# Supplementary material for: Host-adaptive traits in the plant-colonizing Pseudomonas donghuensis P482 revealed by transcriptomic responses to exudates of tomato and maize
Source: Sci Rep. 2023 Jun 9;13:9445. doi: 10.1038/s41598-023-36494-6 (PMC10256816; doi:10.1038/s41598-023-36494-6)
Supplement: Supplementary file 3 — Supplementary Information 3. [file 41598_2023_36494_MOESM3_ESM.xlsx]

## Sheet: COG one letter code
INFORMATION STORAGE AND PROCESSING
[J] Translation, ribosomal structure and biogenesis
[A] RNA processing and modification
[K] Transcription
[L] Replication, recombination and repair
[B] Chromatin structure and dynamics
CELLULAR PROCESSES AND SIGNALING
[D] Cell cycle control, cell division, chromosome partitioning
[Y] Nuclear structure
[V] Defense mechanisms
[T] Signal transduction mechanisms
[M] Cell wall/membrane/envelope biogenesis
[N] Cell motility
[Z] Cytoskeleton
[W] Extracellular structures
[U] Intracellular trafficking, secretion, and vesicular transport
[O] Posttranslational modification, protein turnover, chaperones
METABOLISM
[C] Energy production and conversion
[G] Carbohydrate transport and metabolism
[E] Amino acid transport and metabolism
[F] Nucleotide transport and metabolism
[H] Coenzyme transport and metabolism
[I] Lipid transport and metabolism
[P] Inorganic ion transport and metabolism
[Q] Secondary metabolites biosynthesis, transport and catabolism
POORLY CHARACTERIZED
[R] General function prediction only
[S] Function unknown

## Sheet: COGs Fishers
Calculated against draft genome of P482 (5158 ORFs)
Calculations made using		https://www.socscistatistics.com/tests/fisher/default2.aspx
GDRs
COG	a	b	c	d	p-value Fishers exact test	padj (BH correction)
C	33	283	245	4875	0.0001	0.0032
I	17	145	261	5013	0.0053	0.0848
-	27	294	251	4864	0.0087	0.0928
L	2	147	276	5011	0.035	0.28
CF	1	1	277	5157	0.0997	0.455771
EI	1	1	277	5157	0.0997	0.455771
NPTU	1	1	277	5157	0.0997	0.455771
EM	1	2	277	5156	0.1457	0.518044
FH	1	2	277	5156	0.1457	0.518044
K	31	446	247	4712	0.1565	0.5008
F	2	107	276	5051	0.1807	0.525673
EG	3	26	275	5132	0.183	0.488
U	1	75	277	5083	0.185	0.455385
M	9	252	269	4906	0.2495	0.570286
KT	2	19	276	5139	0.2921	0.623147
P	22	334	256	4824	0.3206	0.6412
IQ	4	46	274	5112	0.3232	0.608376
GM	1	8	277	5150	0.3768	0.634611
OU	1	8	277	5150	0.3768	0.634611
V	5	65	273	5093	0.4063	0.65008
E	22	355	256	4803	0.4686	0.714057
H	11	166	267	4992	0.4856	0.706327
T	12	189	266	4969	0.5154	0.717078
N	1	48	277	5110	0.5169	0.6892
S	46	917	232	4241	0.6867	0.878976
NU	1	42	277	5116	0.7246	0.891815
D	3	47	275	5111	0.7414	0.878696
NT	3	48	275	5110	0.7446	0.850971
EGP	3	54	275	5104	0.7669	0.846234
Q	6	100	272	5058	0.8218	0.876587
G	5	115	273	5043	0.8337	0.860594
O	7	134	271	5024	1	1
SRGs
COG	a	b	c	d	p-value Fishers exact test	padj (BH correction)
	a	b	c	d	p-value for Fishers exact test - after padj	padj (BH correction)
P	18	334	45	4824	1e-05	7.5e-05
PT	7	22	56	5136	1e-05	7.5e-05
ET	2	24	61	5134	0.0387	0.1935
V	2	65	61	5093	0.1933	0.724875
E	7	355	56	4803	0.2044	0.6132
-	1	294	62	4864	0.2641	0.66025
K	3	446	60	4712	0.3673	0.787071
M	1	252	62	4906	0.3709	0.695438
C	5	283	58	4875	0.3958	0.659667
O	2	134	61	5024	0.6798	1.0197
S	11	917	52	4241	1	1
G	1	115	62	5043	1	1
I	1	145	62	5013	1	1
Q	1	100	62	5058	1	1
T	2	189	61	4969	1	1

## Sheet: Shared 63 enrich. COGs genes
Locus_tag	Protein_ID	EggNOGG_gene_name	log2FC TOMATO	log2FC MAIZE	annatation_ref_genome	COG_General category	COG_Functional_Category_fullname	COG_Functional_Category
		Inorganic ion transport and metabolism
BV82_1072	KDO01205.2	aotQ	-2.17704	-2.02263	amino ABC transporter, permease, 3-TM region, His/Glu/Gln/Arg/opine family domain protein	Metabolism	Inorganic ion transport and metabolism	P
BV82_4419	KDN97560.1	bfr	1.87446	2.66805	bacterioferritin	Metabolism	Inorganic ion transport and metabolism	P
BV82_3452	KDN98724.1	cmpC	-2.6699	-1.84289	ABC transporter family protein	Metabolism	Inorganic ion transport and metabolism	P
BV82_2456	KDN99246.1	cysA	-2.88763	-3.19003	sulfate ABC transporter, ATP-binding family protein	Metabolism	Inorganic ion transport and metabolism	P
BV82_2499	KDN99289.2	cysA2	-2.06954	-1.65533	putative 2-aminoethylphosphonate ABC transporter, ATP-binding protein	Metabolism	Inorganic ion transport and metabolism	P
BV82_2455	KDN99245.1	cysW	-3.04781	-2.98274	sulfate ABC transporter, permease protein CysW	Metabolism	Inorganic ion transport and metabolism	P
BV82_0055	KDO01922.2	hasR	-3.09051	-3.04794	hasR protein	Metabolism	Inorganic ion transport and metabolism	P
BV82_0378	KDO01423.1	hemO	-2.25485	-2.59746	heme oxygenase family protein	Metabolism	Inorganic ion transport and metabolism	P
BV82_1071	KDO01204.1	hisM	-1.68825	-2.14678	amino ABC transporter, permease, 3-TM region, His/Glu/Gln/Arg/opine family domain protein	Metabolism	Inorganic ion transport and metabolism	P
BV82_4823	KDN97274.2	hmuU	-1.86212	-2.20008	fecCD transport family protein	Metabolism	Inorganic ion transport and metabolism	P
BV82_4822	KDN97273.1	hmuV	-1.62861	-1.85659	ABC transporter family protein	Metabolism	Inorganic ion transport and metabolism	P
BV82_2457	KDN99247.1	MA20_44000	-2.747	-1.88391	type I phosphodiesterase / nucleotide pyrophosphatase family protein	Metabolism	Inorganic ion transport and metabolism	P
BV82_0628	KDO01670.2	pfuA	-1.72039	-1.78531	tonB-dependent siderophore receptor family protein	Metabolism	Inorganic ion transport and metabolism	P
BV82_3451	KDN98723.1	srpL	-1.68598	-2.06664	tat (twin-arginine translocation) pathway signal sequence domain protein	Metabolism	Inorganic ion transport and metabolism	P
BV82_1677	KDO00583.1	ssuB	-2.21696	-2.01862	aliphatic sulfonates import ATP-binding protein SsuB	Metabolism	Inorganic ion transport and metabolism	P
BV82_1676	KDO00582.1	ssuC	-2.78595	-2.72401	binding--dependent transport system inner membrane component family protein	Metabolism	Inorganic ion transport and metabolism	P
BV82_1668	KDO00574.1	tauB	-4.51503	-1.86724	ABC transporter family protein	Metabolism	Inorganic ion transport and metabolism	P
BV82_1667	KDO00573.1	tauC	-4.04733	-3.64936	binding--dependent transport system inner membrane component family protein	Metabolism	Inorganic ion transport and metabolism	P
		Inorganic ion transport and metabolism / Signal transduction mechanisms
BV82_0053	KDO01920.2	BV82_0053	-2.73046	-2.49022	fecR family protein	Metabolism / Cellular processes and signaling	Inorganic ion transport and metabolism / Signal transduction mechanisms	PT
BV82_3599	KDN98536.1	BV82_3599	-1.9575	-2.32962	fecR family protein	Metabolism / Cellular processes and signaling	Inorganic ion transport and metabolism / Signal transduction mechanisms	PT
BV82_3608	KDN98545.1	BV82_3608	-1.5937	-1.78029	fecR family protein	Metabolism / Cellular processes and signaling	Inorganic ion transport and metabolism / Signal transduction mechanisms	PT
BV82_4510	KDN97650.1	BV82_4510	-2.00022	-1.66671	fecR family protein	Metabolism / Cellular processes and signaling	Inorganic ion transport and metabolism / Signal transduction mechanisms	PT
BV82_4739	KDN97381.1	fecR (BV82_4739)	-2.29207	-2.25247	fecR family protein	Metabolism / Cellular processes and signaling	Inorganic ion transport and metabolism / Signal transduction mechanisms	PT
BV82_4885	KDN97334.1	fecR (BV82_4885)	-2.57491	-2.02399	fecR family protein	Metabolism / Cellular processes and signaling	Inorganic ion transport and metabolism / Signal transduction mechanisms	PT
BV82_1854	KDO00312.1	fiuR	-2.09001	-2.05567	fecR family protein	Metabolism / Cellular processes and signaling	Inorganic ion transport and metabolism / Signal transduction mechanisms	PT

## Sheet: GDRs 278 enrich. COGs genes
Locus_tag	Protein_ID	EggNOGG_gene_name	log2FC TOMATO	log2FC MAIZE	annatation_ref_genome	COG_General category	COG_Functional_Category_fullname	COG_Functional_Category
		Energy production and conversion
BV82_4393	KDN97534.1	BV82_4393	-1.20394	1.42	cytochrome c family protein	Metabolism	Energy production and conversion	C
BV82_5024	KDN97135.1	BV82_5024	0.116213	2.15129	zinc-binding dehydrogenase family protein	Metabolism	Energy production and conversion	C
aceA	KDO00784.1	aceA	1.99637	-0.270516	isocitrate lyase	Metabolism	Energy production and conversion	C
BV82_4665	KDN97805.1	aceE	3.65494	1.01246	pyruvate dehydrogenase (acetyl-transferring), homodimeric type	Metabolism	Energy production and conversion	C
BV82_5069	KDN97069.1	adhB	-3.11846	1.16668	iron-containing alcohol dehydrogenase family protein	Metabolism	Energy production and conversion	C
bkdA2	KDO00973.1	bkdA2	3.14468	0.524908	2-oxoisovalerate dehydrogenase subunit beta	Metabolism	Energy production and conversion	C
bkdB	KDO00972.1	bkdB	1.94507	0.3423	lipoamide acyltransferase component of branched-chain alpha-keto acid dehydrogenase complex	Metabolism	Energy production and conversion	C
BV82_2522	KDN99312.1	calB	2.52626	0.847672	aldehyde dehydrogenase family protein	Metabolism	Energy production and conversion	C
BV82_1198	KDO00745.1	ccoG	-1.80061	0.639343	cytochrome c oxidase accessory protein CcoG	Metabolism	Energy production and conversion	C
BV82_1002	KDO01135.1	ccoN	-1.62838	0.684406	cytochrome c oxidase, cbb3-type, subunit I	Metabolism	Energy production and conversion	C
BV82_5034A / BV82_15255	KDN97034.1 / QWE81317.1	ccoN	-2.5598	0.545287	cytochrome C and Quinol oxidase polypeptide I family protein	Metabolism	Energy production and conversion	C
BV82_1001	KDO01134.1	ccoO	-2.15563	0.4683	cytochrome c oxidase, cbb3-type, subunit II	Metabolism	Energy production and conversion	C
BV82_0999	KDO01132.1	ccoP	-2.00711	0.428064	cytochrome c oxidase, cbb3-type, subunit III	Metabolism	Energy production and conversion	C
BV82_0044	KDO01911.1	cioA	4.91512	0.725668	bacterial Cytochrome Ubiquinol Oxidase family protein	Metabolism	Energy production and conversion	C
BV82_0045	KDO01912.1	cioB	3.67476	-0.827386	cytochrome d ubiquinol oxidase, subunit II	Metabolism	Energy production and conversion	C
BV82_2404	KDN99991.1	coaT	1.37486	-0.830226	coA-transferase III family protein	Metabolism	Energy production and conversion	C
BV82_4001	KDN98118.1	cybB	-0.572751	1.68177	prokaryotic cytochrome b561 family protein	Metabolism	Energy production and conversion	C
cyoB	KDO02069.1	cyoB	0.586869	-1.0515	cytochrome o ubiquinol oxidase, subunit I	Metabolism	Energy production and conversion	C
BV82_3341	KDN98613.1	cysI	-3.19586	0.133637	nitrite/Sulfite reductase ferredoxin-like half domain protein	Metabolism	Energy production and conversion	C
BV82_0931	KDO01064.1	dadA2	-1.60647	0.88657	pyridine nucleotide-disulfide oxidoreductase family protein	Metabolism	Energy production and conversion	C
BV82_0258	KDO01303.1	fdx	1.71677	-0.632689	ferredoxin, 2Fe-2S type, ISC system	Metabolism	Energy production and conversion	C
BV82_2274	KDN99861.1	hcnA	-3.1322	1.12716	2Fe-2S iron-sulfur cluster binding domain protein	Metabolism	Energy production and conversion	C
BV82_2273	KDN99860.1	hcnB	-0.939254	0.794377	pyridine nucleotide-disulfide oxidoreductase family protein	Metabolism	Energy production and conversion	C
BV82_4743	KDN97385.1	hmp	6.13407	1.04948	oxidoreductase NAD-binding domain protein	Metabolism	Energy production and conversion	C
iscU	KDO01299.1	iscU	2.8369	-0.71241	feS cluster assembly scaffold IscU	Metabolism	Energy production and conversion	C
BV82_0838	KDO00971.1	lpdV	2.26117	0.625632	dihydrolipoyl dehydrogenase	Metabolism	Energy production and conversion	C
BV82_0008	KDO01875.1	mmsA	3.48565	0.711263	methylmalonate-semialdehyde dehydrogenase	Metabolism	Energy production and conversion	C
BV82_1377	KDO00923.1	nemA	2.18063	3.74777	flavin oxidoreductase / NADH oxidase family protein	Metabolism	Energy production and conversion	C
BV82_3260	KDN99100.1	nirN	-1.15266	0.391634	lactonase, 7-bladed beta-propeller family protein	Metabolism	Energy production and conversion	C
norC	KDN99086.1	norC	4.44472	-0.0718764	nitric oxide reductase subunit C	Metabolism	Energy production and conversion	C
BV82_1235	KDO00782.1	nuoA	0.5422	2.76537	NADH-ubiquinone/plastoquinone oxidoreductase, chain 3 family protein	Metabolism	Energy production and conversion	C
bkdA1	KDO00974.1	pdhA	2.94372	0.100605	2-oxoisovalerate dehydrogenase subunit alpha	Metabolism	Energy production and conversion	C
BV82_3810	KDN98436.1	prpC	0.945676	-0.820157	2-methylcitrate synthase/citrate synthase II family protein	Metabolism	Energy production and conversion	C

## Sheet: KEGG path. Fishers
Calculated against draft genome of P482 (5158 ORFs)
Calculations made using	https://www.socscistatistics.com/tests/fisher/default2.aspx
GDRs	a	b	c	d	p-value Fishers exact test	padj (BH correction)
00280 Valine, leucine and isoleucine degradation (12)	13	35	265	5123	1e-05	0.000385
00640 Propanoate metabolism (10)	11	33	267	5125	1e-05	0.000385
00620 Pyruvate metabolism (8)	10	50	268	5108	0.0008	0.0205333
00190 Oxidative phosphorylation (8)	9	58	269	5100	0.0066	0.12705
00630 Glyoxylate and dicarboxylate metabolism (7)	9	64	269	5094	0.0115	0.1771
00071 Fatty acid degradation (4)	5	23	273	5135	0.0126	0.1617
00720 Carbon fixation pathways in prokaryotes (4)	6	33	272	5125	0.0133	0.1463
04978 Mineral absorption (2)	2	2	276	5156	0.0146	0.140525
00410 beta-Alanine metabolism (4)	4	17	274	5141	0.0201	0.171967
00920 Sulfur metabolism (5)	7	50	271	5108	0.025	0.1925
00310 Lysine degradation (4)	5	33	273	5125	0.0425	0.2975
00730 Thiamine metabolism (3)	3	13	275	5145	0.0452	0.290033
04975 Fat digestion and absorption (1)	2	5	276	5153	0.0461	0.273054
00010 Glycolysis / Gluconeogenesis (4)	5	35	273	5123	0.0514	0.2827
00460 Cyanoamino acid metabolism (3)	3	14	275	5144	0.0529	0.271553
00040 Pentose and glucuronate interconversions (2)	2	6	276	5152	0.0595	0.286344
00350 Tyrosine metabolism (4)	4	26	274	5132	0.0644	0.291694
00400 Phenylalanine, tyrosine and tryptophan biosynthesis (4)	4	27	274	5131	0.0711	0.30415
00380 Tryptophan metabolism (3)	4	28	274	5130	0.0782	0.316916
04112 Cell cycle - Caulobacter (1)	3	17	275	5141	0.0793	0.305305
00450 Selenocompound metabolism (2)	2	9	276	5149	0.1057	0.387567
00643 Styrene degradation (2)	2	11	276	5147	0.1403	0.49105
00633 Nitrotoluene degradation (1)	1	2	277	5156	0.1457	0.448756
00626 Naphthalene degradation (1)	1	2	277	5156	0.1457	0.448756
05120 Epithelial cell signaling in Helicobacter pylori infection (1)	1	2	277	5156	0.1457	0.448756
00360 Phenylalanine metabolism (3)	4	37	274	5121	0.1555	0.460519
00562 Inositol phosphate metabolism (1)	1	3	277	5155	0.1894	0.540141
00020 Citrate cycle (TCA cycle) (3)	3	29	275	5129	0.2232	0.6138
00290 Valine, leucine and isoleucine biosynthesis (2)	2	16	276	5142	0.2341	0.600857
00900 Terpenoid backbone biosynthesis (1)	2	16	276	5142	0.2341	0.600857
00260 Glycine, serine and threonine metabolism (5)	5	56	273	5102	0.2401	0.596377
00910 Nitrogen metabolism (3)	3	31	275	5127	0.2509	0.603728
00950 Isoquinoline alkaloid biosynthesis (1)	1	5	277	5153	0.2703	0.59466
00401 Novobiocin biosynthesis (1)	1	5	277	5153	0.2703	0.59466
00625 Chloroalkane and chloroalkene degradation (1)	1	5	277	5153	0.2703	0.59466
02020 Two-component system (13)	15	210	263	4948	0.2776	0.593756
00052 Galactose metabolism (1)	1	6	277	5152	0.3077	0.592322
00960 Tropane, piperidine and pyridine alkaloid biosynthesis (1)	1	6	277	5152	0.3077	0.592322
00333 Prodigiosin biosynthesis (1)	1	6	277	5152	0.3077	0.592322
04016 MAPK signaling pathway - plant (1)	1	6	277	5152	0.3077	0.592322
00061 Fatty acid biosynthesis (2)	2	20	276	5138	0.3113	0.584637
00770 Pantothenate and CoA biosynthesis (2)	2	22	276	5136	0.3495	0.625849
04122 Sulfur relay system (2)	2	22	276	5136	0.3495	0.625849
00470 D-Amino acid metabolism (1)	2	23	276	5135	0.3683	0.644525
00230 Purine metabolism (1)	1	59	277	5099	0.371	0.634822
01524 Platinum drug resistance (1)	1	8	277	5150	0.3768	0.63073
00660 C5-Branched dibasic acid metabolism (1)	1	9	277	5149	0.4087	0.617057
00750 Vitamin B6 metabolism (1)	1	9	277	5149	0.4087	0.617057
00261 Monobactam biosynthesis (1)	1	9	277	5149	0.4087	0.617057
04724 Glutamatergic synapse (1)	1	9	277	5149	0.4087	0.617057
04727 GABAergic synapse (1)	1	9	277	5149	0.4087	0.617057
02010 ABC transporters (5)	7	194	271	4964	0.4116	0.609485
00790 Folate biosynthesis (3)	3	32	275	5126	0.4232	0.614838
00240 Pyrimidine metabolism (3)	3	34	275	5124	0.4356	0.60984
00362 Benzoate degradation (2)	3	34	275	5124	0.4356	0.60984
00650 Butanoate metabolism (2)	3	38	275	5120	0.4655	0.640062
04217 Necroptosis (1)	1	11	277	5147	0.4677	0.631805
00270 Cysteine and methionine metabolism (3)	3	39	275	5119	0.4737	0.628878
02040 Flagellar assembly (1)	1	47	277	5111	0.5165	0.674076
00860 Porphyrin metabolism (2)	4	52	274	5106	0.5322	0.68299
00541 O-Antigen nucleotide sugar biosynthesis (1)	1	14	277	5144	0.5455	0.688582
00500 Starch and sucrose metabolism (1)	1	17	277	5141	0.6119	0.713883
00300 Lysine biosynthesis (1)	1	17	277	5141	0.6119	0.713883
00780 Biotin metabolism (1)	1	17	277	5141	0.6119	0.713883
03018 RNA degradation (1)	1	17	277	5141	0.6119	0.713883
03030 DNA replication (1)	1	17	277	5141	0.6119	0.713883
00680 Methane metabolism (1)	2	30	276	5128	0.6782	0.767962
00220 Arginine biosynthesis (2)	2	30	276	5128	0.6782	0.767962
02024 Quorum sensing (4)	4	77	274	5081	1	1
00250 Alanine, aspartate and glutamate metabolism (2)	2	36	276	5122	1	1
02030 Bacterial chemotaxis (2)	2	52	276	5106	1	1
00051 Fructose and mannose metabolism (1)	1	18	277	5140	1	1
00520 Amino sugar and nucleotide sugar metabolism (1)	1	29	277	5129	1	1
00540 Lipopolysaccharide biosynthesis (1)	1	25	277	5133	1	1
03430 Mismatch repair (1)	1	19	277	5139	1	1
03440 Homologous recombination (1)	1	21	277	5137	1	1
02026 Biofilm formation - Escherichia coli (1)	1	30	277	5128	1	1
SRGs	a	b	c	d	p-value Fishers exact test	padj (BH correction)
00920 Sulfur metabolism (8)	8	50	55	5108	1e-05	0.0001
02010 ABC transporters (11)	11	194	52	4964	1e-05	0.0001
02020 Two-component system (3)	9	210	54	4948	0.0011	0.00733333
00630 Glyoxylate and dicarboxylate metabolism (2)	3	62	60	5096	0.0431	0.2155
00680 Methane metabolism (1)	2	30	61	5128	0.0564	0.2256
00430 Taurine and hypotaurine metabolism (1)	1	5	62	5153	0.0703	0.234333
04724 Glutamatergic synapse (1)	1	9	62	5149	0.1144	0.286
04727 GABAergic synapse (1)	1	9	62	5149	0.1144	0.286
00330 Arginine and proline metabolism (1)	2	47	61	5111	0.1176	0.261333
04217 Necroptosis (1)	1	11	62	5147	0.1357	0.2714
00860 Porphyrin and chlorophyll metabolism (2)	2	52	61	5106	0.1378	0.250545
02025 Biofilm formation - Pseudomonas aeruginosa (2)	2	53	61	5105	0.1419	0.2365
02024 Quorum sensing (2)	2	77	61	5081	0.2468	0.411333
00400 Phenylalanine, tyrosine and tryptophan biosynthesis (1)	1	27	62	5131	0.2888	0.412571
00220 Arginine biosynthesis (1)	1	30	62	5128	0.3144	0.4192
00910 Nitrogen metabolism (1)	1	31	62	5127	0.3227	0.379647
02026 Biofilm formation - Escherichia coli (1)	1	31	62	5127	0.3227	0.379647
05111 Biofilm formation - Vibrio cholerae (1)	1	34	62	5124	0.3471	0.385667
00250 Alanine, aspartate and glutamate metabolism (1)	1	36	62	5122	0.3628	0.381895
03070 Bacterial secretion system (1)	1	40	62	5118	0.3933	0.3933
Contingency table designations
a-number of genes in the pathway in the analyzed subset
b-number of all genes in the pathway in the genome
c-number of all genes in the alalyzed subset minus the genes in the pathway
d-number of all genes in the genome minus the genes in the pathway

## Sheet: Shared 63 enrich. KEGG pathways
Locus_tag	Protein_ID	EggNOGG_gene_name	log2FC TOMATO	log2FC MAIZE	annatation_ref_genome
	Carbohydrate metabolism
	00920 Sulfur metabolism
BV82_2456	KDN99246.1	cysA	-2.88763	-3.19003	sulfate ABC transporter, ATP-binding family protein
BV82_2455	KDN99245.1	cysW	-3.04781	-2.98274	sulfate ABC transporter, permease protein CysW
BV82_1666	KDO00583.1	ssuB	-2.21696	-2.01862	aliphatic sulfonates import ATP-binding protein SsuB
BV82_1675	KDO00582.1	ssuC	-2.78595	-2.72401	binding--dependent transport system inner membrane component family protein
BV82_1668	KDO00581.1	ssuD	-2.04392	-2.56734	alkanesulfonate monooxygenase, FMNH(2)-dependent
BV82_1667	KDO00574.1	tauB	-4.51503	-1.86724	ABC transporter family protein
BV82_1676	KDO00573.1	tauC	-4.04733	-3.64936	binding--dependent transport system inner membrane component family protein
BV82_1677	KDO00572.1	tauD	-4.11024	-3.83204	alpha-ketoglutarate-dependent taurine dioxygenase
	Membrane transport
	02010 ABC transporters
BV82_2499	KDO01205.1	aotQ	-2.17704	-2.02263	amino ABC transporter, permease, 3-TM region, His/Glu/Gln/Arg/opine family domain protein
BV82_2456	KDO01206.1	BV82_1073	-2.49181	-2.43463	bacterial extracellular solute-binding s, 3 family protein
BV82_2455	KDN99246.1	cysA	-2.88763	-3.19003	sulfate ABC transporter, ATP-binding family protein
BV82_1073	KDN99289.1	cysA2	-2.06954	-1.65533	putative 2-aminoethylphosphonate ABC transporter, ATP-binding protein
BV82_1071	KDN99245.1	cysW	-3.04781	-2.98274	sulfate ABC transporter, permease protein CysW
BV82_1072	KDO01924.1	hasD	-2.70827	-3.02776	type I secretion system ATPase family protein
BV82_1668	KDO01204.1	hisM	-1.68825	-2.14678	amino ABC transporter, permease, 3-TM region, His/Glu/Gln/Arg/opine family domain protein
BV82_0057	KDO00583.1	ssuB	-2.21696	-2.01862	aliphatic sulfonates import ATP-binding protein SsuB
BV82_1667	KDO00582.1	ssuC	-2.78595	-2.72401	binding--dependent transport system inner membrane component family protein
BV82_1676	KDO00574.1	tauB	-4.51503	-1.86724	ABC transporter family protein
BV82_1677	KDO00573.1	tauC	-4.04733	-3.64936	binding--dependent transport system inner membrane component family protein

## Sheet: GDRss 303 enrich. KEGG pathways
Locus_tag	Protein_ID	EggNOGG_gene_name	log2FC TOMATO	log2FC MAIZE	annatation_ref_genome
		CARBOHYDRATE METABOLISM
		00620 Pyruvate metabolism
BV82_4019	KDN98132.1	accD	-0.403021	1.19612	acetyl-CoA carboxylase, carboxyl transferase, beta subunit
BV82_4665	KDN97805.1	aceE	3.65494	1.01246	pyruvate dehydrogenase (acetyl-transferring), homodimeric type
BV82_1123	KDO01251.1	acs-2	3.12073	-0.350954	AMP-binding enzyme family protein
BV82_0800	KDO01841.1	acsA	1.00614	-0.766389	acetate--CoA ligase
BV82_1125	KDO01253.1	atoB	2.9744	-0.187653	acetyl-CoA C-acetyltransferase family protein
BV82_2239	KDN99826.1	cfiB/pycA	-1.47562	0.641681	2-oxoglutarate carboxylase small subunit
BV82_0402	KDO01447.1	leuA	-0.695264	0.978695	2-isopropylmalate synthase
BV82_0838	KDO00971.1	lpdV	2.26117	0.625632	dihydrolipoyl dehydrogenase
BV82_3193	KDN99033.1	thlA	1.34636	-0.199993	acetyl-CoA C-acetyltransferase family protein
		00640 Propanoate metabolism
BV82_4019	KDN98132.1	accD	-0.403021	1.19612	acetyl-CoA carboxylase, carboxyl transferase, beta subunit
BV82_1123	KDO01251.1	acs-2	3.12073	-0.350954	AMP-binding enzyme family protein
BV82_0800	KDO01841.1	acsA	1.00614	-0.766389	acetate--CoA ligase
BV82_5184	KDN96975.1	adh	-2.67555	0.632458	zinc-binding dehydrogenase family protein
BV82_1125	KDO01253.1	atoB	2.9744	-0.187653	acetyl-CoA C-acetyltransferase family protein
BV82_0840	KDO00973.1	bkdA2	3.14468	0.524908	2-oxoisovalerate dehydrogenase subunit beta
BV82_0839	KDO00972.1	bkdB	1.94507	0.3423	lipoamide acyltransferase component of branched-chain alpha-keto acid dehydrogenase complex
BV82_0838	KDO00971.1	lpdV	2.26117	0.625632	dihydrolipoyl dehydrogenase
BV82_1126	KDO01254.1	mmgC	2.64203	-0.0103499	acyl-CoA dehydrogenase, N-terminal domain protein
BV82_0008	KDO01875.1	mmsA	3.48565	0.711263	methylmalonate-semialdehyde dehydrogenase
BV82_0841	KDO00974.1	pdhA	2.94372	0.100605	2-oxoisovalerate dehydrogenase subunit alpha
BV82_3811	KDN98437.1	prpB	1.29682	-0.37853	methylisocitrate lyase
BV82_3810	KDN98436.1	prpC	0.945676	-0.820157	2-methylcitrate synthase/citrate synthase II family protein
BV82_3193	KDN99033.1	thlA	1.34636	-0.199993	acetyl-CoA C-acetyltransferase family protein
		00280 Valine, leucine and isoleucine degradation
BV82_2130	KDO00118.1	accD1	1.67501	-0.711057	carboxyl transferase domain protein
BV82_1125	KDO01253.1	atoB	2.9744	-0.187653	acetyl-CoA C-acetyltransferase family protein
BV82_0840	KDO00973.1	bkdA2	3.14468	0.524908	2-oxoisovalerate dehydrogenase subunit beta
BV82_0839	KDO00972.1	bkdB	1.94507	0.3423	lipoamide acyltransferase component of branched-chain alpha-keto acid dehydrogenase complex
BV82_2129	KDO00117.1	ivd	1.85774	-0.189496	acyl-CoA dehydrogenase, N-terminal domain protein
BV82_2131	KDO00119.1	liuC	2.27319	-0.516193	enoyl-CoA hydratase/isomerase family protein
BV82_0838	KDO00971.1	lpdV	2.26117	0.625632	dihydrolipoyl dehydrogenase
BV82_2132	KDO00120.1	mccA	2.53085	-0.323927	hlyD secretion family protein
BV82_1126	KDO01254.1	mmgC	2.64203	-0.0103499	acyl-CoA dehydrogenase, N-terminal domain protein
BV82_0008	KDO01875.1	mmsA	3.48565	0.711263	methylmalonate-semialdehyde dehydrogenase
BV82_0009	KDO01876.1	mmsB	1.87288	0.14979	3-hydroxyisobutyrate dehydrogenase
BV82_0841	KDO00974.1	pdhA	2.94372	0.100605	2-oxoisovalerate dehydrogenase subunit alpha
BV82_3193	KDN99033.1	thlA	1.34636	-0.199993	acetyl-CoA C-acetyltransferase family protein
