# Supplementary material for: Host-adaptive traits in the plant-colonizing Pseudomonas donghuensis P482 revealed by transcriptomic responses to exudates of tomato and maize
Source: Sci Rep. 2023 Jun 9;13:9445. doi: 10.1038/s41598-023-36494-6 (PMC10256816; doi:10.1038/s41598-023-36494-6)
Supplement: Supplementary file 4 — Supplementary Information 4. [file 41598_2023_36494_MOESM4_ESM.xlsx]

## Sheet: Info
Analysis tool
https://string-db.org/cgi/input?sessionId=bPVegoetB9zv&input_page_show_search=on
Szklarczyk, D. et al. STRING v11: protein-protein association networks with increased coverage, supporting functional discovery in genome-wide experimental datasets. Nucleic Acids Res 47, D607-d613, doi:10.1093/nar/gky1131 (2019)
Version: STRING 11.5 (May 2023)
Reference
Draft genome of P. donghuensis HYS (sister strain of P482), available in STRING tool
Input
63 protein sequences from draft geneome of P. donghuensis P482 (JHTS00000000.1) corresponding to 63 shared response genes (SRGs)
278 protein sequences from draft geneome of P. donghuensis P482 (JHTS00000000.1) corresponding to 63 genes of differentiating response (GDRs)

## Sheet: 63_enrichment
#category	term ID	term description	observed gene count	background gene count	strength	false discovery rate	matching proteins in your network (IDs)	matching proteins in your network (labels)
GO Process	GO:0006811	Ion transport	26	428	0.71	1.65e-09	1163398.AJJP01000003_gene3309,1163398.AJJP01000011_gene4582,1163398.AJJP01000014_gene3700,1163398.AJJP01000018_gene1246,1163398.AJJP01000018_gene1247,1163398.AJJP01000018_gene1254,1163398.AJJP01000018_gene1255,1163398.AJJP01000026_gene1287,1163398.AJJP01000053_gene1847,1163398.AJJP01000053_gene1848,1163398.AJJP01000054_gene2071,1163398.AJJP01000054_gene2072,1163398.AJJP01000056_gene1931,1163398.A…	KDN97381.1,KDN97650.1,KDN97560.1,KDO00573.1,KDO00574.1,KDO00582.1,KDO00583.1,KDO00312.1,KDN99245.1,KDN99246.1,KDN99258.1,KDN99259.1,KDN99289.1,KDN97334.1,KDN97274.1,KDN97273.1,KDO01670.1,KDO01206.1,KDO01205.1,KDO01204.1,KDN98724.1,KDO01964.1,KDO01922.1,KDO01920.1,KDN98545.1,KDN98536.1
GO Process	GO:0055072	Iron ion homeostasis	11	68	1.13	9.47e-07	1163398.AJJP01000003_gene3309,1163398.AJJP01000011_gene4582,1163398.AJJP01000014_gene3700,1163398.AJJP01000026_gene1287,1163398.AJJP01000056_gene1931,1163398.AJJP01000081_gene4958,1163398.AJJP01000083_gene4989,1163398.AJJP01000090_gene3666,1163398.AJJP01000179_gene203,1163398.AJJP01000195_gene4380,1163398.AJJP01000195_gene4389	KDN97381.1,KDN97650.1,KDN97560.1,KDO00312.1,KDN99289.1,KDN97334.1,KDN97274.1,KDO01670.1,KDO01920.1,KDN98545.1,KDN98536.1
GO Process	GO:0006810	Transport	29	819	0.47	1.89e-06	1163398.AJJP01000003_gene3309,1163398.AJJP01000011_gene4582,1163398.AJJP01000014_gene3700,1163398.AJJP01000018_gene1246,1163398.AJJP01000018_gene1247,1163398.AJJP01000018_gene1254,1163398.AJJP01000018_gene1255,1163398.AJJP01000026_gene1287,1163398.AJJP01000053_gene1847,1163398.AJJP01000053_gene1848,1163398.AJJP01000054_gene2071,1163398.AJJP01000054_gene2072,1163398.AJJP01000056_gene1931,1163398.A…	KDN97381.1,KDN97650.1,KDN97560.1,KDO00573.1,KDO00574.1,KDO00582.1,KDO00583.1,KDO00312.1,KDN99245.1,KDN99246.1,KDN99258.1,KDN99259.1,KDN99289.1,KDN97334.1,KDN97274.1,KDN97273.1,KDO01670.1,KDO01206.1,KDO01205.1,KDO01204.1,KDN98724.1,KDN98723.1,KDO01964.1,KDO01925.1,KDO01924.1,KDO01922.1,KDO01920.1,KDN98545.1,KDN98536.1
GO Process	GO:0034220	Ion transmembrane transport	13	211	0.71	0.00017	1163398.AJJP01000018_gene1246,1163398.AJJP01000018_gene1247,1163398.AJJP01000018_gene1254,1163398.AJJP01000018_gene1255,1163398.AJJP01000053_gene1847,1163398.AJJP01000053_gene1848,1163398.AJJP01000054_gene2071,1163398.AJJP01000056_gene1931,1163398.AJJP01000083_gene4990,1163398.AJJP01000090_gene3666,1163398.AJJP01000129_gene4025,1163398.AJJP01000153_gene2995,1163398.AJJP01000179_gene201	KDO00573.1,KDO00574.1,KDO00582.1,KDO00583.1,KDN99245.1,KDN99246.1,KDN99258.1,KDN99289.1,KDN97273.1,KDO01670.1,KDO01205.1,KDN98724.1,KDO01922.1
GO Process	GO:0006820	Anion transport	13	222	0.69	0.00025	1163398.AJJP01000018_gene1246,1163398.AJJP01000018_gene1247,1163398.AJJP01000018_gene1254,1163398.AJJP01000018_gene1255,1163398.AJJP01000053_gene1847,1163398.AJJP01000053_gene1848,1163398.AJJP01000054_gene2071,1163398.AJJP01000054_gene2072,1163398.AJJP01000129_gene4024,1163398.AJJP01000129_gene4025,1163398.AJJP01000129_gene4026,1163398.AJJP01000153_gene2995,1163398.AJJP01000156_gene2813	KDO00573.1,KDO00574.1,KDO00582.1,KDO00583.1,KDN99245.1,KDN99246.1,KDN99258.1,KDN99259.1,KDO01206.1,KDO01205.1,KDO01204.1,KDN98724.1,KDO01964.1
GO Process	GO:0098656	Anion transmembrane transport	9	94	0.91	0.00026	1163398.AJJP01000018_gene1246,1163398.AJJP01000018_gene1247,1163398.AJJP01000018_gene1254,1163398.AJJP01000018_gene1255,1163398.AJJP01000053_gene1847,1163398.AJJP01000053_gene1848,1163398.AJJP01000054_gene2071,1163398.AJJP01000129_gene4025,1163398.AJJP01000153_gene2995	KDO00573.1,KDO00574.1,KDO00582.1,KDO00583.1,KDN99245.1,KDN99246.1,KDN99258.1,KDO01205.1,KDN98724.1
GO Process	GO:0072348	Sulfur compound transport	5	21	1.3	0.0010	1163398.AJJP01000018_gene1246,1163398.AJJP01000018_gene1247,1163398.AJJP01000018_gene1254,1163398.AJJP01000053_gene1847,1163398.AJJP01000053_gene1848	KDO00573.1,KDO00574.1,KDO00582.1,KDN99245.1,KDN99246.1
GO Process	GO:0006826	Iron ion transport	6	57	0.95	0.0054	1163398.AJJP01000014_gene3700,1163398.AJJP01000056_gene1931,1163398.AJJP01000083_gene4989,1163398.AJJP01000083_gene4990,1163398.AJJP01000090_gene3666,1163398.AJJP01000179_gene201	KDN97560.1,KDN99289.1,KDN97274.1,KDN97273.1,KDO01670.1,KDO01922.1
GO Process	GO:0015849	Organic acid transport	9	169	0.65	0.0108	1163398.AJJP01000018_gene1246,1163398.AJJP01000018_gene1247,1163398.AJJP01000018_gene1254,1163398.AJJP01000054_gene2071,1163398.AJJP01000054_gene2072,1163398.AJJP01000129_gene4024,1163398.AJJP01000129_gene4025,1163398.AJJP01000129_gene4026,1163398.AJJP01000156_gene2813	KDO00573.1,KDO00574.1,KDO00582.1,KDN99258.1,KDN99259.1,KDO01206.1,KDO01205.1,KDO01204.1,KDO01964.1
GO Process	GO:0015711	Organic anion transport	9	177	0.63	0.0146	1163398.AJJP01000018_gene1246,1163398.AJJP01000018_gene1247,1163398.AJJP01000018_gene1254,1163398.AJJP01000054_gene2071,1163398.AJJP01000054_gene2072,1163398.AJJP01000129_gene4024,1163398.AJJP01000129_gene4025,1163398.AJJP01000129_gene4026,1163398.AJJP01000156_gene2813	KDO00573.1,KDO00574.1,KDO00582.1,KDN99258.1,KDN99259.1,KDO01206.1,KDO01205.1,KDO01204.1,KDO01964.1
GO Process	GO:0006879	Cellular iron ion homeostasis	3	11	1.36	0.0252	1163398.AJJP01000014_gene3700,1163398.AJJP01000056_gene1931,1163398.AJJP01000083_gene4989	KDN97560.1,KDN99289.1,KDN97274.1
GO Process	GO:1903825	Organic acid transmembrane transport	5	60	0.85	0.0395	1163398.AJJP01000018_gene1246,1163398.AJJP01000018_gene1247,1163398.AJJP01000018_gene1254,1163398.AJJP01000054_gene2071,1163398.AJJP01000129_gene4025	KDO00573.1,KDO00574.1,KDO00582.1,KDN99258.1,KDO01205.1
GO Function	GO:0016989	Sigma factor antagonist activity	7	26	1.35	7.48e-05	1163398.AJJP01000003_gene3309,1163398.AJJP01000011_gene4582,1163398.AJJP01000026_gene1287,1163398.AJJP01000081_gene4958,1163398.AJJP01000179_gene203,1163398.AJJP01000195_gene4380,1163398.AJJP01000195_gene4389	KDN97381.1,KDN97650.1,KDO00312.1,KDN97334.1,KDO01920.1,KDN98545.1,KDN98536.1
GO Function	GO:1901682	Sulfur compound transmembrane transporter activity	5	16	1.42	0.00085	1163398.AJJP01000018_gene1246,1163398.AJJP01000018_gene1247,1163398.AJJP01000018_gene1254,1163398.AJJP01000053_gene1847,1163398.AJJP01000053_gene1848	KDO00573.1,KDO00574.1,KDO00582.1,KDN99245.1,KDN99246.1
GO Function	GO:0008509	Anion transmembrane transporter activity	9	128	0.77	0.0053	1163398.AJJP01000018_gene1246,1163398.AJJP01000018_gene1247,1163398.AJJP01000018_gene1254,1163398.AJJP01000018_gene1255,1163398.AJJP01000053_gene1847,1163398.AJJP01000053_gene1848,1163398.AJJP01000054_gene2071,1163398.AJJP01000153_gene2995,1163398.AJJP01000156_gene2813	KDO00573.1,KDO00574.1,KDO00582.1,KDO00583.1,KDN99245.1,KDN99246.1,KDN99258.1,KDN98724.1,KDO01964.1
GO Function	GO:0022857	Transmembrane transporter activity	20	644	0.42	0.0064	1163398.AJJP01000018_gene1246,1163398.AJJP01000018_gene1247,1163398.AJJP01000018_gene1254,1163398.AJJP01000018_gene1255,1163398.AJJP01000053_gene1847,1163398.AJJP01000053_gene1848,1163398.AJJP01000054_gene2071,1163398.AJJP01000056_gene1931,1163398.AJJP01000083_gene4989,1163398.AJJP01000083_gene4990,1163398.AJJP01000090_gene3666,1163398.AJJP01000129_gene4025,1163398.AJJP01000129_gene4026,1163398.A…	KDO00573.1,KDO00574.1,KDO00582.1,KDO00583.1,KDN99245.1,KDN99246.1,KDN99258.1,KDN99289.1,KDN97274.1,KDN97273.1,KDO01670.1,KDO01205.1,KDO01204.1,KDN98724.1,KDN98723.1,KDO01964.1,KDO01925.1,KDO01924.1,KDO01922.1,KDN99204.1
GO Function	GO:0042959	Alkanesulfonate transmembrane transporter activity	3	4	1.8	0.0067	1163398.AJJP01000018_gene1246,1163398.AJJP01000018_gene1247,1163398.AJJP01000018_gene1254	KDO00573.1,KDO00574.1,KDO00582.1
GO Function	GO:0042626	ATPase-coupled transmembrane transporter activity	7	93	0.8	0.0169	1163398.AJJP01000018_gene1247,1163398.AJJP01000053_gene1847,1163398.AJJP01000053_gene1848,1163398.AJJP01000054_gene2071,1163398.AJJP01000056_gene1931,1163398.AJJP01000083_gene4990,1163398.AJJP01000179_gene199	KDO00574.1,KDN99245.1,KDN99246.1,KDN99258.1,KDN99289.1,KDN97273.1,KDO01924.1
GO Function	GO:0015075	Ion transmembrane transporter activity	10	227	0.57	0.0349	1163398.AJJP01000018_gene1246,1163398.AJJP01000018_gene1247,1163398.AJJP01000018_gene1254,1163398.AJJP01000018_gene1255,1163398.AJJP01000053_gene1847,1163398.AJJP01000053_gene1848,1163398.AJJP01000054_gene2071,1163398.AJJP01000056_gene1931,1163398.AJJP01000153_gene2995,1163398.AJJP01000156_gene2813	KDO00573.1,KDO00574.1,KDO00582.1,KDO00583.1,KDN99245.1,KDN99246.1,KDN99258.1,KDN99289.1,KDN98724.1,KDO01964.1
GO Function	GO:0042625	ATPase-coupled ion transmembrane transporter activity	5	52	0.91	0.0423	1163398.AJJP01000018_gene1247,1163398.AJJP01000053_gene1847,1163398.AJJP01000053_gene1848,1163398.AJJP01000054_gene2071,1163398.AJJP01000056_gene1931	KDO00574.1,KDN99245.1,KDN99246.1,KDN99258.1,KDN99289.1
STRING clusters	CL:7434	Mixed, incl. Sulfur metabolism, and NMT1-like family	12	40	1.4	3.63e-10	1163398.AJJP01000018_gene1236,1163398.AJJP01000018_gene1237,1163398.AJJP01000018_gene1245,1163398.AJJP01000018_gene1246,1163398.AJJP01000018_gene1247,1163398.AJJP01000018_gene1253,1163398.AJJP01000018_gene1254,1163398.AJJP01000018_gene1255,1163398.AJJP01000062_gene3162,1163398.AJJP01000153_gene2995,1163398.AJJP01000153_gene2996,1163398.AJJP01000214_gene3056	KDO00562.1,KDO00563.1,KDO00572.1,KDO00573.1,KDO00574.1,KDO00581.1,KDO00582.1,KDO00583.1,KDN98304.1,KDN98724.1,KDN98723.1,KDN98520.1
STRING clusters	CL:7436	NMT1-like family, and Sulfur metabolism	11	32	1.46	5.62e-10	1163398.AJJP01000018_gene1236,1163398.AJJP01000018_gene1237,1163398.AJJP01000018_gene1245,1163398.AJJP01000018_gene1246,1163398.AJJP01000018_gene1247,1163398.AJJP01000018_gene1253,1163398.AJJP01000018_gene1254,1163398.AJJP01000018_gene1255,1163398.AJJP01000062_gene3162,1163398.AJJP01000153_gene2995,1163398.AJJP01000153_gene2996	KDO00562.1,KDO00563.1,KDO00572.1,KDO00573.1,KDO00574.1,KDO00581.1,KDO00582.1,KDO00583.1,KDN98304.1,KDN98724.1,KDN98723.1
STRING clusters	CL:7437	Sulfur metabolism, and Sulphate-starvation-induced SfnB	9	24	1.5	2.73e-08	1163398.AJJP01000018_gene1236,1163398.AJJP01000018_gene1237,1163398.AJJP01000018_gene1245,1163398.AJJP01000018_gene1246,1163398.AJJP01000018_gene1247,1163398.AJJP01000018_gene1253,1163398.AJJP01000018_gene1254,1163398.AJJP01000018_gene1255,1163398.AJJP01000062_gene3162	KDO00562.1,KDO00563.1,KDO00572.1,KDO00573.1,KDO00574.1,KDO00581.1,KDO00582.1,KDO00583.1,KDN98304.1
STRING clusters	CL:7316	Mixed, incl. peptide transmembrane transporter activity, and Sulfur metabolism	13	99	1.04	8.49e-08	1163398.AJJP01000018_gene1236,1163398.AJJP01000018_gene1237,1163398.AJJP01000018_gene1245,1163398.AJJP01000018_gene1246,1163398.AJJP01000018_gene1247,1163398.AJJP01000018_gene1253,1163398.AJJP01000018_gene1254,1163398.AJJP01000018_gene1255,1163398.AJJP01000062_gene3162,1163398.AJJP01000153_gene2995,1163398.AJJP01000153_gene2996,1163398.AJJP01000183_gene166,1163398.AJJP01000214_gene3056	KDO00562.1,KDO00563.1,KDO00572.1,KDO00573.1,KDO00574.1,KDO00581.1,KDO00582.1,KDO00583.1,KDN98304.1,KDN98724.1,KDN98723.1,KDN98843.1,KDN98520.1
STRING clusters	CL:7439	Mixed, incl. alkanesulfonate transport, and NMT1-like family	7	19	1.49	2.40e-06	1163398.AJJP01000018_gene1245,1163398.AJJP01000018_gene1246,1163398.AJJP01000018_gene1247,1163398.AJJP01000018_gene1253,1163398.AJJP01000018_gene1254,1163398.AJJP01000018_gene1255,1163398.AJJP01000062_gene3162	KDO00572.1,KDO00573.1,KDO00574.1,KDO00581.1,KDO00582.1,KDO00583.1,KDN98304.1
STRING clusters	CL:8212	Iron ion homeostasis, and RNA polymerase sigma-70 like	11	86	1.03	2.40e-06	1163398.AJJP01000003_gene3309,1163398.AJJP01000011_gene4582,1163398.AJJP01000026_gene1287,1163398.AJJP01000081_gene4958,1163398.AJJP01000090_gene3666,1163398.AJJP01000167_gene1718,1163398.AJJP01000179_gene200,1163398.AJJP01000179_gene201,1163398.AJJP01000179_gene203,1163398.AJJP01000195_gene4380,1163398.AJJP01000195_gene4389	KDN97381.1,KDN97650.1,KDO00312.1,KDN97334.1,KDO01670.1,KDO01423.1,KDO01923.1,KDO01922.1,KDO01920.1,KDN98545.1,KDN98536.1
STRING clusters	CL:8213	Iron ion homeostasis, and RNA polymerase sigma-70 like	10	76	1.04	6.74e-06	1163398.AJJP01000003_gene3309,1163398.AJJP01000011_gene4582,1163398.AJJP01000026_gene1287,1163398.AJJP01000081_gene4958,1163398.AJJP01000167_gene1718,1163398.AJJP01000179_gene200,1163398.AJJP01000179_gene201,1163398.AJJP01000179_gene203,1163398.AJJP01000195_gene4380,1163398.AJJP01000195_gene4389	KDN97381.1,KDN97650.1,KDO00312.1,KDN97334.1,KDO01423.1,KDO01923.1,KDO01922.1,KDO01920.1,KDN98545.1,KDN98536.1
STRING clusters	CL:8216	FecR protein, and RNA polymerase sigma-70 like	9	56	1.13	6.74e-06	1163398.AJJP01000003_gene3309,1163398.AJJP01000011_gene4582,1163398.AJJP01000026_gene1287,1163398.AJJP01000081_gene4958,1163398.AJJP01000179_gene200,1163398.AJJP01000179_gene201,1163398.AJJP01000179_gene203,1163398.AJJP01000195_gene4380,1163398.AJJP01000195_gene4389	KDN97381.1,KDN97650.1,KDO00312.1,KDN97334.1,KDO01923.1,KDO01922.1,KDO01920.1,KDN98545.1,KDN98536.1
STRING clusters	CL:7200	Amino acid ABC transporter, permease protein, 3-TM domain, and ABC-type amino acid transport system, ATPase component, HisP-type	5	24	1.24	0.0015	1163398.AJJP01000054_gene2071,1163398.AJJP01000054_gene2072,1163398.AJJP01000129_gene4024,1163398.AJJP01000129_gene4025,1163398.AJJP01000129_gene4026	KDN99258.1,KDN99259.1,KDO01206.1,KDO01205.1,KDO01204.1
STRING clusters	CL:7440	Mixed, incl. SsuA/THI5-like, and Luciferase-like domain	4	11	1.48	0.0016	1163398.AJJP01000018_gene1253,1163398.AJJP01000018_gene1254,1163398.AJJP01000018_gene1255,1163398.AJJP01000062_gene3162	KDO00581.1,KDO00582.1,KDO00583.1,KDN98304.1
STRING clusters	CL:8219	FecR protein, and RNA polymerase sigma-70 like	6	46	1.04	0.0020	1163398.AJJP01000003_gene3309,1163398.AJJP01000011_gene4582,1163398.AJJP01000026_gene1287,1163398.AJJP01000081_gene4958,1163398.AJJP01000195_gene4380,1163398.AJJP01000195_gene4389	KDN97381.1,KDN97650.1,KDO00312.1,KDN97334.1,KDN98545.1,KDN98536.1
STRING clusters	CL:7218	Mixed, incl. Histidine transport system permease protein HisQ, and Ionotropic glutamate receptor	3	5	1.7	0.0050	1163398.AJJP01000129_gene4024,1163398.AJJP01000129_gene4025,1163398.AJJP01000129_gene4026	KDO01206.1,KDO01205.1,KDO01204.1
STRING clusters	CL:7443	Alkanesulfonate transmembrane transporter activity, and FMN reductase activity	3	5	1.7	0.0050	1163398.AJJP01000018_gene1253,1163398.AJJP01000018_gene1254,1163398.AJJP01000018_gene1255	KDO00581.1,KDO00582.1,KDO00583.1
STRING clusters	CL:8318	Mixed, incl. Haem-binding HasA, and TonB-dependent haem/haemoglobin receptor	3	5	1.7	0.0050	1163398.AJJP01000179_gene200,1163398.AJJP01000179_gene201,1163398.AJJP01000179_gene203	KDO01923.1,KDO01922.1,KDO01920.1
STRING clusters	CL:4176	Formate dehydrogenase complex, and FdhE-like superfamily	3	6	1.62	0.0064	1163398.AJJP01000075_gene2562,1163398.AJJP01000076_gene2564,1163398.AJJP01000076_gene2567	KDN97256.1,KDN97255.1,KDN97252.1
STRING clusters	CL:8221	FecR protein, and RNA polymerase sigma-70 like	5	39	1.03	0.0069	1163398.AJJP01000003_gene3309,1163398.AJJP01000011_gene4582,1163398.AJJP01000026_gene1287,1163398.AJJP01000081_gene4958,1163398.AJJP01000195_gene4380	KDN97381.1,KDN97650.1,KDO00312.1,KDN97334.1,KDN98545.1
STRING clusters	CL:7461	Taurine transport, and TauD/TfdA-like domain	3	8	1.5	0.0105	1163398.AJJP01000018_gene1245,1163398.AJJP01000018_gene1246,1163398.AJJP01000018_gene1247	KDO00572.1,KDO00573.1,KDO00574.1
STRING clusters	CL:4129	Mixed, incl. molybdenum ion binding, and hydrogen sulfide metabolic process	5	45	0.97	0.0113	1163398.AJJP01000053_gene1847,1163398.AJJP01000053_gene1848,1163398.AJJP01000075_gene2562,1163398.AJJP01000076_gene2564,1163398.AJJP01000076_gene2567	KDN99245.1,KDN99246.1,KDN97256.1,KDN97255.1,KDN97252.1
STRING clusters	CL:6984	ABC transporters, and ATPase-coupled polyamine transmembrane transporter activity	8	154	0.64	0.0214	1163398.AJJP01000054_gene2071,1163398.AJJP01000054_gene2072,1163398.AJJP01000056_gene1931,1163398.AJJP01000083_gene4989,1163398.AJJP01000083_gene4990,1163398.AJJP01000129_gene4024,1163398.AJJP01000129_gene4025,1163398.AJJP01000129_gene4026	KDN99258.1,KDN99259.1,KDN99289.1,KDN97274.1,KDN97273.1,KDO01206.1,KDO01205.1,KDO01204.1
STRING clusters	CL:8224	FecR protein, and RNA polymerase sigma-70 like	4	33	1.01	0.0304	1163398.AJJP01000003_gene3309,1163398.AJJP01000011_gene4582,1163398.AJJP01000026_gene1287,1163398.AJJP01000081_gene4958	KDN97381.1,KDN97650.1,KDO00312.1,KDN97334.1
STRING clusters	CL:8228	FecR protein, and RNA polymerase sigma-70 like	3	17	1.17	0.0498	1163398.AJJP01000003_gene3309,1163398.AJJP01000011_gene4582,1163398.AJJP01000026_gene1287	KDN97381.1,KDN97650.1,KDO00312.1
KEGG	map00920	Sulfur metabolism	11	71	1.11	2.26e-07	1163398.AJJP01000018_gene1236,1163398.AJJP01000018_gene1245,1163398.AJJP01000018_gene1246,1163398.AJJP01000018_gene1247,1163398.AJJP01000018_gene1253,1163398.AJJP01000018_gene1254,1163398.AJJP01000018_gene1255,1163398.AJJP01000053_gene1847,1163398.AJJP01000053_gene1848,1163398.AJJP01000062_gene3162,1163398.AJJP01000206_gene3586	KDO00562.1,KDO00572.1,KDO00573.1,KDO00574.1,KDO00581.1,KDO00582.1,KDO00583.1,KDN99245.1,KDN99246.1,KDN98304.1,KDN98249.1
KEGG	map02010	ABC transporters	17	286	0.7	2.30e-06	1163398.AJJP01000018_gene1246,1163398.AJJP01000018_gene1247,1163398.AJJP01000018_gene1254,1163398.AJJP01000018_gene1255,1163398.AJJP01000053_gene1847,1163398.AJJP01000053_gene1848,1163398.AJJP01000054_gene2071,1163398.AJJP01000054_gene2072,1163398.AJJP01000083_gene4989,1163398.AJJP01000083_gene4990,1163398.AJJP01000129_gene4024,1163398.AJJP01000129_gene4025,1163398.AJJP01000129_gene4026,1163398.A…	KDO00573.1,KDO00574.1,KDO00582.1,KDO00583.1,KDN99245.1,KDN99246.1,KDN99258.1,KDN99259.1,KDN97274.1,KDN97273.1,KDO01206.1,KDO01205.1,KDO01204.1,KDN98724.1,KDN98723.1,KDO01964.1,KDO01924.1
Pfam	PF16220	Domain of unknown function (DUF4880)	8	22	1.48	1.27e-06	1163398.AJJP01000003_gene3309,1163398.AJJP01000011_gene4582,1163398.AJJP01000026_gene1287,1163398.AJJP01000081_gene4958,1163398.AJJP01000113_gene836,1163398.AJJP01000179_gene203,1163398.AJJP01000195_gene4380,1163398.AJJP01000195_gene4389	KDN97381.1,KDN97650.1,KDO00312.1,KDN97334.1,KDO00123.1,KDO01920.1,KDN98545.1,KDN98536.1
Pfam	PF04773	FecR protein	7	22	1.43	1.63e-05	1163398.AJJP01000003_gene3309,1163398.AJJP01000011_gene4582,1163398.AJJP01000026_gene1287,1163398.AJJP01000081_gene4958,1163398.AJJP01000179_gene203,1163398.AJJP01000195_gene4380,1163398.AJJP01000195_gene4389	KDN97381.1,KDN97650.1,KDO00312.1,KDN97334.1,KDO01920.1,KDN98545.1,KDN98536.1
Pfam	PF00005	ABC transporter	8	87	0.89	0.0049	1163398.AJJP01000018_gene1247,1163398.AJJP01000018_gene1255,1163398.AJJP01000053_gene1848,1163398.AJJP01000054_gene2071,1163398.AJJP01000056_gene1931,1163398.AJJP01000083_gene4990,1163398.AJJP01000153_gene2995,1163398.AJJP01000179_gene199	KDO00574.1,KDO00583.1,KDN99246.1,KDN99258.1,KDN99289.1,KDN97273.1,KDN98724.1,KDO01924.1
InterPro	IPR032623	FecR, N-terminal	8	21	1.51	1.52e-06	1163398.AJJP01000003_gene3309,1163398.AJJP01000011_gene4582,1163398.AJJP01000026_gene1287,1163398.AJJP01000081_gene4958,1163398.AJJP01000113_gene836,1163398.AJJP01000179_gene203,1163398.AJJP01000195_gene4380,1163398.AJJP01000195_gene4389	KDN97381.1,KDN97650.1,KDO00312.1,KDN97334.1,KDO00123.1,KDO01920.1,KDN98545.1,KDN98536.1
InterPro	IPR006860	FecR protein	7	21	1.45	2.01e-05	1163398.AJJP01000003_gene3309,1163398.AJJP01000011_gene4582,1163398.AJJP01000026_gene1287,1163398.AJJP01000081_gene4958,1163398.AJJP01000179_gene203,1163398.AJJP01000195_gene4380,1163398.AJJP01000195_gene4389	KDN97381.1,KDN97650.1,KDO00312.1,KDN97334.1,KDO01920.1,KDN98545.1,KDN98536.1
InterPro	IPR012373	Fe(2+)-dicitrate sensor, transmembrane component	7	21	1.45	2.01e-05	1163398.AJJP01000003_gene3309,1163398.AJJP01000011_gene4582,1163398.AJJP01000026_gene1287,1163398.AJJP01000081_gene4958,1163398.AJJP01000179_gene203,1163398.AJJP01000195_gene4380,1163398.AJJP01000195_gene4389	KDN97381.1,KDN97650.1,KDO00312.1,KDN97334.1,KDO01920.1,KDN98545.1,KDN98536.1
InterPro	IPR003439	ABC transporter-like	8	86	0.89	0.0054	1163398.AJJP01000018_gene1247,1163398.AJJP01000018_gene1255,1163398.AJJP01000053_gene1848,1163398.AJJP01000054_gene2071,1163398.AJJP01000056_gene1931,1163398.AJJP01000083_gene4990,1163398.AJJP01000153_gene2995,1163398.AJJP01000179_gene199	KDO00574.1,KDO00583.1,KDN99246.1,KDN99258.1,KDN99289.1,KDN97273.1,KDN98724.1,KDO01924.1
InterPro	IPR003593	AAA+ ATPase domain	9	139	0.74	0.0180	1163398.AJJP01000018_gene1247,1163398.AJJP01000018_gene1255,1163398.AJJP01000053_gene1848,1163398.AJJP01000054_gene2071,1163398.AJJP01000056_gene1931,1163398.AJJP01000083_gene4990,1163398.AJJP01000153_gene2995,1163398.AJJP01000179_gene199,1163398.AJJP01000214_gene3056	KDO00574.1,KDO00583.1,KDN99246.1,KDN99258.1,KDN99289.1,KDN97273.1,KDN98724.1,KDO01924.1,KDN98520.1
SMART	SM00382	ATPases associated with a variety of cellular activities	9	139	0.74	0.0062	1163398.AJJP01000018_gene1247,1163398.AJJP01000018_gene1255,1163398.AJJP01000053_gene1848,1163398.AJJP01000054_gene2071,1163398.AJJP01000056_gene1931,1163398.AJJP01000083_gene4990,1163398.AJJP01000153_gene2995,1163398.AJJP01000179_gene199,1163398.AJJP01000214_gene3056	KDO00574.1,KDO00583.1,KDN99246.1,KDN99258.1,KDN99289.1,KDN97273.1,KDN98724.1,KDO01924.1,KDN98520.1

## Sheet: 63_string_interactions
Column1	Column2	Column3	Column4	Column5	Column6	Column7	Column8	Column9	Column10	Column11	Column12	Column13
#node1	node2	node1_string_id	node2_string_id	neighborhood_on_chromosome	gene_fusion	phylogenetic_cooccurrence	homology	coexpression	experimentally_determined_interaction	database_annotated	automated_textmining	combined_score
KDN97252.1	KDN97256.1	1163398.AJJP01000076_gene2567	1163398.AJJP01000075_gene2562	0.136	0	0.775	0	0	0.405	0	0.069	0.877
KDN97252.1	KDN97255.1	1163398.AJJP01000076_gene2567	1163398.AJJP01000076_gene2564	0.876	0	0.780	0	0.060	0.984	0	0.201	0.999
KDN97255.1	KDO00573.1	1163398.AJJP01000076_gene2564	1163398.AJJP01000018_gene1246	0.135	0	0	0	0	0	0.640	0.073	0.686
KDN97255.1	KDO00582.1	1163398.AJJP01000076_gene2564	1163398.AJJP01000018_gene1254	0.135	0	0	0	0	0	0.640	0.073	0.686
KDN97255.1	KDO00583.1	1163398.AJJP01000076_gene2564	1163398.AJJP01000018_gene1255	0.135	0	0	0	0	0.138	0.663	0.069	0.734
KDN97255.1	KDN99245.1	1163398.AJJP01000076_gene2564	1163398.AJJP01000053_gene1847	0.053	0	0	0	0	0	0.804	0.109	0.820
KDN97255.1	KDN99246.1	1163398.AJJP01000076_gene2564	1163398.AJJP01000053_gene1848	0.136	0	0	0	0	0	0.804	0	0.823
KDN97255.1	KDN97256.1	1163398.AJJP01000076_gene2564	1163398.AJJP01000075_gene2562	0.134	0.870	0.785	0	0.060	0.137	0.799	0.089	0.995
KDN97255.1	KDO01765.1	1163398.AJJP01000076_gene2564	1163398.AJJP01000087_gene4924	0	0	0	0	0	0	0.466	0.104	0.501
KDN97255.1	KDN98723.1	1163398.AJJP01000076_gene2564	1163398.AJJP01000153_gene2996	0.129	0	0	0	0	0	0.579	0.092	0.637
KDN97255.1	KDN98724.1	1163398.AJJP01000076_gene2564	1163398.AJJP01000153_gene2995	0.135	0	0	0	0	0.138	0.663	0.069	0.734
KDN97255.1	KDN97252.1	1163398.AJJP01000076_gene2564	1163398.AJJP01000076_gene2567	0.876	0	0.780	0	0.060	0.984	0	0.201	0.999
KDN97256.1	KDN97252.1	1163398.AJJP01000075_gene2562	1163398.AJJP01000076_gene2567	0.136	0	0.775	0	0	0.405	0	0.069	0.877
KDN97256.1	KDN97255.1	1163398.AJJP01000075_gene2562	1163398.AJJP01000076_gene2564	0.134	0.870	0.785	0	0.060	0.137	0.799	0.089	0.995
KDN97273.1	KDN97274.1	1163398.AJJP01000083_gene4990	1163398.AJJP01000083_gene4989	0.860	0.015	0.778	0	0.330	0.959	0.561	0.530	0.999
KDN97274.1	KDN99246.1	1163398.AJJP01000083_gene4989	1163398.AJJP01000053_gene1848	0	0	0	0	0	0	0.700	0	0.700
KDN97274.1	KDN99258.1	1163398.AJJP01000083_gene4989	1163398.AJJP01000054_gene2071	0	0	0	0	0	0	0.811	0	0.811
KDN97274.1	KDN99289.1	1163398.AJJP01000083_gene4989	1163398.AJJP01000056_gene1931	0.052	0	0	0	0	0	0.811	0	0.813
KDN97274.1	KDN97273.1	1163398.AJJP01000083_gene4989	1163398.AJJP01000083_gene4990	0.860	0.015	0.778	0	0.330	0.959	0.561	0.530	0.999
KDN97334.1	KDN97381.1	1163398.AJJP01000081_gene4958	1163398.AJJP01000003_gene3309	0	0	0.784	0.824	0.155	0	0.446	0.160	0.587
KDN97334.1	KDO01920.1	1163398.AJJP01000081_gene4958	1163398.AJJP01000179_gene203	0	0	0.783	0.666	0.072	0	0.355	0	0.537
KDN97381.1	KDN98536.1	1163398.AJJP01000003_gene3309	1163398.AJJP01000195_gene4389	0	0	0.785	0.739	0.145	0	0.376	0.139	0.568
KDN97381.1	KDN97334.1	1163398.AJJP01000003_gene3309	1163398.AJJP01000081_gene4958	0	0	0.784	0.824	0.155	0	0.446	0.160	0.587
KDN97381.1	KDN98545.1	1163398.AJJP01000003_gene3309	1163398.AJJP01000195_gene4380	0	0	0.785	0.794	0.155	0	0.446	0.160	0.600
KDN97381.1	KDO01920.1	1163398.AJJP01000003_gene3309	1163398.AJJP01000179_gene203	0	0	0.782	0.625	0.111	0	0.405	0	0.608
KDN97381.1	KDO00312.1	1163398.AJJP01000003_gene3309	1163398.AJJP01000026_gene1287	0	0	0.785	0.773	0.155	0	0.446	0.160	0.609
KDN98248.1	KDN98249.1	1163398.AJJP01000206_gene3585	1163398.AJJP01000206_gene3586	0.879	0	0.176	0	0.366	0	0	0.281	0.949
KDN98249.1	KDO00562.1	1163398.AJJP01000206_gene3586	1163398.AJJP01000018_gene1236	0.058	0	0	0	0.084	0.316	0.381	0.092	0.607
KDN98249.1	KDO00581.1	1163398.AJJP01000206_gene3586	1163398.AJJP01000018_gene1253	0.058	0	0	0	0.084	0.316	0.723	0.092	0.824
KDN98249.1	KDN98304.1	1163398.AJJP01000206_gene3586	1163398.AJJP01000062_gene3162	0.058	0	0	0	0.084	0.316	0.381	0.092	0.607
KDN98249.1	KDN98723.1	1163398.AJJP01000206_gene3586	1163398.AJJP01000153_gene2996	0.059	0	0.165	0	0.069	0.319	0.209	0	0.534
KDN98249.1	KDN98248.1	1163398.AJJP01000206_gene3586	1163398.AJJP01000206_gene3585	0.879	0	0.176	0	0.366	0	0	0.281	0.949
KDN98304.1	KDO00563.1	1163398.AJJP01000062_gene3162	1163398.AJJP01000018_gene1237	0.100	0	0.731	0	0.114	0	0.076	0	0.775
KDN98304.1	KDO00572.1	1163398.AJJP01000062_gene3162	1163398.AJJP01000018_gene1245	0.053	0	0.279	0	0.100	0	0.232	0	0.464
KDN98304.1	KDO00581.1	1163398.AJJP01000062_gene3162	1163398.AJJP01000018_gene1253	0.134	0	0.720	0.589	0.143	0	0.584	0	0.761
KDN98304.1	KDO00582.1	1163398.AJJP01000062_gene3162	1163398.AJJP01000018_gene1254	0.054	0	0.486	0	0.060	0	0.490	0.203	0.780
KDN98304.1	KDO00583.1	1163398.AJJP01000062_gene3162	1163398.AJJP01000018_gene1255	0.055	0	0.393	0	0.068	0	0.490	0.211	0.745
KDN98304.1	KDN98723.1	1163398.AJJP01000062_gene3162	1163398.AJJP01000153_gene2996	0.051	0	0.240	0	0.065	0.295	0.111	0.058	0.509
KDN98304.1	KDN98249.1	1163398.AJJP01000062_gene3162	1163398.AJJP01000206_gene3586	0.058	0	0	0	0.084	0.316	0.381	0.092	0.607
KDN98536.1	KDN97381.1	1163398.AJJP01000195_gene4389	1163398.AJJP01000003_gene3309	0	0	0.785	0.739	0.145	0	0.376	0.139	0.568
KDN98536.1	KDO01920.1	1163398.AJJP01000195_gene4389	1163398.AJJP01000179_gene203	0	0	0.783	0.600	0.063	0	0.234	0	0.483
KDN98545.1	KDN97381.1	1163398.AJJP01000195_gene4380	1163398.AJJP01000003_gene3309	0	0	0.785	0.794	0.155	0	0.446	0.160	0.600
KDN98545.1	KDO01920.1	1163398.AJJP01000195_gene4380	1163398.AJJP01000179_gene203	0	0	0.784	0.641	0.072	0	0.355	0	0.549
KDN98723.1	KDO00562.1	1163398.AJJP01000153_gene2996	1163398.AJJP01000018_gene1236	0.051	0	0.225	0	0.065	0.295	0.111	0.058	0.499
KDN98723.1	KDO00573.1	1163398.AJJP01000153_gene2996	1163398.AJJP01000018_gene1246	0.134	0	0.208	0	0.061	0	0.243	0.085	0.472
KDN98723.1	KDO00581.1	1163398.AJJP01000153_gene2996	1163398.AJJP01000018_gene1253	0.051	0	0.192	0	0.065	0.295	0.111	0.058	0.478
KDN98723.1	KDO00582.1	1163398.AJJP01000153_gene2996	1163398.AJJP01000018_gene1254	0.057	0	0.339	0	0.061	0	0.209	0.085	0.499
KDN98723.1	KDO00583.1	1163398.AJJP01000153_gene2996	1163398.AJJP01000018_gene1255	0.056	0.016	0.224	0	0.378	0	0.166	0.089	0.590
KDN98723.1	KDN98304.1	1163398.AJJP01000153_gene2996	1163398.AJJP01000062_gene3162	0.051	0	0.240	0	0.065	0.295	0.111	0.058	0.509
KDN98723.1	KDN97255.1	1163398.AJJP01000153_gene2996	1163398.AJJP01000076_gene2564	0.129	0	0	0	0	0	0.579	0.092	0.637
KDN98723.1	KDN98724.1	1163398.AJJP01000153_gene2996	1163398.AJJP01000153_gene2995	0.887	0.027	0.649	0	0.378	0	0.490	0.138	0.987
KDN98723.1	KDN98249.1	1163398.AJJP01000153_gene2996	1163398.AJJP01000206_gene3586	0.059	0	0.165	0	0.069	0.319	0.209	0	0.534
KDN98724.1	KDO00573.1	1163398.AJJP01000153_gene2995	1163398.AJJP01000018_gene1246	0.354	0.015	0.399	0	0.084	0	0.751	0.104	0.906
KDN98724.1	KDO00581.1	1163398.AJJP01000153_gene2995	1163398.AJJP01000018_gene1253	0.272	0	0	0	0.068	0	0.816	0.085	0.870
KDN98724.1	KDO00582.1	1163398.AJJP01000153_gene2995	1163398.AJJP01000018_gene1254	0.354	0.024	0.312	0	0.062	0	0.816	0.160	0.923
KDN98724.1	KDO00583.1	1163398.AJJP01000153_gene2995	1163398.AJJP01000018_gene1255	0	0	0.661	0.827	0	0	0.816	0.073	0.837
KDN98724.1	KDN99245.1	1163398.AJJP01000153_gene2995	1163398.AJJP01000053_gene1847	0.054	0.015	0	0	0	0	0.384	0.150	0.461
KDN98724.1	KDN97255.1	1163398.AJJP01000153_gene2995	1163398.AJJP01000076_gene2564	0.135	0	0	0	0	0.138	0.663	0.069	0.734
KDN98724.1	KDN98723.1	1163398.AJJP01000153_gene2995	1163398.AJJP01000153_gene2996	0.887	0.027	0.649	0	0.378	0	0.490	0.138	0.987
KDN98842.1	KDN98843.1	1163398.AJJP01000183_gene167	1163398.AJJP01000183_gene166	0.558	0	0	0	0.058	0	0	0	0.565
KDN98843.1	KDN98842.1	1163398.AJJP01000183_gene166	1163398.AJJP01000183_gene167	0.558	0	0	0	0.058	0	0	0	0.565
KDN99204.1	KDN99289.1	1163398.AJJP01000207_gene3574	1163398.AJJP01000056_gene1931	0	0	0	0	0	0.101	0.700	0	0.718
KDN99245.1	KDN98724.1	1163398.AJJP01000053_gene1847	1163398.AJJP01000153_gene2995	0.054	0.015	0	0	0	0	0.384	0.150	0.461
KDN99245.1	KDN99289.1	1163398.AJJP01000053_gene1847	1163398.AJJP01000056_gene1931	0.073	0.023	0.254	0	0.064	0	0.344	0	0.518
KDN99245.1	KDN97255.1	1163398.AJJP01000053_gene1847	1163398.AJJP01000076_gene2564	0.053	0	0	0	0	0	0.804	0.109	0.820
KDN99245.1	KDN99246.1	1163398.AJJP01000053_gene1847	1163398.AJJP01000053_gene1848	0.892	0.042	0.767	0	0.913	0	0.816	0.675	0.999
KDN99246.1	KDN99245.1	1163398.AJJP01000053_gene1848	1163398.AJJP01000053_gene1847	0.892	0.042	0.767	0	0.913	0	0.816	0.675	0.999
KDN99246.1	KDN97274.1	1163398.AJJP01000053_gene1848	1163398.AJJP01000083_gene4989	0	0	0	0	0	0	0.700	0	0.700
KDN99246.1	KDN99258.1	1163398.AJJP01000053_gene1848	1163398.AJJP01000054_gene2071	0	0	0.272	0.834	0.072	0	0.700	0.069	0.722
KDN99246.1	KDO01205.1	1163398.AJJP01000053_gene1848	1163398.AJJP01000129_gene4025	0	0.003	0	0	0	0	0.700	0.134	0.729
KDN99246.1	KDO01204.1	1163398.AJJP01000053_gene1848	1163398.AJJP01000129_gene4026	0	0.001	0	0	0	0	0.762	0.104	0.777
KDN99246.1	KDN97255.1	1163398.AJJP01000053_gene1848	1163398.AJJP01000076_gene2564	0.136	0	0	0	0	0	0.804	0	0.823
KDN99246.1	KDN99289.1	1163398.AJJP01000053_gene1848	1163398.AJJP01000056_gene1931	0	0	0.744	0.870	0.061	0	0.902	0.048	0.913
KDN99258.1	KDN99246.1	1163398.AJJP01000054_gene2071	1163398.AJJP01000053_gene1848	0	0	0.272	0.834	0.072	0	0.700	0.069	0.722
KDN99258.1	KDO01206.1	1163398.AJJP01000054_gene2071	1163398.AJJP01000129_gene4024	0	0.001	0.418	0	0.177	0.156	0.100	0.046	0.589
KDN99258.1	KDN99289.1	1163398.AJJP01000054_gene2071	1163398.AJJP01000056_gene1931	0	0	0.355	0.785	0	0	0.700	0	0.721
KDN99258.1	KDN97274.1	1163398.AJJP01000054_gene2071	1163398.AJJP01000083_gene4989	0	0	0	0	0	0	0.811	0	0.811
KDN99258.1	KDO01204.1	1163398.AJJP01000054_gene2071	1163398.AJJP01000129_gene4026	0.055	0.005	0.554	0	0.065	0.281	0.700	0.070	0.902
KDN99258.1	KDO01205.1	1163398.AJJP01000054_gene2071	1163398.AJJP01000129_gene4025	0.055	0.012	0.634	0	0.064	0.282	0.700	0.042	0.917
KDN99258.1	KDN99259.1	1163398.AJJP01000054_gene2071	1163398.AJJP01000054_gene2072	0.892	0	0.672	0	0.177	0.156	0.723	0.046	0.992
KDN99259.1	KDN99258.1	1163398.AJJP01000054_gene2072	1163398.AJJP01000054_gene2071	0.892	0	0.672	0	0.177	0.156	0.723	0.046	0.992
KDN99259.1	KDO01206.1	1163398.AJJP01000054_gene2072	1163398.AJJP01000129_gene4024	0	0	0.409	0	0	0	0	0	0.409
KDN99259.1	KDO01205.1	1163398.AJJP01000054_gene2072	1163398.AJJP01000129_gene4025	0.053	0.027	0.358	0	0.060	0.180	0.362	0	0.646
KDN99289.1	KDN99245.1	1163398.AJJP01000056_gene1931	1163398.AJJP01000053_gene1847	0.073	0.023	0.254	0	0.064	0	0.344	0	0.518
KDN99289.1	KDN99246.1	1163398.AJJP01000056_gene1931	1163398.AJJP01000053_gene1848	0	0	0.744	0.870	0.061	0	0.902	0.048	0.913
KDN99289.1	KDN99258.1	1163398.AJJP01000056_gene1931	1163398.AJJP01000054_gene2071	0	0	0.355	0.785	0	0	0.700	0	0.721
KDN99289.1	KDO01205.1	1163398.AJJP01000056_gene1931	1163398.AJJP01000129_gene4025	0	0.003	0	0	0	0	0.709	0	0.709
KDN99289.1	KDN99204.1	1163398.AJJP01000056_gene1931	1163398.AJJP01000207_gene3574	0	0	0	0	0	0.101	0.700	0	0.718
KDN99289.1	KDO01204.1	1163398.AJJP01000056_gene1931	1163398.AJJP01000129_gene4026	0	0.001	0	0	0	0	0.719	0	0.719
KDN99289.1	KDN97274.1	1163398.AJJP01000056_gene1931	1163398.AJJP01000083_gene4989	0.052	0	0	0	0	0	0.811	0	0.813
KDO00199.1	KDO00388.1	1163398.AJJP01000019_gene1213	1163398.AJJP01000031_gene253	0	0	0	0	0.148	0.140	0.413	0.070	0.546
KDO00199.1	KDO00204.1	1163398.AJJP01000019_gene1213	1163398.AJJP01000019_gene1218	0.698	0	0	0	0.061	0	0	0	0.705
KDO00204.1	KDO00199.1	1163398.AJJP01000019_gene1218	1163398.AJJP01000019_gene1213	0.698	0	0	0	0.061	0	0	0	0.705
KDO00312.1	KDN97381.1	1163398.AJJP01000026_gene1287	1163398.AJJP01000003_gene3309	0	0	0.785	0.773	0.155	0	0.446	0.160	0.609
KDO00312.1	KDO01920.1	1163398.AJJP01000026_gene1287	1163398.AJJP01000179_gene203	0	0	0.784	0.673	0.072	0	0.355	0	0.533
KDO00388.1	KDO00199.1	1163398.AJJP01000031_gene253	1163398.AJJP01000019_gene1213	0	0	0	0	0.148	0.140	0.413	0.070	0.546
KDO00562.1	KDO00572.1	1163398.AJJP01000018_gene1236	1163398.AJJP01000018_gene1245	0.053	0	0.296	0	0.100	0	0.232	0	0.477
KDO00562.1	KDN98723.1	1163398.AJJP01000018_gene1236	1163398.AJJP01000153_gene2996	0.051	0	0.225	0	0.065	0.295	0.111	0.058	0.499
KDO00562.1	KDN98249.1	1163398.AJJP01000018_gene1236	1163398.AJJP01000206_gene3586	0.058	0	0	0	0.084	0.316	0.381	0.092	0.607
KDO00562.1	KDO00583.1	1163398.AJJP01000018_gene1236	1163398.AJJP01000018_gene1255	0.055	0	0.398	0	0.068	0	0.490	0.211	0.747
KDO00562.1	KDO00581.1	1163398.AJJP01000018_gene1236	1163398.AJJP01000018_gene1253	0.134	0	0.718	0.592	0.143	0	0.584	0	0.760
KDO00562.1	KDO00582.1	1163398.AJJP01000018_gene1236	1163398.AJJP01000018_gene1254	0.054	0	0.485	0	0.060	0	0.490	0.203	0.779
KDO00562.1	KDO00563.1	1163398.AJJP01000018_gene1236	1163398.AJJP01000018_gene1237	0.854	0	0.749	0	0.114	0	0.076	0	0.966
KDO00563.1	KDO00562.1	1163398.AJJP01000018_gene1237	1163398.AJJP01000018_gene1236	0.854	0	0.749	0	0.114	0	0.076	0	0.966
KDO00563.1	KDO00581.1	1163398.AJJP01000018_gene1237	1163398.AJJP01000018_gene1253	0.093	0	0.588	0	0.087	0	0.076	0	0.642
KDO00563.1	KDN98304.1	1163398.AJJP01000018_gene1237	1163398.AJJP01000062_gene3162	0.100	0	0.731	0	0.114	0	0.076	0	0.775
KDO00572.1	KDO00562.1	1163398.AJJP01000018_gene1245	1163398.AJJP01000018_gene1236	0.053	0	0.296	0	0.100	0	0.232	0	0.477
KDO00572.1	KDN98304.1	1163398.AJJP01000018_gene1245	1163398.AJJP01000062_gene3162	0.053	0	0.279	0	0.100	0	0.232	0	0.464
KDO00572.1	KDO00582.1	1163398.AJJP01000018_gene1245	1163398.AJJP01000018_gene1254	0.078	0	0.193	0	0.173	0	0.297	0.216	0.599
KDO00572.1	KDO00581.1	1163398.AJJP01000018_gene1245	1163398.AJJP01000018_gene1253	0.053	0	0.266	0	0.174	0	0.816	0	0.880
KDO00572.1	KDO00574.1	1163398.AJJP01000018_gene1245	1163398.AJJP01000018_gene1247	0.859	0	0.247	0	0.525	0	0.816	0	0.989
KDO00572.1	KDO00573.1	1163398.AJJP01000018_gene1245	1163398.AJJP01000018_gene1246	0.859	0	0.286	0	0.513	0	0.816	0.085	0.990
KDO00573.1	KDO00572.1	1163398.AJJP01000018_gene1246	1163398.AJJP01000018_gene1245	0.859	0	0.286	0	0.513	0	0.816	0.085	0.990
KDO00573.1	KDN98723.1	1163398.AJJP01000018_gene1246	1163398.AJJP01000153_gene2996	0.134	0	0.208	0	0.061	0	0.243	0.085	0.472
KDO00573.1	KDN97255.1	1163398.AJJP01000018_gene1246	1163398.AJJP01000076_gene2564	0.135	0	0	0	0	0	0.640	0.073	0.686
KDO00573.1	KDO00582.1	1163398.AJJP01000018_gene1246	1163398.AJJP01000018_gene1254	0.136	0	0.762	0.819	0.365	0	0.801	0	0.897
KDO00573.1	KDO00581.1	1163398.AJJP01000018_gene1246	1163398.AJJP01000018_gene1253	0.136	0.031	0.362	0	0.207	0	0.804	0.071	0.905
KDO00573.1	KDN98724.1	1163398.AJJP01000018_gene1246	1163398.AJJP01000153_gene2995	0.354	0.015	0.399	0	0.084	0	0.751	0.104	0.906
KDO00573.1	KDO00583.1	1163398.AJJP01000018_gene1246	1163398.AJJP01000018_gene1255	0.231	0.018	0.484	0	0.062	0	0.815	0.104	0.927
KDO00573.1	KDO00574.1	1163398.AJJP01000018_gene1246	1163398.AJJP01000018_gene1247	0.892	0.016	0.740	0	0.577	0	0.816	0.291	0.998
KDO00574.1	KDO00572.1	1163398.AJJP01000018_gene1247	1163398.AJJP01000018_gene1245	0.859	0	0.247	0	0.525	0	0.816	0	0.989
KDO00574.1	KDO00573.1	1163398.AJJP01000018_gene1247	1163398.AJJP01000018_gene1246	0.892	0.016	0.740	0	0.577	0	0.816	0.291	0.998
KDO00574.1	KDO00582.1	1163398.AJJP01000018_gene1247	1163398.AJJP01000018_gene1254	0.084	0.034	0.322	0	0.159	0	0.403	0.099	0.667
KDO00581.1	KDO00562.1	1163398.AJJP01000018_gene1253	1163398.AJJP01000018_gene1236	0.134	0	0.718	0.592	0.143	0	0.584	0	0.760
KDO00581.1	KDO00563.1	1163398.AJJP01000018_gene1253	1163398.AJJP01000018_gene1237	0.093	0	0.588	0	0.087	0	0.076	0	0.642
KDO00581.1	KDO00572.1	1163398.AJJP01000018_gene1253	1163398.AJJP01000018_gene1245	0.053	0	0.266	0	0.174	0	0.816	0	0.880
KDO00581.1	KDO00573.1	1163398.AJJP01000018_gene1253	1163398.AJJP01000018_gene1246	0.136	0.031	0.362	0	0.207	0	0.804	0.071	0.905
KDO00581.1	KDN98723.1	1163398.AJJP01000018_gene1253	1163398.AJJP01000153_gene2996	0.051	0	0.192	0	0.065	0.295	0.111	0.058	0.478
KDO00581.1	KDN98304.1	1163398.AJJP01000018_gene1253	1163398.AJJP01000062_gene3162	0.134	0	0.720	0.589	0.143	0	0.584	0	0.761
KDO00581.1	KDN98249.1	1163398.AJJP01000018_gene1253	1163398.AJJP01000206_gene3586	0.058	0	0	0	0.084	0.316	0.723	0.092	0.824
KDO00581.1	KDN98724.1	1163398.AJJP01000018_gene1253	1163398.AJJP01000153_gene2995	0.272	0	0	0	0.068	0	0.816	0.085	0.870
KDO00581.1	KDO00582.1	1163398.AJJP01000018_gene1253	1163398.AJJP01000018_gene1254	0.883	0.178	0.773	0	0.366	0	0.816	0.071	0.997
KDO00581.1	KDO00583.1	1163398.AJJP01000018_gene1253	1163398.AJJP01000018_gene1255	0.883	0	0.749	0	0.098	0	0.816	0.535	0.997
KDO00582.1	KDO00562.1	1163398.AJJP01000018_gene1254	1163398.AJJP01000018_gene1236	0.054	0	0.485	0	0.060	0	0.490	0.203	0.779
KDO00582.1	KDO00572.1	1163398.AJJP01000018_gene1254	1163398.AJJP01000018_gene1245	0.078	0	0.193	0	0.173	0	0.297	0.216	0.599
KDO00582.1	KDO00573.1	1163398.AJJP01000018_gene1254	1163398.AJJP01000018_gene1246	0.136	0	0.762	0.819	0.365	0	0.801	0	0.897
KDO00582.1	KDO00574.1	1163398.AJJP01000018_gene1254	1163398.AJJP01000018_gene1247	0.084	0.034	0.322	0	0.159	0	0.403	0.099	0.667
KDO00582.1	KDO00581.1	1163398.AJJP01000018_gene1254	1163398.AJJP01000018_gene1253	0.883	0.178	0.773	0	0.366	0	0.816	0.071	0.997
KDO00582.1	KDN98723.1	1163398.AJJP01000018_gene1254	1163398.AJJP01000153_gene2996	0.057	0	0.339	0	0.061	0	0.209	0.085	0.499
KDO00582.1	KDN97255.1	1163398.AJJP01000018_gene1254	1163398.AJJP01000076_gene2564	0.135	0	0	0	0	0	0.640	0.073	0.686
KDO00582.1	KDN98304.1	1163398.AJJP01000018_gene1254	1163398.AJJP01000062_gene3162	0.054	0	0.486	0	0.060	0	0.490	0.203	0.780
KDO00582.1	KDN98724.1	1163398.AJJP01000018_gene1254	1163398.AJJP01000153_gene2995	0.354	0.024	0.312	0	0.062	0	0.816	0.160	0.923
KDO00582.1	KDO00583.1	1163398.AJJP01000018_gene1254	1163398.AJJP01000018_gene1255	0.892	0.025	0.768	0	0.154	0	0.816	0.666	0.998
KDO00583.1	KDO00562.1	1163398.AJJP01000018_gene1255	1163398.AJJP01000018_gene1236	0.055	0	0.398	0	0.068	0	0.490	0.211	0.747
KDO00583.1	KDO00573.1	1163398.AJJP01000018_gene1255	1163398.AJJP01000018_gene1246	0.231	0.018	0.484	0	0.062	0	0.815	0.104	0.927
KDO00583.1	KDO00581.1	1163398.AJJP01000018_gene1255	1163398.AJJP01000018_gene1253	0.883	0	0.749	0	0.098	0	0.816	0.535	0.997
KDO00583.1	KDO00582.1	1163398.AJJP01000018_gene1255	1163398.AJJP01000018_gene1254	0.892	0.025	0.768	0	0.154	0	0.816	0.666	0.998
KDO00583.1	KDN98723.1	1163398.AJJP01000018_gene1255	1163398.AJJP01000153_gene2996	0.056	0.016	0.224	0	0.378	0	0.166	0.089	0.590
KDO00583.1	KDN97255.1	1163398.AJJP01000018_gene1255	1163398.AJJP01000076_gene2564	0.135	0	0	0	0	0.138	0.663	0.069	0.734
KDO00583.1	KDN98304.1	1163398.AJJP01000018_gene1255	1163398.AJJP01000062_gene3162	0.055	0	0.393	0	0.068	0	0.490	0.211	0.745
KDO00583.1	KDN98724.1	1163398.AJJP01000018_gene1255	1163398.AJJP01000153_gene2995	0	0	0.661	0.827	0	0	0.816	0.073	0.837
KDO01204.1	KDN99246.1	1163398.AJJP01000129_gene4026	1163398.AJJP01000053_gene1848	0	0.001	0	0	0	0	0.762	0.104	0.777
KDO01204.1	KDN99258.1	1163398.AJJP01000129_gene4026	1163398.AJJP01000054_gene2071	0.055	0.005	0.554	0	0.065	0.281	0.700	0.070	0.902
KDO01204.1	KDN99289.1	1163398.AJJP01000129_gene4026	1163398.AJJP01000056_gene1931	0	0.001	0	0	0	0	0.719	0	0.719
KDO01204.1	KDO01206.1	1163398.AJJP01000129_gene4026	1163398.AJJP01000129_gene4024	0.628	0.033	0.777	0	0.058	0	0.444	0	0.950
KDO01204.1	KDO01205.1	1163398.AJJP01000129_gene4026	1163398.AJJP01000129_gene4025	0.850	0	0.785	0.682	0.366	0.314	0.752	0.147	0.986
KDO01205.1	KDN99246.1	1163398.AJJP01000129_gene4025	1163398.AJJP01000053_gene1848	0	0.003	0	0	0	0	0.700	0.134	0.729
KDO01205.1	KDN99258.1	1163398.AJJP01000129_gene4025	1163398.AJJP01000054_gene2071	0.055	0.012	0.634	0	0.064	0.282	0.700	0.042	0.917
KDO01205.1	KDN99259.1	1163398.AJJP01000129_gene4025	1163398.AJJP01000054_gene2072	0.053	0.027	0.358	0	0.060	0.180	0.362	0	0.646
KDO01205.1	KDN99289.1	1163398.AJJP01000129_gene4025	1163398.AJJP01000056_gene1931	0	0.003	0	0	0	0	0.709	0	0.709
KDO01205.1	KDO01206.1	1163398.AJJP01000129_gene4025	1163398.AJJP01000129_gene4024	0.628	0.057	0.778	0	0.060	0.180	0.444	0	0.959
KDO01205.1	KDO01204.1	1163398.AJJP01000129_gene4025	1163398.AJJP01000129_gene4026	0.850	0	0.785	0.682	0.366	0.314	0.752	0.147	0.986
KDO01206.1	KDN99258.1	1163398.AJJP01000129_gene4024	1163398.AJJP01000054_gene2071	0	0.001	0.418	0	0.177	0.156	0.100	0.046	0.589
KDO01206.1	KDN99259.1	1163398.AJJP01000129_gene4024	1163398.AJJP01000054_gene2072	0	0	0.409	0	0	0	0	0	0.409
KDO01206.1	KDO01208.1	1163398.AJJP01000129_gene4024	1163398.AJJP01000129_gene4022	0.440	0	0	0	0	0	0	0	0.440
KDO01206.1	KDO01207.1	1163398.AJJP01000129_gene4024	1163398.AJJP01000129_gene4023	0.463	0	0	0	0	0	0	0	0.464
KDO01206.1	KDO01204.1	1163398.AJJP01000129_gene4024	1163398.AJJP01000129_gene4026	0.628	0.033	0.777	0	0.058	0	0.444	0	0.950
KDO01206.1	KDO01205.1	1163398.AJJP01000129_gene4024	1163398.AJJP01000129_gene4025	0.628	0.057	0.778	0	0.060	0.180	0.444	0	0.959
KDO01207.1	KDO01208.1	1163398.AJJP01000129_gene4023	1163398.AJJP01000129_gene4022	0.851	0	0.234	0	0	0	0	0	0.881
KDO01207.1	KDO01206.1	1163398.AJJP01000129_gene4023	1163398.AJJP01000129_gene4024	0.463	0	0	0	0	0	0	0	0.464
KDO01208.1	KDO01206.1	1163398.AJJP01000129_gene4022	1163398.AJJP01000129_gene4024	0.440	0	0	0	0	0	0	0	0.440
KDO01208.1	KDO01207.1	1163398.AJJP01000129_gene4022	1163398.AJJP01000129_gene4023	0.851	0	0.234	0	0	0	0	0	0.881
KDO01670.1	KDO01922.1	1163398.AJJP01000090_gene3666	1163398.AJJP01000179_gene201	0	0	0.220	0	0.114	0.240	0	0.104	0.466
KDO01764.1	KDO01765.1	1163398.AJJP01000087_gene4925	1163398.AJJP01000087_gene4924	0.745	0	0.707	0	0.153	0	0.156	0.071	0.941
KDO01765.1	KDN97255.1	1163398.AJJP01000087_gene4924	1163398.AJJP01000076_gene2564	0	0	0	0	0	0	0.466	0.104	0.501
KDO01765.1	KDO01764.1	1163398.AJJP01000087_gene4924	1163398.AJJP01000087_gene4925	0.745	0	0.707	0	0.153	0	0.156	0.071	0.941
KDO01920.1	KDN97381.1	1163398.AJJP01000179_gene203	1163398.AJJP01000003_gene3309	0	0	0.782	0.625	0.111	0	0.405	0	0.608
KDO01920.1	KDO00312.1	1163398.AJJP01000179_gene203	1163398.AJJP01000026_gene1287	0	0	0.784	0.673	0.072	0	0.355	0	0.533
KDO01920.1	KDN97334.1	1163398.AJJP01000179_gene203	1163398.AJJP01000081_gene4958	0	0	0.783	0.666	0.072	0	0.355	0	0.537
KDO01920.1	KDO01922.1	1163398.AJJP01000179_gene203	1163398.AJJP01000179_gene201	0.510	0	0.452	0	0.066	0	0	0.168	0.764
KDO01920.1	KDN98536.1	1163398.AJJP01000179_gene203	1163398.AJJP01000195_gene4389	0	0	0.783	0.600	0.063	0	0.234	0	0.483
KDO01920.1	KDN98545.1	1163398.AJJP01000179_gene203	1163398.AJJP01000195_gene4380	0	0	0.784	0.641	0.072	0	0.355	0	0.549
KDO01922.1	KDO01670.1	1163398.AJJP01000179_gene201	1163398.AJJP01000090_gene3666	0	0	0.220	0	0.114	0.240	0	0.104	0.466
KDO01922.1	KDO01925.1	1163398.AJJP01000179_gene201	1163398.AJJP01000179_gene198	0.387	0	0.331	0	0.091	0	0	0.138	0.636
KDO01922.1	KDO01924.1	1163398.AJJP01000179_gene201	1163398.AJJP01000179_gene199	0.378	0	0.347	0	0.154	0	0	0.149	0.668
KDO01922.1	KDO01923.1	1163398.AJJP01000179_gene201	1163398.AJJP01000179_gene200	0.608	0	0	0	0	0	0	0	0.608
KDO01922.1	KDO01920.1	1163398.AJJP01000179_gene201	1163398.AJJP01000179_gene203	0.510	0	0.452	0	0.066	0	0	0.168	0.764
KDO01923.1	KDO01925.1	1163398.AJJP01000179_gene200	1163398.AJJP01000179_gene198	0.501	0	0	0	0	0	0	0	0.501
KDO01923.1	KDO01924.1	1163398.AJJP01000179_gene200	1163398.AJJP01000179_gene199	0.501	0	0	0	0	0	0	0	0.501
KDO01923.1	KDO01922.1	1163398.AJJP01000179_gene200	1163398.AJJP01000179_gene201	0.608	0	0	0	0	0	0	0	0.608
KDO01924.1	KDO01925.1	1163398.AJJP01000179_gene199	1163398.AJJP01000179_gene198	0.849	0.038	0.784	0	0.087	0	0	0.119	0.970
KDO01924.1	KDO01923.1	1163398.AJJP01000179_gene199	1163398.AJJP01000179_gene200	0.501	0	0	0	0	0	0	0	0.501
KDO01924.1	KDO01922.1	1163398.AJJP01000179_gene199	1163398.AJJP01000179_gene201	0.378	0	0.347	0	0.154	0	0	0.149	0.668
KDO01925.1	KDO01923.1	1163398.AJJP01000179_gene198	1163398.AJJP01000179_gene200	0.501	0	0	0	0	0	0	0	0.501
KDO01925.1	KDO01922.1	1163398.AJJP01000179_gene198	1163398.AJJP01000179_gene201	0.387	0	0.331	0	0.091	0	0	0.138	0.636
KDO01925.1	KDO01924.1	1163398.AJJP01000179_gene198	1163398.AJJP01000179_gene199	0.849	0.038	0.784	0	0.087	0	0	0.119	0.970

## Sheet: 278_enrichment
#category	term ID	term description	observed gene count	background gene count	strength	false discovery rate	matching proteins in your network (IDs)	matching proteins in your network (labels)
GO Process	GO:0006790	Sulfur compound metabolic process	20	113	0.52	0.0168	1163398.AJJP01000006_gene2113,1163398.AJJP01000013_gene533,1163398.AJJP01000018_gene1252,1163398.AJJP01000026_gene1300,1163398.AJJP01000035_gene349,1163398.AJJP01000046_gene4334,1163398.AJJP01000053_gene1845,1163398.AJJP01000070_gene2596,1163398.AJJP01000074_gene2542,1163398.AJJP01000079_gene4210,1163398.AJJP01000093_gene4092,1163398.AJJP01000108_gene627,1163398.AJJP01000108_gene629,1163398.AJJP0…	KDN97806.1,KDN97580.1,KDO00580.1,KDO00326.1,KDN99534.1,KDN98613.1,KDN99243.1,KDN99990.1,KDN99826.1,KDN97151.1,KDN98132.1,KDO01302.1,KDO01300.1,KDO01299.1,KDO01298.1,KDO01251.1,KDO01077.1,KDN96977.1,KDO01841.1,KDO01876.1
STRING clusters	CL:3942	Mixed, incl. Oxidative phosphorylation, and 4 iron, 4 sulfur cluster binding	34	188	0.53	4.44e-06	1163398.AJJP01000003_gene3305,1163398.AJJP01000014_gene3724,1163398.AJJP01000019_gene1174,1163398.AJJP01000046_gene4334,1163398.AJJP01000046_gene4335,1163398.AJJP01000047_gene2386,1163398.AJJP01000048_gene2134,1163398.AJJP01000048_gene2135,1163398.AJJP01000048_gene2136,1163398.AJJP01000048_gene2138,1163398.AJJP01000048_gene2139,1163398.AJJP01000048_gene2140,1163398.AJJP01000048_gene2141,1163398.A…	KDN97385.1,KDN97534.1,KDO00604.1,KDN98613.1,KDN98612.1,KDN99100.1,KDN99086.1,KDN99085.1,KDN99084.1,KDN99082.1,KDN99081.1,KDN99080.1,KDN99079.1,KDN99078.1,KDN99076.1,KDN99074.1,KDN99073.1,KDN99072.1,KDN99060.1,KDN99242.1,KDN99243.1,KDO02069.1,KDO01077.1,KDN97034.1,KDO01135.1,KDO01134.1,KDO01132.1,KDO01121.1,KDO01913.1,KDO01912.1,KDO01911.1,KDO00745.1,KDO00782.1,KDO00767.1
STRING clusters	CL:132	Mixed, incl. fatty acid metabolic process, and Citrate cycle (TCA cycle)	29	177	0.49	0.00015	1163398.AJJP01000006_gene2114,1163398.AJJP01000050_gene1876,1163398.AJJP01000068_gene2418,1163398.AJJP01000068_gene2419,1163398.AJJP01000070_gene2595,1163398.AJJP01000070_gene2596,1163398.AJJP01000074_gene2542,1163398.AJJP01000091_gene1569,1163398.AJJP01000093_gene4084,1163398.AJJP01000093_gene4092,1163398.AJJP01000109_gene685,1163398.AJJP01000113_gene830,1163398.AJJP01000113_gene831,1163398.AJJP…	KDN97805.1,KDN99033.1,KDN98436.1,KDN98437.1,KDN99991.1,KDN99990.1,KDN99826.1,KDN98165.1,KDN98140.1,KDN98132.1,KDO02056.1,KDO00117.1,KDO00118.1,KDO00119.1,KDO00120.1,KDO01254.1,KDO01253.1,KDO01252.1,KDO01251.1,KDO00971.1,KDO00972.1,KDO00973.1,KDO00974.1,KDN97069.1,KDO01447.1,KDO01841.1,KDO00784.1,KDO01876.1,KDO01875.1
STRING clusters	CL:3943	Mixed, incl. Oxidative phosphorylation, and Iron	27	177	0.45	0.00078	1163398.AJJP01000003_gene3305,1163398.AJJP01000014_gene3724,1163398.AJJP01000019_gene1174,1163398.AJJP01000046_gene4334,1163398.AJJP01000046_gene4335,1163398.AJJP01000047_gene2386,1163398.AJJP01000048_gene2134,1163398.AJJP01000048_gene2135,1163398.AJJP01000048_gene2136,1163398.AJJP01000048_gene2141,1163398.AJJP01000048_gene2142,1163398.AJJP01000048_gene2144,1163398.AJJP01000053_gene1844,1163398.A…	KDN97385.1,KDN97534.1,KDO00604.1,KDN98613.1,KDN98612.1,KDN99100.1,KDN99086.1,KDN99085.1,KDN99084.1,KDN99079.1,KDN99078.1,KDN99076.1,KDN99242.1,KDN99243.1,KDO02069.1,KDO01077.1,KDN97034.1,KDO01135.1,KDO01134.1,KDO01132.1,KDO01121.1,KDO01913.1,KDO01912.1,KDO01911.1,KDO00745.1,KDO00782.1,KDO00767.1
STRING clusters	CL:141	Lipid oxidation, and Acyl-CoA dehydrogenase, conserved site	11	34	0.78	0.0020	1163398.AJJP01000050_gene1876,1163398.AJJP01000070_gene2595,1163398.AJJP01000070_gene2596,1163398.AJJP01000113_gene830,1163398.AJJP01000113_gene831,1163398.AJJP01000113_gene832,1163398.AJJP01000113_gene833,1163398.AJJP01000126_gene4770,1163398.AJJP01000126_gene4771,1163398.AJJP01000126_gene4772,1163398.AJJP01000126_gene4773	KDN99033.1,KDN99991.1,KDN99990.1,KDO00117.1,KDO00118.1,KDO00119.1,KDO00120.1,KDO01254.1,KDO01253.1,KDO01252.1,KDO01251.1
STRING clusters	CL:133	Mixed, incl. Fatty acid metabolism, and Valine, leucine and isoleucine degradation	19	111	0.5	0.0041	1163398.AJJP01000050_gene1876,1163398.AJJP01000070_gene2595,1163398.AJJP01000070_gene2596,1163398.AJJP01000074_gene2542,1163398.AJJP01000091_gene1569,1163398.AJJP01000093_gene4092,1163398.AJJP01000109_gene685,1163398.AJJP01000113_gene830,1163398.AJJP01000113_gene831,1163398.AJJP01000113_gene832,1163398.AJJP01000113_gene833,1163398.AJJP01000126_gene4770,1163398.AJJP01000126_gene4771,1163398.AJJP01…	KDN99033.1,KDN99991.1,KDN99990.1,KDN99826.1,KDN98165.1,KDN98132.1,KDO02056.1,KDO00117.1,KDO00118.1,KDO00119.1,KDO00120.1,KDO01254.1,KDO01253.1,KDO01252.1,KDO01251.1,KDN97069.1,KDO01841.1,KDO01876.1,KDO01875.1
STRING clusters	CL:3944	Oxidative phosphorylation, and Cytochrome C oxidase, cbb3-type, subunit III	17	92	0.54	0.0041	1163398.AJJP01000014_gene3724,1163398.AJJP01000047_gene2386,1163398.AJJP01000048_gene2134,1163398.AJJP01000048_gene2135,1163398.AJJP01000048_gene2136,1163398.AJJP01000109_gene672,1163398.AJJP01000142_gene3406,1163398.AJJP01000161_gene1587,1163398.AJJP01000161_gene1588,1163398.AJJP01000161_gene1590,1163398.AJJP01000162_gene1664,1163398.AJJP01000179_gene210,1163398.AJJP01000179_gene211,1163398.AJJP…	KDN97534.1,KDN99100.1,KDN99086.1,KDN99085.1,KDN99084.1,KDO02069.1,KDN97034.1,KDO01135.1,KDO01134.1,KDO01132.1,KDO01121.1,KDO01913.1,KDO01912.1,KDO01911.1,KDO00745.1,KDO00782.1,KDO00767.1
STRING clusters	CL:3945	Oxidative phosphorylation, and Cytochrome C oxidase, cbb3-type, subunit III	16	82	0.56	0.0041	1163398.AJJP01000014_gene3724,1163398.AJJP01000047_gene2386,1163398.AJJP01000048_gene2134,1163398.AJJP01000048_gene2135,1163398.AJJP01000048_gene2136,1163398.AJJP01000109_gene672,1163398.AJJP01000142_gene3406,1163398.AJJP01000161_gene1587,1163398.AJJP01000161_gene1588,1163398.AJJP01000161_gene1590,1163398.AJJP01000162_gene1664,1163398.AJJP01000179_gene210,1163398.AJJP01000179_gene211,1163398.AJJP…	KDN97534.1,KDN99100.1,KDN99086.1,KDN99085.1,KDN99084.1,KDO02069.1,KDN97034.1,KDO01135.1,KDO01134.1,KDO01132.1,KDO01121.1,KDO01913.1,KDO01912.1,KDO01911.1,KDO00745.1,KDO00782.1
STRING clusters	CL:142	Lipid oxidation, and Acyl-CoA dehydrogenase, conserved site	9	29	0.76	0.0100	1163398.AJJP01000050_gene1876,1163398.AJJP01000113_gene830,1163398.AJJP01000113_gene831,1163398.AJJP01000113_gene832,1163398.AJJP01000113_gene833,1163398.AJJP01000126_gene4770,1163398.AJJP01000126_gene4771,1163398.AJJP01000126_gene4772,1163398.AJJP01000126_gene4773	KDN99033.1,KDO00117.1,KDO00118.1,KDO00119.1,KDO00120.1,KDO01254.1,KDO01253.1,KDO01252.1,KDO01251.1
STRING clusters	CL:3794	Iron-sulfur cluster assembly, and Adrenodoxin	6	11	1.01	0.0111	1163398.AJJP01000108_gene626,1163398.AJJP01000108_gene627,1163398.AJJP01000108_gene628,1163398.AJJP01000108_gene629,1163398.AJJP01000108_gene630,1163398.AJJP01000109_gene633	KDO01303.1,KDO01302.1,KDO01301.1,KDO01300.1,KDO01299.1,KDO01297.1
STRING clusters	CL:4046	Mixed, incl. respiratory chain complex IV, and 4Fe-4S binding domain	5	6	1.19	0.0111	1163398.AJJP01000142_gene3406,1163398.AJJP01000161_gene1587,1163398.AJJP01000161_gene1588,1163398.AJJP01000161_gene1590,1163398.AJJP01000186_gene29	KDN97034.1,KDO01135.1,KDO01134.1,KDO01132.1,KDO00745.1
STRING clusters	CL:134	Mixed, incl. Valine, leucine and isoleucine degradation, and acyl-CoA dehydrogenase activity	15	88	0.5	0.0136	1163398.AJJP01000050_gene1876,1163398.AJJP01000070_gene2595,1163398.AJJP01000070_gene2596,1163398.AJJP01000109_gene685,1163398.AJJP01000113_gene830,1163398.AJJP01000113_gene831,1163398.AJJP01000113_gene832,1163398.AJJP01000113_gene833,1163398.AJJP01000126_gene4770,1163398.AJJP01000126_gene4771,1163398.AJJP01000126_gene4772,1163398.AJJP01000126_gene4773,1163398.AJJP01000144_gene3507,1163398.AJJP01…	KDN99033.1,KDN99991.1,KDN99990.1,KDO02056.1,KDO00117.1,KDO00118.1,KDO00119.1,KDO00120.1,KDO01254.1,KDO01253.1,KDO01252.1,KDO01251.1,KDN97069.1,KDO01876.1,KDO01875.1
STRING clusters	CL:3792	Iron-sulfur cluster assembly, and TusA-like domain	7	18	0.86	0.0136	1163398.AJJP01000108_gene626,1163398.AJJP01000108_gene627,1163398.AJJP01000108_gene628,1163398.AJJP01000108_gene629,1163398.AJJP01000108_gene630,1163398.AJJP01000108_gene631,1163398.AJJP01000109_gene633	KDO01303.1,KDO01302.1,KDO01301.1,KDO01300.1,KDO01299.1,KDO01298.1,KDO01297.1
STRING clusters	CL:3946	Oxidative phosphorylation, and Peptidase M16, C-terminal	13	67	0.56	0.0136	1163398.AJJP01000014_gene3724,1163398.AJJP01000047_gene2386,1163398.AJJP01000109_gene672,1163398.AJJP01000142_gene3406,1163398.AJJP01000161_gene1587,1163398.AJJP01000161_gene1588,1163398.AJJP01000161_gene1590,1163398.AJJP01000162_gene1664,1163398.AJJP01000179_gene210,1163398.AJJP01000179_gene211,1163398.AJJP01000179_gene212,1163398.AJJP01000186_gene29,1163398.AJJP01000193_gene2195	KDN97534.1,KDN99100.1,KDO02069.1,KDN97034.1,KDO01135.1,KDO01134.1,KDO01132.1,KDO01121.1,KDO01913.1,KDO01912.1,KDO01911.1,KDO00745.1,KDO00782.1
STRING clusters	CL:4028	Mixed, incl. Cytochrome c-like domain, and cytochrome complex	8	26	0.76	0.0154	1163398.AJJP01000014_gene3724,1163398.AJJP01000047_gene2386,1163398.AJJP01000142_gene3406,1163398.AJJP01000161_gene1587,1163398.AJJP01000161_gene1588,1163398.AJJP01000161_gene1590,1163398.AJJP01000162_gene1664,1163398.AJJP01000186_gene29	KDN97534.1,KDN99100.1,KDN97034.1,KDO01135.1,KDO01134.1,KDO01132.1,KDO01121.1,KDO00745.1
STRING clusters	CL:135	Mixed, incl. Valine, leucine and isoleucine degradation, and acyl-CoA dehydrogenase activity	12	67	0.52	0.0338	1163398.AJJP01000050_gene1876,1163398.AJJP01000070_gene2595,1163398.AJJP01000070_gene2596,1163398.AJJP01000109_gene685,1163398.AJJP01000113_gene830,1163398.AJJP01000113_gene831,1163398.AJJP01000113_gene832,1163398.AJJP01000113_gene833,1163398.AJJP01000126_gene4770,1163398.AJJP01000126_gene4771,1163398.AJJP01000126_gene4772,1163398.AJJP01000126_gene4773	KDN99033.1,KDN99991.1,KDN99990.1,KDO02056.1,KDO00117.1,KDO00118.1,KDO00119.1,KDO00120.1,KDO01254.1,KDO01253.1,KDO01252.1,KDO01251.1
STRING clusters	CL:190	Mixed, incl. AMP binding, and Thiolase, active site	4	5	1.17	0.0364	1163398.AJJP01000126_gene4770,1163398.AJJP01000126_gene4771,1163398.AJJP01000126_gene4772,1163398.AJJP01000126_gene4773	KDO01254.1,KDO01253.1,KDO01252.1,KDO01251.1
STRING clusters	CL:3797	Iron-sulfur cluster assembly, and Adrenodoxin	4	5	1.17	0.0364	1163398.AJJP01000108_gene626,1163398.AJJP01000108_gene627,1163398.AJJP01000108_gene628,1163398.AJJP01000108_gene630	KDO01303.1,KDO01302.1,KDO01301.1,KDO01299.1
STRING clusters	CL:9049	Mixed, incl. UPF0145 domain superfamily, and Nodulation protein S (NodS)	4	5	1.17	0.0364	1163398.AJJP01000194_gene4369,1163398.AJJP01000194_gene4370,1163398.AJJP01000194_gene4372,1163398.AJJP01000194_gene4373	KDN98501.1,KDN98500.1,KDN98498.1,KDN98497.1
STRING clusters	CL:179	Mixed, incl. CoA carboxylase activity, and Isovaleryl-CoA dehydrogenase	4	6	1.09	0.0490	1163398.AJJP01000113_gene830,1163398.AJJP01000113_gene831,1163398.AJJP01000113_gene832,1163398.AJJP01000113_gene833	KDO00117.1,KDO00118.1,KDO00119.1,KDO00120.1
KEGG	map00280	Valine, leucine and isoleucine degradation	12	54	0.62	0.0130	1163398.AJJP01000050_gene1876,1163398.AJJP01000056_gene1953,1163398.AJJP01000113_gene830,1163398.AJJP01000113_gene831,1163398.AJJP01000113_gene832,1163398.AJJP01000113_gene833,1163398.AJJP01000126_gene4770,1163398.AJJP01000126_gene4771,1163398.AJJP01000137_gene436,1163398.AJJP01000137_gene437,1163398.AJJP01000198_gene3537,1163398.AJJP01000199_gene3510	KDN99033.1,KDN99312.1,KDO00117.1,KDO00118.1,KDO00119.1,KDO00120.1,KDO01254.1,KDO01253.1,KDO00971.1,KDO00972.1,KDO01876.1,KDO01875.1
UniProt Keywords	KW-0408	Iron	20	131	0.45	0.0161	1163398.AJJP01000003_gene3305,1163398.AJJP01000014_gene3724,1163398.AJJP01000035_gene349,1163398.AJJP01000046_gene4334,1163398.AJJP01000047_gene2385,1163398.AJJP01000047_gene2386,1163398.AJJP01000048_gene2134,1163398.AJJP01000048_gene2135,1163398.AJJP01000048_gene2141,1163398.AJJP01000062_gene3166,1163398.AJJP01000108_gene629,1163398.AJJP01000108_gene631,1163398.AJJP01000109_gene633,1163398.AJJP0…	KDN97385.1,KDN97534.1,KDN99534.1,KDN98613.1,KDN99101.1,KDN99100.1,KDN99086.1,KDN99085.1,KDN99079.1,KDN98309.1,KDO01300.1,KDO01298.1,KDO01297.1,KDO02069.1,KDN97034.1,KDO01135.1,KDO01134.1,KDO01132.1,KDO01121.1,KDO01911.1
UniProt Keywords	KW-0349	Heme	11	48	0.63	0.0183	1163398.AJJP01000003_gene3305,1163398.AJJP01000014_gene3724,1163398.AJJP01000047_gene2386,1163398.AJJP01000048_gene2134,1163398.AJJP01000048_gene2135,1163398.AJJP01000109_gene672,1163398.AJJP01000142_gene3406,1163398.AJJP01000161_gene1587,1163398.AJJP01000161_gene1588,1163398.AJJP01000161_gene1590,1163398.AJJP01000179_gene212	KDN97385.1,KDN97534.1,KDN99100.1,KDN99086.1,KDN99085.1,KDO02069.1,KDN97034.1,KDO01135.1,KDO01134.1,KDO01132.1,KDO01911.1

## Sheet: 278_string_interactions
Column1	Column2	Column3	Column4	Column5	Column6	Column7	Column8	Column9	Column10	Column11	Column12	Column13
#node1	node2	node1_string_id	node2_string_id	neighborhood_on_chromosome	gene_fusion	phylogenetic_cooccurrence	homology	coexpression	experimentally_determined_interaction	database_annotated	automated_textmining	combined_score
KDN96975.1	KDO00207.1	1163398.AJJP01000155_gene2755	1163398.AJJP01000020_gene1386	0.059	0	0	0	0.219	0	0.236	0.060	0.401
KDN96975.1	KDO00326.1	1163398.AJJP01000155_gene2755	1163398.AJJP01000026_gene1300	0.096	0	0	0	0.085	0.136	0.514	0.159	0.654
KDN96975.1	KDN99029.1	1163398.AJJP01000155_gene2755	1163398.AJJP01000050_gene1880	0.074	0	0	0	0.059	0	0.344	0.086	0.407
KDN96975.1	KDN99312.1	1163398.AJJP01000155_gene2755	1163398.AJJP01000056_gene1953	0.051	0	0	0	0.077	0.246	0.443	0.104	0.610
KDN96975.1	KDN99861.1	1163398.AJJP01000155_gene2755	1163398.AJJP01000074_gene2507	0	0	0	0	0	0.183	0.344	0	0.441
KDN96975.1	KDO02061.1	1163398.AJJP01000155_gene2755	1163398.AJJP01000109_gene680	0	0	0	0	0.152	0.292	0.238	0	0.502
KDN96975.1	KDO00973.1	1163398.AJJP01000155_gene2755	1163398.AJJP01000137_gene438	0.081	0	0	0	0.059	0	0.386	0.073	0.441
KDN96975.1	KDO00974.1	1163398.AJJP01000155_gene2755	1163398.AJJP01000137_gene439	0.081	0	0	0	0	0	0.386	0.069	0.428
KDN96975.1	KDN97069.1	1163398.AJJP01000155_gene2755	1163398.AJJP01000144_gene3507	0.078	0	0	0	0.062	0	0.386	0.155	0.491
KDN96977.1	KDN98613.1	1163398.AJJP01000155_gene2753	1163398.AJJP01000046_gene4334	0	0	0	0	0	0.135	0.335	0	0.400
KDN96977.1	KDO01298.1	1163398.AJJP01000155_gene2753	1163398.AJJP01000108_gene631	0	0	0	0	0.138	0	0.317	0.072	0.405
KDN97034.1	KDN97534.1	1163398.AJJP01000142_gene3406	1163398.AJJP01000014_gene3724	0.137	0	0	0	0.158	0.397	0.193	0.096	0.622
KDN97034.1	KDN99102.1	1163398.AJJP01000142_gene3406	1163398.AJJP01000047_gene2384	0.082	0	0.361	0	0	0	0	0.104	0.428
KDN97034.1	KDN99100.1	1163398.AJJP01000142_gene3406	1163398.AJJP01000047_gene2386	0.082	0	0	0	0.157	0.397	0.193	0.156	0.624
KDN97034.1	KDN99086.1	1163398.AJJP01000142_gene3406	1163398.AJJP01000048_gene2134	0.058	0	0	0	0.157	0.397	0.193	0.096	0.586
KDN97034.1	KDO02069.1	1163398.AJJP01000142_gene3406	1163398.AJJP01000109_gene672	0.075	0	0	0	0	0	0.700	0.130	0.737
KDN97034.1	KDO00782.1	1163398.AJJP01000142_gene3406	1163398.AJJP01000193_gene2195	0	0	0	0	0	0	0.420	0.070	0.437
KDN97034.1	KDO00745.1	1163398.AJJP01000142_gene3406	1163398.AJJP01000186_gene29	0.088	0	0.785	0	0.094	0	0.312	0.160	0.878
KDN97034.1	KDO01132.1	1163398.AJJP01000142_gene3406	1163398.AJJP01000161_gene1590	0.088	0	0.783	0	0.157	0.429	0.518	0.207	0.955
KDN97034.1	KDO01134.1	1163398.AJJP01000142_gene3406	1163398.AJJP01000161_gene1588	0.088	0.699	0.785	0	0.486	0	0.518	0.207	0.985
KDN97069.1	KDN97534.1	1163398.AJJP01000144_gene3507	1163398.AJJP01000014_gene3724	0.064	0	0	0	0	0	0.592	0.070	0.613
KDN97069.1	KDO00326.1	1163398.AJJP01000144_gene3507	1163398.AJJP01000026_gene1300	0	0	0	0	0	0	0.561	0.067	0.572
KDN97069.1	KDN98654.1	1163398.AJJP01000144_gene3507	1163398.AJJP01000043_gene2349	0.057	0	0	0	0.089	0	0.592	0.041	0.618
KDN97069.1	KDN99312.1	1163398.AJJP01000144_gene3507	1163398.AJJP01000056_gene1953	0.065	0.001	0	0	0.091	0.241	0.613	0.143	0.747
KDN97069.1	KDN98437.1	1163398.AJJP01000144_gene3507	1163398.AJJP01000068_gene2419	0.088	0	0	0	0.158	0	0.405	0.089	0.528
KDN97069.1	KDN99861.1	1163398.AJJP01000144_gene3507	1163398.AJJP01000074_gene2507	0.058	0	0	0	0	0	0.386	0.091	0.428
KDN97069.1	KDN99826.1	1163398.AJJP01000144_gene3507	1163398.AJJP01000074_gene2542	0	0	0	0	0.061	0	0.405	0	0.417
KDN97069.1	KDO02061.1	1163398.AJJP01000144_gene3507	1163398.AJJP01000109_gene680	0	0	0	0	0.060	0.387	0.308	0	0.566
KDN97069.1	KDO00054.1	1163398.AJJP01000144_gene3507	1163398.AJJP01000111_gene772	0	0	0	0	0	0	0.592	0.043	0.592
KDN97069.1	KDO00118.1	1163398.AJJP01000144_gene3507	1163398.AJJP01000113_gene831	0	0	0	0	0.365	0	0.592	0.073	0.738
KDN97069.1	KDO00119.1	1163398.AJJP01000144_gene3507	1163398.AJJP01000113_gene832	0	0	0	0	0.189	0.270	0.104	0.048	0.427
KDN97069.1	KDO00120.1	1163398.AJJP01000144_gene3507	1163398.AJJP01000113_gene833	0	0	0	0	0	0	0.592	0.042	0.592
KDN97069.1	KDO00972.1	1163398.AJJP01000144_gene3507	1163398.AJJP01000137_gene437	0	0	0	0	0.059	0	0.405	0.139	0.475
KDN97069.1	KDO00973.1	1163398.AJJP01000144_gene3507	1163398.AJJP01000137_gene438	0	0	0	0	0.154	0	0.383	0.073	0.473
KDN97069.1	KDO00974.1	1163398.AJJP01000144_gene3507	1163398.AJJP01000137_gene439	0	0	0	0	0.078	0	0.383	0.109	0.448
KDN97069.1	KDN96975.1	1163398.AJJP01000144_gene3507	1163398.AJJP01000155_gene2755	0.078	0	0	0	0.062	0	0.386	0.155	0.491
KDN97069.1	KDO01447.1	1163398.AJJP01000144_gene3507	1163398.AJJP01000167_gene1694	0	0	0	0	0.177	0	0.592	0.071	0.660
KDN97069.1	KDO01875.1	1163398.AJJP01000144_gene3507	1163398.AJJP01000199_gene3510	0.098	0.007	0	0	0.175	0.241	0.471	0.072	0.672
KDN97135.1	KDO01252.1	1163398.AJJP01000140_gene3466	1163398.AJJP01000126_gene4772	0	0	0	0	0.062	0.176	0.700	0.041	0.747
KDN97151.1	KDN99534.1	1163398.AJJP01000079_gene4210	1163398.AJJP01000035_gene349	0.354	0	0.586	0	0.383	0	0.816	0.649	0.987
KDN97151.1	KDN99077.1	1163398.AJJP01000079_gene4210	1163398.AJJP01000048_gene2143	0.082	0	0	0	0	0	0.592	0.208	0.677
KDN97241.1	KDN99102.1	1163398.AJJP01000077_gene2579	1163398.AJJP01000047_gene2384	0.096	0	0.247	0	0.154	0	0	0.135	0.435
KDN97241.1	KDN99101.1	1163398.AJJP01000077_gene2579	1163398.AJJP01000047_gene2385	0.096	0	0.233	0	0.154	0	0	0.135	0.424
KDN97241.1	KDO01121.1	1163398.AJJP01000077_gene2579	1163398.AJJP01000162_gene1664	0.096	0	0.253	0	0.154	0	0	0.135	0.439
KDN97271.1	KDN99444.1	1163398.AJJP01000083_gene4992	1163398.AJJP01000060_gene3212	0	0	0.428	0	0	0	0	0	0.428
KDN97271.1	KDN97956.1	1163398.AJJP01000083_gene4992	1163398.AJJP01000125_gene4667	0.134	0	0	0	0.060	0.336	0	0.086	0.439
KDN97385.1	KDO00782.1	1163398.AJJP01000003_gene3305	1163398.AJJP01000193_gene2195	0	0	0	0	0	0.403	0	0	0.403
KDN97385.1	KDN98613.1	1163398.AJJP01000003_gene3305	1163398.AJJP01000046_gene4334	0.135	0	0	0	0	0	0.253	0.200	0.437
KDN97385.1	KDN99085.1	1163398.AJJP01000003_gene3305	1163398.AJJP01000048_gene2135	0.081	0	0	0	0	0	0	0.532	0.551
KDN97385.1	KDN97956.1	1163398.AJJP01000003_gene3305	1163398.AJJP01000125_gene4667	0.114	0	0	0	0	0	0.532	0.104	0.596
KDN97385.1	KDN99081.1	1163398.AJJP01000003_gene3305	1163398.AJJP01000048_gene2139	0.454	0	0	0	0.060	0	0	0.291	0.604
KDN97385.1	KDN99078.1	1163398.AJJP01000003_gene3305	1163398.AJJP01000048_gene2142	0.337	0	0	0	0	0	0	0.535	0.678
KDN97385.1	KDO01297.1	1163398.AJJP01000003_gene3305	1163398.AJJP01000109_gene633	0.350	0	0	0	0.061	0	0	0.536	0.692
KDN97385.1	KDN99079.1	1163398.AJJP01000003_gene3305	1163398.AJJP01000048_gene2141	0.391	0	0	0	0.839	0	0	0.537	0.950
KDN97390.1	KDN97956.1	1163398.AJJP01000003_gene3300	1163398.AJJP01000125_gene4667	0.054	0	0	0	0.060	0.167	0.320	0.104	0.466
KDN97534.1	KDO01134.1	1163398.AJJP01000014_gene3724	1163398.AJJP01000161_gene1588	0.253	0	0	0	0.159	0	0.239	0.158	0.543
KDN97534.1	KDN99086.1	1163398.AJJP01000014_gene3724	1163398.AJJP01000048_gene2134	0.062	0	0	0	0	0.417	0.239	0.104	0.577
KDN97534.1	KDN97069.1	1163398.AJJP01000014_gene3724	1163398.AJJP01000144_gene3507	0.064	0	0	0	0	0	0.592	0.070	0.613
KDN97534.1	KDO01135.1	1163398.AJJP01000014_gene3724	1163398.AJJP01000161_gene1587	0.137	0	0	0	0.158	0.397	0.193	0.096	0.622
KDN97534.1	KDN97034.1	1163398.AJJP01000014_gene3724	1163398.AJJP01000142_gene3406	0.137	0	0	0	0.158	0.397	0.193	0.096	0.622
KDN97534.1	KDN99085.1	1163398.AJJP01000014_gene3724	1163398.AJJP01000048_gene2135	0.074	0	0	0	0	0.422	0.326	0.133	0.645
KDN97534.1	KDO01132.1	1163398.AJJP01000014_gene3724	1163398.AJJP01000161_gene1590	0.062	0.282	0	0	0	0.417	0.239	0.104	0.683
KDN97534.1	KDN99861.1	1163398.AJJP01000014_gene3724	1163398.AJJP01000074_gene2507	0	0	0.206	0	0	0	0.685	0.043	0.739
KDN97534.1	KDO02069.1	1163398.AJJP01000014_gene3724	1163398.AJJP01000109_gene672	0.136	0	0	0	0.063	0.418	0.659	0.104	0.829
KDN97534.1	KDN99100.1	1163398.AJJP01000014_gene3724	1163398.AJJP01000047_gene2386	0.247	0	0	0	0	0.682	0.710	0.204	0.937
KDN97580.1	KDN97806.1	1163398.AJJP01000013_gene533	1163398.AJJP01000006_gene2113	0.088	0	0	0	0.154	0	0.613	0.253	0.747
KDN97580.1	KDN99297.1	1163398.AJJP01000013_gene533	1163398.AJJP01000056_gene1939	0	0	0	0	0	0	0.403	0.104	0.442
KDN97580.1	KDO00971.1	1163398.AJJP01000013_gene533	1163398.AJJP01000137_gene436	0.052	0	0	0	0	0	0.505	0.041	0.510
KDN97580.1	KDO01412.1	1163398.AJJP01000013_gene533	1163398.AJJP01000167_gene1729	0.072	0	0	0	0.064	0	0.470	0.090	0.525
KDN97580.1	KDN98654.1	1163398.AJJP01000013_gene533	1163398.AJJP01000043_gene2349	0	0	0	0	0.092	0	0.496	0.073	0.538
KDN97580.1	KDN98613.1	1163398.AJJP01000013_gene533	1163398.AJJP01000046_gene4334	0	0	0	0	0.530	0	0	0.098	0.557
KDN97580.1	KDN98140.1	1163398.AJJP01000013_gene533	1163398.AJJP01000093_gene4084	0	0	0	0	0.088	0	0	0.536	0.558
KDN97580.1	KDO01836.1	1163398.AJJP01000013_gene533	1163398.AJJP01000189_gene4243	0	0	0	0	0.060	0	0.661	0.107	0.690
KDN97580.1	KDO01411.1	1163398.AJJP01000013_gene533	1163398.AJJP01000167_gene1730	0.117	0	0	0	0.077	0	0.748	0.204	0.814
KDN97612.1	KDN98534.1	1163398.AJJP01000012_gene579	1163398.AJJP01000195_gene4391	0	0	0.230	0	0.062	0.346	0.097	0.043	0.517
KDN97612.1	KDN99239.1	1163398.AJJP01000012_gene579	1163398.AJJP01000053_gene1841	0.053	0.012	0	0	0	0.364	0.406	0.107	0.637
KDN97612.1	KDN97956.1	1163398.AJJP01000012_gene579	1163398.AJJP01000125_gene4667	0.098	0	0	0	0.060	0.427	0.336	0.141	0.672
KDN97691.1	KDN98303.1	1163398.AJJP01000011_gene4543	1163398.AJJP01000062_gene3161	0	0	0.677	0.614	0	0	0.342	0	0.510
KDN97691.1	KDN99243.1	1163398.AJJP01000011_gene4543	1163398.AJJP01000053_gene1845	0.053	0	0	0	0.157	0.181	0.307	0.097	0.516
KDN97691.1	KDO01077.1	1163398.AJJP01000011_gene4543	1163398.AJJP01000138_gene2173	0.053	0	0	0	0.157	0.181	0.307	0.097	0.516
KDN97691.1	KDO00575.1	1163398.AJJP01000011_gene4543	1163398.AJJP01000018_gene1248	0.052	0	0.158	0.589	0.175	0	0.261	0.529	0.527
KDN97691.1	KDN98519.1	1163398.AJJP01000011_gene4543	1163398.AJJP01000214_gene3055	0	0	0.521	0	0.098	0	0	0	0.549
KDN97691.1	KDN99248.1	1163398.AJJP01000011_gene4543	1163398.AJJP01000054_gene2060	0	0	0.616	0	0	0	0	0	0.616
KDN97691.1	KDO00580.1	1163398.AJJP01000011_gene4543	1163398.AJJP01000018_gene1252	0	0	0.702	0.614	0.094	0	0.816	0	0.872
KDN97805.1	KDN97806.1	1163398.AJJP01000006_gene2114	1163398.AJJP01000006_gene2113	0.765	0	0	0	0	0	0	0	0.766
KDN97805.1	KDO02069.1	1163398.AJJP01000006_gene2114	1163398.AJJP01000109_gene672	0	0	0	0	0.065	0	0.383	0.089	0.428
KDN97805.1	KDN98436.1	1163398.AJJP01000006_gene2114	1163398.AJJP01000068_gene2418	0	0	0	0	0	0	0.383	0.160	0.459
KDN97805.1	KDO00974.1	1163398.AJJP01000006_gene2114	1163398.AJJP01000137_gene439	0.043	0	0	0	0	0	0.405	0.157	0.478
KDN97805.1	KDO00973.1	1163398.AJJP01000006_gene2114	1163398.AJJP01000137_gene438	0	0	0	0	0.054	0	0.405	0.156	0.483
KDN97805.1	KDN98654.1	1163398.AJJP01000006_gene2114	1163398.AJJP01000043_gene2349	0.075	0	0	0	0	0	0.592	0	0.606
KDN97805.1	KDO01841.1	1163398.AJJP01000006_gene2114	1163398.AJJP01000189_gene4248	0.052	0	0	0	0	0	0.752	0.070	0.762
KDN97805.1	KDO01447.1	1163398.AJJP01000006_gene2114	1163398.AJJP01000167_gene1694	0	0	0	0	0.060	0	0.816	0.053	0.821
KDN97805.1	KDO01251.1	1163398.AJJP01000006_gene2114	1163398.AJJP01000126_gene4773	0.052	0	0	0	0	0	0.816	0.070	0.823
KDN97805.1	KDO00971.1	1163398.AJJP01000006_gene2114	1163398.AJJP01000137_gene436	0.082	0	0	0	0.174	0.136	0.905	0.153	0.937
KDN97805.1	KDO00972.1	1163398.AJJP01000006_gene2114	1163398.AJJP01000137_gene437	0.088	0	0	0	0.788	0.414	0.899	0.190	0.989
KDN97806.1	KDO00973.1	1163398.AJJP01000006_gene2113	1163398.AJJP01000137_gene438	0	0	0	0	0.080	0	0.444	0	0.466
KDN97806.1	KDO01836.1	1163398.AJJP01000006_gene2113	1163398.AJJP01000189_gene4243	0	0	0	0	0.061	0	0.398	0.137	0.469
KDN97806.1	KDN98613.1	1163398.AJJP01000006_gene2113	1163398.AJJP01000046_gene4334	0.060	0	0	0	0.089	0.058	0.444	0.104	0.524
KDN97806.1	KDN99100.1	1163398.AJJP01000006_gene2113	1163398.AJJP01000047_gene2386	0.045	0	0	0	0	0	0.611	0	0.612
KDN97806.1	KDO01411.1	1163398.AJJP01000006_gene2113	1163398.AJJP01000167_gene1730	0	0	0	0	0.092	0	0.592	0	0.613
KDN97806.1	KDO00974.1	1163398.AJJP01000006_gene2113	1163398.AJJP01000137_gene439	0	0	0	0	0.160	0	0.613	0	0.661
KDN97806.1	KDN97580.1	1163398.AJJP01000006_gene2113	1163398.AJJP01000013_gene533	0.088	0	0	0	0.154	0	0.613	0.253	0.747
KDN97806.1	KDN97805.1	1163398.AJJP01000006_gene2113	1163398.AJJP01000006_gene2114	0.765	0	0	0	0	0	0	0	0.766
KDN97840.1	KDO02056.1	1163398.AJJP01000123_gene4809	1163398.AJJP01000109_gene685	0.049	0	0	0	0.057	0	0.770	0.051	0.778
KDN97840.1	KDO00054.1	1163398.AJJP01000123_gene4809	1163398.AJJP01000111_gene772	0.049	0	0	0	0.057	0	0.770	0.051	0.778
KDN97840.1	KDO00119.1	1163398.AJJP01000123_gene4809	1163398.AJJP01000113_gene832	0	0	0	0	0	0.137	0.497	0	0.547
KDN97840.1	KDO01447.1	1163398.AJJP01000123_gene4809	1163398.AJJP01000167_gene1694	0.061	0	0	0	0	0	0.565	0	0.574
KDN97956.1	KDN97390.1	1163398.AJJP01000125_gene4667	1163398.AJJP01000003_gene3300	0.054	0	0	0	0.060	0.167	0.320	0.104	0.466
KDN97956.1	KDN97385.1	1163398.AJJP01000125_gene4667	1163398.AJJP01000003_gene3305	0.114	0	0	0	0	0	0.532	0.104	0.596
KDN97956.1	KDN97612.1	1163398.AJJP01000125_gene4667	1163398.AJJP01000012_gene579	0.098	0	0	0	0.060	0.427	0.336	0.141	0.672
KDN97956.1	KDO00326.1	1163398.AJJP01000125_gene4667	1163398.AJJP01000026_gene1300	0.136	0	0	0	0	0	0.733	0.098	0.773
KDN97956.1	KDN99669.1	1163398.AJJP01000125_gene4667	1163398.AJJP01000039_gene3085	0.078	0	0	0	0	0.413	0.361	0.131	0.659
KDN97956.1	KDN99680.1	1163398.AJJP01000125_gene4667	1163398.AJJP01000039_gene3094	0.087	0	0	0	0	0.336	0.383	0.104	0.620
KDN97956.1	KDN98614.1	1163398.AJJP01000125_gene4667	1163398.AJJP01000046_gene4333	0.134	0	0	0	0	0.045	0.485	0.142	0.585
KDN97956.1	KDN99100.1	1163398.AJJP01000125_gene4667	1163398.AJJP01000047_gene2386	0.236	0	0	0	0.059	0.297	0	0.158	0.517
KDN97956.1	KDN99082.1	1163398.AJJP01000125_gene4667	1163398.AJJP01000048_gene2138	0.052	0	0	0	0.063	0.352	0	0.150	0.445
KDN97956.1	KDN99069.1	1163398.AJJP01000125_gene4667	1163398.AJJP01000048_gene2151	0.126	0	0	0	0	0	0.733	0.291	0.820
KDN97956.1	KDN99057.1	1163398.AJJP01000125_gene4667	1163398.AJJP01000050_gene1853	0.054	0	0	0	0.060	0.167	0.320	0.104	0.466
KDN97956.1	KDN99030.1	1163398.AJJP01000125_gene4667	1163398.AJJP01000050_gene1879	0.135	0	0	0	0.366	0	0	0.096	0.460
KDN97956.1	KDN99239.1	1163398.AJJP01000125_gene4667	1163398.AJJP01000053_gene1841	0.380	0	0	0	0.056	0.400	0.834	0.290	0.951
KDN97956.1	KDN99254.1	1163398.AJJP01000125_gene4667	1163398.AJJP01000054_gene2066	0.134	0	0	0	0	0.045	0.485	0.142	0.585
KDN97956.1	KDN98470.1	1163398.AJJP01000125_gene4667	1163398.AJJP01000069_gene2451	0.054	0	0	0	0.060	0.167	0.320	0.104	0.466
KDN97956.1	KDN97271.1	1163398.AJJP01000125_gene4667	1163398.AJJP01000083_gene4992	0.134	0	0	0	0.060	0.336	0	0.086	0.439
KDN97956.1	KDO01302.1	1163398.AJJP01000125_gene4667	1163398.AJJP01000108_gene627	0.060	0	0	0	0.059	0.225	0.478	0.104	0.620
KDN97956.1	KDO00004.1	1163398.AJJP01000125_gene4667	1163398.AJJP01000110_gene722	0.078	0	0	0	0	0.413	0.361	0.131	0.659
KDN97956.1	KDO00119.1	1163398.AJJP01000125_gene4667	1163398.AJJP01000113_gene832	0.052	0	0	0	0.066	0.439	0.404	0.070	0.674
KDN97956.1	KDO01837.1	1163398.AJJP01000125_gene4667	1163398.AJJP01000189_gene4244	0.044	0	0	0	0.142	0.334	0	0	0.406
KDN97956.1	KDO01251.1	1163398.AJJP01000125_gene4667	1163398.AJJP01000126_gene4773	0.089	0	0	0	0.366	0	0	0.104	0.437
KDN97956.1	KDO01841.1	1163398.AJJP01000125_gene4667	1163398.AJJP01000189_gene4248	0.089	0	0	0	0.366	0	0	0.141	0.460
KDN97956.1	KDO02012.1	1163398.AJJP01000125_gene4667	1163398.AJJP01000157_gene2863	0.087	0	0	0	0.059	0	0.403	0.096	0.474
KDN97956.1	KDN98534.1	1163398.AJJP01000125_gene4667	1163398.AJJP01000195_gene4391	0.082	0	0	0.588	0	0.314	0.438	0.211	0.643
KDN97956.1	KDO00974.1	1163398.AJJP01000125_gene4667	1163398.AJJP01000137_gene439	0	0	0	0	0.058	0.048	0.700	0.070	0.716
KDN97956.1	KDO00971.1	1163398.AJJP01000125_gene4667	1163398.AJJP01000137_gene436	0.052	0	0	0	0	0.250	0.744	0.043	0.802
KDN97956.1	KDN98840.1	1163398.AJJP01000125_gene4667	1163398.AJJP01000183_gene168	0.078	0	0.450	0	0	0.413	0.361	0.131	0.804
KDN97956.1	KDO00972.1	1163398.AJJP01000125_gene4667	1163398.AJJP01000137_gene437	0	0	0	0	0.057	0.321	0.754	0.071	0.834
KDN97956.1	KDO00973.1	1163398.AJJP01000125_gene4667	1163398.AJJP01000137_gene438	0	0	0	0	0	0.303	0.789	0.099	0.855
KDN98011.1	KDN98436.1	1163398.AJJP01000185_gene81	1163398.AJJP01000068_gene2418	0.060	0	0	0	0.365	0	0	0.104	0.418
KDN98132.1	KDN98654.1	1163398.AJJP01000093_gene4092	1163398.AJJP01000043_gene2349	0	0	0	0	0	0	0.724	0.159	0.757
KDN98132.1	KDN99033.1	1163398.AJJP01000093_gene4092	1163398.AJJP01000050_gene1876	0	0	0	0	0	0	0.518	0.152	0.573
KDN98132.1	KDN99385.1	1163398.AJJP01000093_gene4092	1163398.AJJP01000057_gene2025	0.082	0	0	0	0.083	0	0.386	0.157	0.505
KDN98132.1	KDN98436.1	1163398.AJJP01000093_gene4092	1163398.AJJP01000068_gene2418	0.097	0	0	0	0	0	0.592	0.179	0.671
KDN98132.1	KDN98437.1	1163398.AJJP01000093_gene4092	1163398.AJJP01000068_gene2419	0.075	0	0	0	0	0	0.816	0.157	0.843
KDN98132.1	KDN99991.1	1163398.AJJP01000093_gene4092	1163398.AJJP01000070_gene2595	0.092	0	0	0	0	0	0.383	0.067	0.431
KDN98132.1	KDN99913.1	1163398.AJJP01000093_gene4092	1163398.AJJP01000072_gene2671	0.354	0	0	0	0	0	0	0.152	0.428
KDN98132.1	KDN99912.1	1163398.AJJP01000093_gene4092	1163398.AJJP01000072_gene2672	0.354	0	0	0	0.382	0	0	0.442	0.757
KDN98132.1	KDN99826.1	1163398.AJJP01000093_gene4092	1163398.AJJP01000074_gene2542	0.134	0	0.506	0	0.156	0.655	0.816	0.537	0.986
KDN98132.1	KDN98165.1	1163398.AJJP01000093_gene4092	1163398.AJJP01000091_gene1569	0.231	0	0.324	0	0.218	0	0.816	0.536	0.958
KDN98132.1	KDN98140.1	1163398.AJJP01000093_gene4092	1163398.AJJP01000093_gene4084	0.424	0	0	0	0	0	0	0	0.424
KDN98132.1	KDO02012.1	1163398.AJJP01000093_gene4092	1163398.AJJP01000157_gene2863	0	0	0	0	0	0	0.383	0.108	0.426
KDN98132.1	KDO01252.1	1163398.AJJP01000093_gene4092	1163398.AJJP01000126_gene4772	0.059	0	0	0	0.061	0	0.203	0.290	0.433
KDN98132.1	KDO01253.1	1163398.AJJP01000093_gene4092	1163398.AJJP01000126_gene4771	0	0	0	0	0	0	0.518	0.152	0.573
KDN98132.1	KDO00972.1	1163398.AJJP01000093_gene4092	1163398.AJJP01000137_gene437	0	0	0	0	0	0	0.592	0.161	0.643
KDN98132.1	KDO00784.1	1163398.AJJP01000093_gene4092	1163398.AJJP01000193_gene2193	0	0	0	0	0	0	0.639	0.189	0.694
KDN98132.1	KDO01841.1	1163398.AJJP01000093_gene4092	1163398.AJJP01000189_gene4248	0.082	0	0	0	0	0	0.754	0.156	0.792
KDN98132.1	KDO01251.1	1163398.AJJP01000093_gene4092	1163398.AJJP01000126_gene4773	0.082	0	0	0	0	0	0.816	0.156	0.844
KDN98132.1	KDO00120.1	1163398.AJJP01000093_gene4092	1163398.AJJP01000113_gene833	0	0	0.502	0	0	0	0.724	0.326	0.899
KDN98132.1	KDO00118.1	1163398.AJJP01000093_gene4092	1163398.AJJP01000113_gene831	0	0	0	0	0	0	0.858	0.415	0.913
KDN98140.1	KDN97580.1	1163398.AJJP01000093_gene4084	1163398.AJJP01000013_gene533	0	0	0	0	0.088	0	0	0.536	0.558
KDN98140.1	KDN98654.1	1163398.AJJP01000093_gene4084	1163398.AJJP01000043_gene2349	0.076	0	0	0	0	0	0.724	0	0.734
KDN98140.1	KDN98436.1	1163398.AJJP01000093_gene4084	1163398.AJJP01000068_gene2418	0.134	0	0	0	0	0	0.470	0.203	0.602
KDN98140.1	KDN98437.1	1163398.AJJP01000093_gene4084	1163398.AJJP01000068_gene2419	0.096	0	0	0	0	0	0.592	0	0.615
KDN98140.1	KDN99913.1	1163398.AJJP01000093_gene4084	1163398.AJJP01000072_gene2671	0.354	0	0.360	0	0.061	0	0	0.469	0.766
KDN98140.1	KDN99912.1	1163398.AJJP01000093_gene4084	1163398.AJJP01000072_gene2672	0.354	0	0.317	0	0.061	0	0	0.528	0.778
KDN98140.1	KDN99826.1	1163398.AJJP01000093_gene4084	1163398.AJJP01000074_gene2542	0	0	0	0	0	0	0.816	0.154	0.837
KDN98140.1	KDO00972.1	1163398.AJJP01000093_gene4084	1163398.AJJP01000137_gene437	0.053	0	0	0	0	0	0.405	0	0.412
KDN98140.1	KDN98132.1	1163398.AJJP01000093_gene4084	1163398.AJJP01000093_gene4092	0.424	0	0	0	0	0	0	0	0.424
KDN98140.1	KDO01411.1	1163398.AJJP01000093_gene4084	1163398.AJJP01000167_gene1730	0	0	0	0	0	0	0	0.537	0.537
KDN98140.1	KDO01447.1	1163398.AJJP01000093_gene4084	1163398.AJJP01000167_gene1694	0.354	0	0	0	0.641	0	0.816	0.655	0.983
KDN98165.1	KDN99385.1	1163398.AJJP01000091_gene1569	1163398.AJJP01000057_gene2025	0.082	0	0	0	0.380	0.129	0.700	0.157	0.851
KDN98165.1	KDN98436.1	1163398.AJJP01000091_gene1569	1163398.AJJP01000068_gene2418	0.086	0	0	0	0.060	0	0.592	0.087	0.637
KDN98165.1	KDN99826.1	1163398.AJJP01000091_gene1569	1163398.AJJP01000074_gene2542	0.134	0	0	0	0.551	0.249	0.816	0.242	0.951
KDN98165.1	KDO00972.1	1163398.AJJP01000091_gene1569	1163398.AJJP01000137_gene437	0	0	0	0	0.154	0	0.405	0.160	0.540
KDN98165.1	KDO00120.1	1163398.AJJP01000091_gene1569	1163398.AJJP01000113_gene833	0.231	0	0.157	0	0.087	0	0.724	0.204	0.846
KDN98165.1	KDO00118.1	1163398.AJJP01000091_gene1569	1163398.AJJP01000113_gene831	0.231	0	0.181	0	0.084	0	0.724	0.247	0.858
KDN98165.1	KDO01252.1	1163398.AJJP01000091_gene1569	1163398.AJJP01000126_gene4772	0.083	0.008	0	0	0.163	0.218	0.816	0.528	0.938
KDN98165.1	KDN98132.1	1163398.AJJP01000091_gene1569	1163398.AJJP01000093_gene4092	0.231	0	0.324	0	0.218	0	0.816	0.536	0.958
KDN98184.1	KDO00376.1	1163398.AJJP01000091_gene1551	1163398.AJJP01000030_gene240	0	0.001	0	0	0	0	0.833	0.070	0.838
KDN98184.1	KDN98185.1	1163398.AJJP01000091_gene1551	1163398.AJJP01000091_gene1550	0.892	0.061	0.780	0	0.685	0.320	0.700	0.534	0.999
KDN98185.1	KDO00376.1	1163398.AJJP01000091_gene1550	1163398.AJJP01000030_gene240	0	0	0.178	0.650	0	0	0.700	0.097	0.720
KDN98185.1	KDN99100.1	1163398.AJJP01000091_gene1550	1163398.AJJP01000047_gene2386	0.271	0	0	0	0	0	0	0.234	0.417
KDN98185.1	KDN99256.1	1163398.AJJP01000091_gene1550	1163398.AJJP01000054_gene2069	0	0	0	0	0	0	0.700	0	0.700
KDN98185.1	KDN99257.1	1163398.AJJP01000091_gene1550	1163398.AJJP01000054_gene2070	0	0.001	0	0	0	0	0.700	0	0.700
KDN98185.1	KDN98507.1	1163398.AJJP01000091_gene1550	1163398.AJJP01000194_gene4363	0	0	0	0	0	0.142	0.348	0.069	0.433
KDN98185.1	KDN98501.1	1163398.AJJP01000091_gene1550	1163398.AJJP01000194_gene4369	0	0	0	0	0	0.142	0.348	0.069	0.433
KDN98185.1	KDN98184.1	1163398.AJJP01000091_gene1550	1163398.AJJP01000091_gene1551	0.892	0.061	0.780	0	0.685	0.320	0.700	0.534	0.999
KDN98303.1	KDN97691.1	1163398.AJJP01000062_gene3161	1163398.AJJP01000011_gene4543	0	0	0.677	0.614	0	0	0.342	0	0.510
KDN98303.1	KDO00564.1	1163398.AJJP01000062_gene3161	1163398.AJJP01000018_gene1238	0	0	0.544	0	0.098	0	0	0	0.571
KDN98303.1	KDO00575.1	1163398.AJJP01000062_gene3161	1163398.AJJP01000018_gene1248	0.052	0	0.550	0	0.082	0	0.261	0.104	0.693
KDN98303.1	KDO00580.1	1163398.AJJP01000062_gene3161	1163398.AJJP01000018_gene1252	0	0	0.785	0.901	0	0	0.699	0	0.722
KDN98303.1	KDN98519.1	1163398.AJJP01000062_gene3161	1163398.AJJP01000214_gene3055	0	0	0.579	0	0.098	0	0	0	0.604
KDN98377.1	KDN98379.1	1163398.AJJP01000064_gene3266	1163398.AJJP01000064_gene3268	0.491	0	0	0	0.076	0	0	0.108	0.545
KDN98379.1	KDN98377.1	1163398.AJJP01000064_gene3268	1163398.AJJP01000064_gene3266	0.491	0	0	0	0.076	0	0	0.108	0.545
KDN98427.1	KDN98659.1	1163398.AJJP01000068_gene2409	1163398.AJJP01000043_gene2344	0	0	0	0	0.059	0.266	0	0.208	0.405
KDN98427.1	KDN98428.1	1163398.AJJP01000068_gene2409	1163398.AJJP01000068_gene2410	0.745	0	0	0	0.084	0.124	0	0.104	0.792
KDN98428.1	KDN98427.1	1163398.AJJP01000068_gene2410	1163398.AJJP01000068_gene2409	0.745	0	0	0	0.084	0.124	0	0.104	0.792
KDN98428.1	KDO00119.1	1163398.AJJP01000068_gene2410	1163398.AJJP01000113_gene832	0	0	0	0	0	0	0.427	0.062	0.439
KDN98436.1	KDN97805.1	1163398.AJJP01000068_gene2418	1163398.AJJP01000006_gene2114	0	0	0	0	0	0	0.383	0.160	0.459
KDN98436.1	KDN98654.1	1163398.AJJP01000068_gene2418	1163398.AJJP01000043_gene2349	0.051	0	0	0	0.061	0	0.592	0.071	0.617
KDN98436.1	KDN99033.1	1163398.AJJP01000068_gene2418	1163398.AJJP01000050_gene1876	0.046	0	0	0	0.071	0.135	0.518	0.104	0.608
KDN98436.1	KDN99312.1	1163398.AJJP01000068_gene2418	1163398.AJJP01000056_gene1953	0.051	0	0	0	0.154	0.246	0.754	0.089	0.839
KDN98436.1	KDN98011.1	1163398.AJJP01000068_gene2418	1163398.AJJP01000185_gene81	0.060	0	0	0	0.365	0	0	0.104	0.418
KDN98436.1	KDO01447.1	1163398.AJJP01000068_gene2418	1163398.AJJP01000167_gene1694	0.055	0	0	0	0.066	0	0.405	0.110	0.470
KDN98436.1	KDN99826.1	1163398.AJJP01000068_gene2418	1163398.AJJP01000074_gene2542	0.084	0	0	0	0.094	0.062	0.405	0.073	0.492
KDN98436.1	KDO01836.1	1163398.AJJP01000068_gene2418	1163398.AJJP01000189_gene4243	0	0	0	0	0.152	0	0.386	0.104	0.492
KDN98436.1	KDO01134.1	1163398.AJJP01000068_gene2418	1163398.AJJP01000161_gene1588	0	0	0	0	0.153	0	0.443	0.069	0.522
KDN98436.1	KDO01302.1	1163398.AJJP01000068_gene2418	1163398.AJJP01000108_gene627	0	0	0	0	0.059	0.137	0.477	0.148	0.589
KDN98436.1	KDN98140.1	1163398.AJJP01000068_gene2418	1163398.AJJP01000093_gene4084	0.134	0	0	0	0	0	0.470	0.203	0.602
KDN98436.1	KDO00120.1	1163398.AJJP01000068_gene2418	1163398.AJJP01000113_gene833	0	0	0	0	0.067	0	0.592	0	0.603
KDN98436.1	KDO01253.1	1163398.AJJP01000068_gene2418	1163398.AJJP01000126_gene4771	0.046	0	0	0	0.071	0.135	0.518	0.104	0.608
KDN98436.1	KDN98165.1	1163398.AJJP01000068_gene2418	1163398.AJJP01000091_gene1569	0.086	0	0	0	0.060	0	0.592	0.087	0.637
KDN98436.1	KDO00118.1	1163398.AJJP01000068_gene2418	1163398.AJJP01000113_gene831	0	0	0	0	0.061	0	0.592	0.160	0.650
KDN98436.1	KDN98132.1	1163398.AJJP01000068_gene2418	1163398.AJJP01000093_gene4092	0.097	0	0	0	0	0	0.592	0.179	0.671
KDN98436.1	KDN99815.1	1163398.AJJP01000068_gene2418	1163398.AJJP01000074_gene2553	0	0	0	0	0.070	0	0.592	0.238	0.685
KDN98436.1	KDO00117.1	1163398.AJJP01000068_gene2418	1163398.AJJP01000113_gene830	0	0	0	0	0.089	0	0.661	0.068	0.687
KDN98436.1	KDO01254.1	1163398.AJJP01000068_gene2418	1163398.AJJP01000126_gene4770	0	0	0	0	0.089	0	0.661	0.068	0.687
KDN98436.1	KDO00971.1	1163398.AJJP01000068_gene2418	1163398.AJJP01000137_gene436	0.076	0	0	0	0.095	0.306	0.503	0.154	0.711
KDN98436.1	KDO00973.1	1163398.AJJP01000068_gene2418	1163398.AJJP01000137_gene438	0.056	0	0	0	0.168	0.423	0.443	0.109	0.734
KDN98436.1	KDO00974.1	1163398.AJJP01000068_gene2418	1163398.AJJP01000137_gene439	0.053	0	0	0	0.091	0	0.700	0.135	0.746
KDN98436.1	KDO00784.1	1163398.AJJP01000068_gene2418	1163398.AJJP01000193_gene2193	0	0	0	0	0.072	0	0.506	0.538	0.769
KDN98436.1	KDO01876.1	1163398.AJJP01000068_gene2418	1163398.AJJP01000198_gene3537	0.059	0	0	0	0.061	0	0.816	0	0.823
KDN98436.1	KDO01875.1	1163398.AJJP01000068_gene2418	1163398.AJJP01000199_gene3510	0.051	0	0	0	0.154	0.246	0.754	0.104	0.842
KDN98436.1	KDO01841.1	1163398.AJJP01000068_gene2418	1163398.AJJP01000189_gene4248	0.076	0	0	0	0.485	0.140	0.754	0.197	0.904
KDN98436.1	KDO01251.1	1163398.AJJP01000068_gene2418	1163398.AJJP01000126_gene4773	0.076	0	0	0	0.485	0.140	0.816	0.134	0.922
KDN98436.1	KDO00972.1	1163398.AJJP01000068_gene2418	1163398.AJJP01000137_gene437	0.075	0	0	0	0.368	0.387	0.816	0.148	0.933
KDN98436.1	KDN98437.1	1163398.AJJP01000068_gene2418	1163398.AJJP01000068_gene2419	0.743	0	0.749	0	0.539	0.412	0.405	0.639	0.995
KDN98437.1	KDN99033.1	1163398.AJJP01000068_gene2419	1163398.AJJP01000050_gene1876	0.056	0	0	0	0.061	0	0.518	0.118	0.572
KDN98437.1	KDN98436.1	1163398.AJJP01000068_gene2419	1163398.AJJP01000068_gene2418	0.743	0	0.749	0	0.539	0.412	0.405	0.639	0.995
KDN98437.1	KDO00972.1	1163398.AJJP01000068_gene2419	1163398.AJJP01000137_gene437	0	0	0	0	0	0	0.405	0.043	0.406
KDN98437.1	KDO00973.1	1163398.AJJP01000068_gene2419	1163398.AJJP01000137_gene438	0	0	0	0	0.074	0	0.405	0.043	0.426
KDN98437.1	KDO00974.1	1163398.AJJP01000068_gene2419	1163398.AJJP01000137_gene439	0	0	0	0	0.064	0	0.405	0.056	0.428
KDN98437.1	KDN97069.1	1163398.AJJP01000068_gene2419	1163398.AJJP01000144_gene3507	0.088	0	0	0	0.158	0	0.405	0.089	0.528
KDN98437.1	KDO01253.1	1163398.AJJP01000068_gene2419	1163398.AJJP01000126_gene4771	0.056	0	0	0	0.061	0	0.518	0.118	0.572
KDN98437.1	KDN98140.1	1163398.AJJP01000068_gene2419	1163398.AJJP01000093_gene4084	0.096	0	0	0	0	0	0.592	0	0.615
KDN98437.1	KDO00118.1	1163398.AJJP01000068_gene2419	1163398.AJJP01000113_gene831	0	0	0	0	0.368	0	0.483	0.139	0.694
KDN98437.1	KDO00120.1	1163398.AJJP01000068_gene2419	1163398.AJJP01000113_gene833	0	0	0	0	0.060	0.302	0.592	0	0.708
KDN98437.1	KDN99826.1	1163398.AJJP01000068_gene2419	1163398.AJJP01000074_gene2542	0	0	0	0	0.059	0	0.816	0.104	0.831
KDN98437.1	KDO01447.1	1163398.AJJP01000068_gene2419	1163398.AJJP01000167_gene1694	0.081	0	0	0	0.081	0	0.816	0	0.831
KDN98437.1	KDN98132.1	1163398.AJJP01000068_gene2419	1163398.AJJP01000093_gene4092	0.075	0	0	0	0	0	0.816	0.157	0.843
KDN98437.1	KDO01841.1	1163398.AJJP01000068_gene2419	1163398.AJJP01000189_gene4248	0.076	0	0	0	0.366	0	0.754	0.159	0.862
KDN98437.1	KDO01251.1	1163398.AJJP01000068_gene2419	1163398.AJJP01000126_gene4773	0.076	0	0	0	0.366	0	0.816	0.138	0.894
KDN98470.1	KDN97956.1	1163398.AJJP01000069_gene2451	1163398.AJJP01000125_gene4667	0.054	0	0	0	0.060	0.167	0.320	0.104	0.466
KDN98497.1	KDN98498.1	1163398.AJJP01000194_gene4373	1163398.AJJP01000194_gene4372	0.521	0	0	0	0	0	0	0	0.521
KDN98498.1	KDN98497.1	1163398.AJJP01000194_gene4372	1163398.AJJP01000194_gene4373	0.521	0	0	0	0	0	0	0	0.521
KDN98500.1	KDN98501.1	1163398.AJJP01000194_gene4370	1163398.AJJP01000194_gene4369	0.734	0	0	0	0	0	0.085	0	0.746
KDN98501.1	KDO00564.1	1163398.AJJP01000194_gene4369	1163398.AJJP01000018_gene1238	0	0	0	0	0	0.180	0.401	0	0.487
KDN98501.1	KDO00326.1	1163398.AJJP01000194_gene4369	1163398.AJJP01000026_gene1300	0.068	0	0	0	0.102	0.137	0.363	0.113	0.517
KDN98501.1	KDN99990.1	1163398.AJJP01000194_gene4369	1163398.AJJP01000070_gene2596	0	0	0	0	0	0.180	0.401	0	0.487
KDN98501.1	KDN98185.1	1163398.AJJP01000194_gene4369	1163398.AJJP01000091_gene1550	0	0	0	0	0	0.142	0.348	0.069	0.433
KDN98501.1	KDO00117.1	1163398.AJJP01000194_gene4369	1163398.AJJP01000113_gene830	0	0	0	0	0	0.180	0.401	0	0.487
KDN98501.1	KDO01254.1	1163398.AJJP01000194_gene4369	1163398.AJJP01000126_gene4770	0	0	0	0	0	0.180	0.401	0	0.487
KDN98501.1	KDN98725.1	1163398.AJJP01000194_gene4369	1163398.AJJP01000153_gene2994	0	0	0	0	0	0.180	0.401	0	0.487
KDN98501.1	KDO01411.1	1163398.AJJP01000194_gene4369	1163398.AJJP01000167_gene1730	0	0	0	0	0.062	0	0.700	0.068	0.714
KDN98501.1	KDO00782.1	1163398.AJJP01000194_gene4369	1163398.AJJP01000193_gene2195	0.052	0	0	0	0	0	0.565	0	0.569
KDN98501.1	KDN98519.1	1163398.AJJP01000194_gene4369	1163398.AJJP01000214_gene3055	0	0	0	0	0	0.180	0.401	0	0.487
KDN98501.1	KDN98500.1	1163398.AJJP01000194_gene4369	1163398.AJJP01000194_gene4370	0.734	0	0	0	0	0	0.085	0	0.746
KDN98506.1	KDN98507.1	1163398.AJJP01000194_gene4364	1163398.AJJP01000194_gene4363	0.860	0	0	0	0	0	0	0	0.861
KDN98507.1	KDO00564.1	1163398.AJJP01000194_gene4363	1163398.AJJP01000018_gene1238	0.047	0	0	0	0	0.180	0.401	0	0.491
KDN98507.1	KDO00326.1	1163398.AJJP01000194_gene4363	1163398.AJJP01000026_gene1300	0.084	0	0	0	0.083	0.137	0.363	0.109	0.513
KDN98507.1	KDN99990.1	1163398.AJJP01000194_gene4363	1163398.AJJP01000070_gene2596	0.047	0	0	0	0	0.180	0.401	0	0.491
KDN98507.1	KDN98185.1	1163398.AJJP01000194_gene4363	1163398.AJJP01000091_gene1550	0	0	0	0	0	0.142	0.348	0.069	0.433
KDN98507.1	KDO00117.1	1163398.AJJP01000194_gene4363	1163398.AJJP01000113_gene830	0.047	0	0	0	0	0.180	0.401	0	0.491
KDN98507.1	KDO01254.1	1163398.AJJP01000194_gene4363	1163398.AJJP01000126_gene4770	0.047	0	0	0	0	0.180	0.401	0	0.491
KDN98507.1	KDN98725.1	1163398.AJJP01000194_gene4363	1163398.AJJP01000153_gene2994	0.047	0	0	0	0	0.180	0.401	0	0.491
KDN98507.1	KDO01411.1	1163398.AJJP01000194_gene4363	1163398.AJJP01000167_gene1730	0	0	0	0	0.062	0	0.799	0.041	0.803
KDN98507.1	KDO00782.1	1163398.AJJP01000194_gene4363	1163398.AJJP01000193_gene2195	0.042	0	0	0	0	0	0.565	0	0.565
KDN98507.1	KDN98519.1	1163398.AJJP01000194_gene4363	1163398.AJJP01000214_gene3055	0.047	0	0	0	0	0.180	0.401	0	0.491
KDN98507.1	KDN98506.1	1163398.AJJP01000194_gene4363	1163398.AJJP01000194_gene4364	0.860	0	0	0	0	0	0	0	0.861
KDN98512.1	KDO00020.1	1163398.AJJP01000213_gene3072	1163398.AJJP01000110_gene739	0	0	0.167	0.600	0	0	0.751	0.072	0.767
KDN98512.1	KDO01556.1	1163398.AJJP01000213_gene3072	1163398.AJJP01000134_gene3892	0.066	0	0.255	0	0.067	0.347	0.700	0.110	0.860
KDN98512.1	KDO00883.1	1163398.AJJP01000213_gene3072	1163398.AJJP01000150_gene2882	0	0	0.262	0	0	0	0.243	0	0.417
KDN98512.1	KDN98750.1	1163398.AJJP01000213_gene3072	1163398.AJJP01000152_gene2973	0.051	0	0	0	0.153	0.342	0.776	0.068	0.869
KDN98519.1	KDN97691.1	1163398.AJJP01000214_gene3055	1163398.AJJP01000011_gene4543	0	0	0.521	0	0.098	0	0	0	0.549
KDN98519.1	KDO00580.1	1163398.AJJP01000214_gene3055	1163398.AJJP01000018_gene1252	0.228	0	0.607	0	0.098	0	0	0	0.702
KDN98519.1	KDN98614.1	1163398.AJJP01000214_gene3055	1163398.AJJP01000046_gene4333	0.135	0	0	0	0.358	0	0	0	0.420
KDN98519.1	KDN98303.1	1163398.AJJP01000214_gene3055	1163398.AJJP01000062_gene3161	0	0	0.579	0	0.098	0	0	0	0.604
KDN98519.1	KDN99991.1	1163398.AJJP01000214_gene3055	1163398.AJJP01000070_gene2595	0.052	0	0	0	0.041	0	0.503	0.069	0.523
KDN98519.1	KDO00119.1	1163398.AJJP01000214_gene3055	1163398.AJJP01000113_gene832	0	0	0	0	0.157	0.302	0.536	0.041	0.703
KDN98519.1	KDO00120.1	1163398.AJJP01000214_gene3055	1163398.AJJP01000113_gene833	0.059	0	0	0	0.154	0.141	0.209	0.072	0.406
KDN98519.1	KDO01252.1	1163398.AJJP01000214_gene3055	1163398.AJJP01000126_gene4772	0	0	0	0	0.062	0.169	0.421	0	0.509
KDN98519.1	KDO01251.1	1163398.AJJP01000214_gene3055	1163398.AJJP01000126_gene4773	0	0	0	0	0.091	0	0.374	0.044	0.408
KDN98519.1	KDO02012.1	1163398.AJJP01000214_gene3055	1163398.AJJP01000157_gene2863	0	0	0	0	0.092	0	0.469	0	0.497
KDN98519.1	KDO01447.1	1163398.AJJP01000214_gene3055	1163398.AJJP01000167_gene1694	0	0	0	0	0.071	0.135	0.533	0.069	0.603
KDN98519.1	KDO01841.1	1163398.AJJP01000214_gene3055	1163398.AJJP01000189_gene4248	0	0	0	0	0.091	0	0.374	0.044	0.408
KDN98519.1	KDN98507.1	1163398.AJJP01000214_gene3055	1163398.AJJP01000194_gene4363	0.047	0	0	0	0	0.180	0.401	0	0.491
KDN98519.1	KDN98501.1	1163398.AJJP01000214_gene3055	1163398.AJJP01000194_gene4369	0	0	0	0	0	0.180	0.401	0	0.487
KDN98534.1	KDN97612.1	1163398.AJJP01000195_gene4391	1163398.AJJP01000012_gene579	0	0	0.230	0	0.062	0.346	0.097	0.043	0.517
KDN98534.1	KDN99069.1	1163398.AJJP01000195_gene4391	1163398.AJJP01000048_gene2151	0.045	0	0	0	0	0	0.356	0.104	0.400
KDN98534.1	KDN99239.1	1163398.AJJP01000195_gene4391	1163398.AJJP01000053_gene1841	0.086	0	0	0	0	0.350	0.258	0.109	0.554
KDN98534.1	KDO01302.1	1163398.AJJP01000195_gene4391	1163398.AJJP01000108_gene627	0	0	0	0	0	0.160	0.478	0	0.542
KDN98534.1	KDN97956.1	1163398.AJJP01000195_gene4391	1163398.AJJP01000125_gene4667	0.082	0	0	0.588	0	0.314	0.438	0.211	0.643
KDN98534.1	KDO00971.1	1163398.AJJP01000195_gene4391	1163398.AJJP01000137_gene436	0	0	0	0	0	0.250	0.744	0	0.799
KDN98534.1	KDO00972.1	1163398.AJJP01000195_gene4391	1163398.AJJP01000137_gene437	0	0	0	0	0.057	0.321	0.754	0	0.828
KDN98534.1	KDO00973.1	1163398.AJJP01000195_gene4391	1163398.AJJP01000137_gene438	0	0	0	0	0	0.303	0.789	0	0.846
KDN98534.1	KDO00974.1	1163398.AJJP01000195_gene4391	1163398.AJJP01000137_gene439	0	0	0	0	0.058	0.048	0.700	0	0.707
KDN98612.1	KDN98614.1	1163398.AJJP01000046_gene4335	1163398.AJJP01000046_gene4333	0.479	0	0	0	0	0	0	0	0.479
KDN98612.1	KDN98613.1	1163398.AJJP01000046_gene4335	1163398.AJJP01000046_gene4334	0.860	0	0.781	0	0.154	0	0.384	0	0.982
KDN98613.1	KDN97385.1	1163398.AJJP01000046_gene4334	1163398.AJJP01000003_gene3305	0.135	0	0	0	0	0	0.253	0.200	0.437
KDN98613.1	KDN97806.1	1163398.AJJP01000046_gene4334	1163398.AJJP01000006_gene2113	0.060	0	0	0	0.089	0.058	0.444	0.104	0.524
KDN98613.1	KDN97580.1	1163398.AJJP01000046_gene4334	1163398.AJJP01000013_gene533	0	0	0	0	0.530	0	0	0.098	0.557
KDN98613.1	KDN98614.1	1163398.AJJP01000046_gene4334	1163398.AJJP01000046_gene4333	0.479	0	0	0	0	0	0	0	0.479
KDN98613.1	KDN96977.1	1163398.AJJP01000046_gene4334	1163398.AJJP01000155_gene2753	0	0	0	0	0	0.135	0.335	0	0.400
KDN98613.1	KDN99860.1	1163398.AJJP01000046_gene4334	1163398.AJJP01000074_gene2508	0	0	0	0	0.060	0.264	0.227	0.069	0.435
KDN98613.1	KDN99770.1	1163398.AJJP01000046_gene4334	1163398.AJJP01000160_gene1613	0	0	0	0	0	0.125	0.348	0.104	0.444
KDN98613.1	KDN99085.1	1163398.AJJP01000046_gene4334	1163398.AJJP01000048_gene2135	0	0	0	0	0	0	0.470	0.062	0.481
KDN98613.1	KDO01077.1	1163398.AJJP01000046_gene4334	1163398.AJJP01000138_gene2173	0.088	0	0	0	0.366	0	0	0.230	0.515
KDN98613.1	KDN99243.1	1163398.AJJP01000046_gene4334	1163398.AJJP01000053_gene1845	0.088	0	0	0	0.366	0	0	0.230	0.515
KDN98613.1	KDO01303.1	1163398.AJJP01000046_gene4334	1163398.AJJP01000108_gene626	0.062	0	0	0	0.086	0.371	0.265	0.068	0.563
KDN98613.1	KDN98612.1	1163398.AJJP01000046_gene4334	1163398.AJJP01000046_gene4335	0.860	0	0.781	0	0.154	0	0.384	0	0.982
KDN98614.1	KDN98519.1	1163398.AJJP01000046_gene4333	1163398.AJJP01000214_gene3055	0.135	0	0	0	0.358	0	0	0	0.420
KDN98614.1	KDN98613.1	1163398.AJJP01000046_gene4333	1163398.AJJP01000046_gene4334	0.479	0	0	0	0	0	0	0	0.479
KDN98614.1	KDN98612.1	1163398.AJJP01000046_gene4333	1163398.AJJP01000046_gene4335	0.479	0	0	0	0	0	0	0	0.479
KDN98614.1	KDN97956.1	1163398.AJJP01000046_gene4333	1163398.AJJP01000125_gene4667	0.134	0	0	0	0	0.045	0.485	0.142	0.585
KDN98614.1	KDN99078.1	1163398.AJJP01000046_gene4333	1163398.AJJP01000048_gene2142	0	0	0.767	0.845	0	0.295	0.356	0.126	0.587
KDN98614.1	KDN99239.1	1163398.AJJP01000046_gene4333	1163398.AJJP01000053_gene1841	0.089	0	0	0	0.116	0	0.564	0.104	0.643
KDN98649.1	KDN98654.1	1163398.AJJP01000044_gene2362	1163398.AJJP01000043_gene2349	0.134	0	0.364	0	0.060	0.255	0.803	0.160	0.921
KDN98649.1	KDN98650.1	1163398.AJJP01000044_gene2362	1163398.AJJP01000044_gene2361	0.823	0	0.556	0	0.059	0	0	0.071	0.922
KDN98649.1	KDO01876.1	1163398.AJJP01000044_gene2362	1163398.AJJP01000198_gene3537	0	0	0	0	0	0.137	0.340	0	0.406
KDN98649.1	KDN99030.1	1163398.AJJP01000044_gene2362	1163398.AJJP01000050_gene1879	0.057	0	0	0	0.054	0	0.340	0.128	0.417
KDN98649.1	KDN98808.1	1163398.AJJP01000044_gene2362	1163398.AJJP01000151_gene2916	0.073	0	0	0	0.153	0	0.319	0.134	0.474
KDN98649.1	KDO00784.1	1163398.AJJP01000044_gene2362	1163398.AJJP01000193_gene2193	0	0	0	0	0	0	0.401	0.216	0.510
KDN98649.1	KDO01411.1	1163398.AJJP01000044_gene2362	1163398.AJJP01000167_gene1730	0.059	0	0	0	0	0	0.584	0.073	0.605
KDN98650.1	KDN98654.1	1163398.AJJP01000044_gene2361	1163398.AJJP01000043_gene2349	0.368	0	0.499	0	0	0	0	0	0.669
KDN98650.1	KDN98649.1	1163398.AJJP01000044_gene2361	1163398.AJJP01000044_gene2362	0.823	0	0.556	0	0.059	0	0	0.071	0.922
KDN98654.1	KDN97805.1	1163398.AJJP01000043_gene2349	1163398.AJJP01000006_gene2114	0.075	0	0	0	0	0	0.592	0	0.606
KDN98654.1	KDN97580.1	1163398.AJJP01000043_gene2349	1163398.AJJP01000013_gene533	0	0	0	0	0.092	0	0.496	0.073	0.538
KDN98654.1	KDO00784.1	1163398.AJJP01000043_gene2349	1163398.AJJP01000193_gene2193	0	0	0	0	0	0	0.391	0.092	0.423
KDN98654.1	KDO00971.1	1163398.AJJP01000043_gene2349	1163398.AJJP01000137_gene436	0.055	0	0	0	0.058	0	0.386	0.070	0.423
KDN98654.1	KDN99815.1	1163398.AJJP01000043_gene2349	1163398.AJJP01000074_gene2553	0.090	0	0	0	0	0	0.320	0.149	0.427
KDN98654.1	KDO00972.1	1163398.AJJP01000043_gene2349	1163398.AJJP01000137_gene437	0.055	0	0	0	0.059	0	0.405	0.067	0.440
KDN98654.1	KDO00119.1	1163398.AJJP01000043_gene2349	1163398.AJJP01000113_gene832	0	0	0	0	0.060	0.297	0.265	0	0.471
KDN98654.1	KDN98436.1	1163398.AJJP01000043_gene2349	1163398.AJJP01000068_gene2418	0.051	0	0	0	0.061	0	0.592	0.071	0.617
KDN98654.1	KDN97069.1	1163398.AJJP01000043_gene2349	1163398.AJJP01000144_gene3507	0.057	0	0	0	0.089	0	0.592	0.041	0.618
KDN98654.1	KDO01447.1	1163398.AJJP01000043_gene2349	1163398.AJJP01000167_gene1694	0.089	0	0	0	0.058	0	0.592	0.106	0.645
KDN98654.1	KDO00973.1	1163398.AJJP01000043_gene2349	1163398.AJJP01000137_gene438	0	0	0	0	0	0	0.592	0.221	0.668
KDN98654.1	KDN98650.1	1163398.AJJP01000043_gene2349	1163398.AJJP01000044_gene2361	0.368	0	0.499	0	0	0	0	0	0.669
KDN98654.1	KDO00974.1	1163398.AJJP01000043_gene2349	1163398.AJJP01000137_gene439	0	0	0	0	0	0	0.592	0.225	0.670
KDN98654.1	KDN99826.1	1163398.AJJP01000043_gene2349	1163398.AJJP01000074_gene2542	0.059	0	0	0	0.082	0.175	0.592	0.042	0.670
KDN98654.1	KDO00120.1	1163398.AJJP01000043_gene2349	1163398.AJJP01000113_gene833	0.042	0	0	0	0	0	0.724	0	0.724
KDN98654.1	KDN98140.1	1163398.AJJP01000043_gene2349	1163398.AJJP01000093_gene4084	0.076	0	0	0	0	0	0.724	0	0.734
KDN98654.1	KDN98132.1	1163398.AJJP01000043_gene2349	1163398.AJJP01000093_gene4092	0	0	0	0	0	0	0.724	0.159	0.757
KDN98654.1	KDN98649.1	1163398.AJJP01000043_gene2349	1163398.AJJP01000044_gene2362	0.134	0	0.364	0	0.060	0.255	0.803	0.160	0.921
KDN98659.1	KDN98427.1	1163398.AJJP01000043_gene2344	1163398.AJJP01000068_gene2409	0	0	0	0	0.059	0.266	0	0.208	0.405
KDN98725.1	KDN99991.1	1163398.AJJP01000153_gene2994	1163398.AJJP01000070_gene2595	0.052	0	0	0	0.041	0	0.503	0.069	0.523
KDN98725.1	KDO02056.1	1163398.AJJP01000153_gene2994	1163398.AJJP01000109_gene685	0	0	0.153	0	0	0.067	0.370	0	0.458
KDN98725.1	KDO00119.1	1163398.AJJP01000153_gene2994	1163398.AJJP01000113_gene832	0	0	0	0	0.157	0.302	0.700	0.041	0.808
KDN98725.1	KDO00120.1	1163398.AJJP01000153_gene2994	1163398.AJJP01000113_gene833	0.059	0	0	0	0.154	0.141	0.209	0.072	0.406
KDN98725.1	KDO01252.1	1163398.AJJP01000153_gene2994	1163398.AJJP01000126_gene4772	0	0	0	0	0.062	0.169	0.421	0	0.509
KDN98725.1	KDO01251.1	1163398.AJJP01000153_gene2994	1163398.AJJP01000126_gene4773	0	0	0	0	0.091	0	0.514	0.044	0.540
KDN98725.1	KDN98726.1	1163398.AJJP01000153_gene2994	1163398.AJJP01000153_gene2993	0.778	0	0.520	0	0.172	0	0	0	0.904
KDN98725.1	KDO01841.1	1163398.AJJP01000153_gene2994	1163398.AJJP01000189_gene4248	0	0	0	0	0.091	0	0.383	0.044	0.416
KDN98725.1	KDN98501.1	1163398.AJJP01000153_gene2994	1163398.AJJP01000194_gene4369	0	0	0	0	0	0.180	0.401	0	0.487
KDN98725.1	KDN98507.1	1163398.AJJP01000153_gene2994	1163398.AJJP01000194_gene4363	0.047	0	0	0	0	0.180	0.401	0	0.491
KDN98725.1	KDO02012.1	1163398.AJJP01000153_gene2994	1163398.AJJP01000157_gene2863	0	0	0	0	0.092	0	0.508	0	0.534
KDN98725.1	KDO01447.1	1163398.AJJP01000153_gene2994	1163398.AJJP01000167_gene1694	0	0	0	0	0.071	0.135	0.533	0.069	0.603
KDN98726.1	KDN98725.1	1163398.AJJP01000153_gene2993	1163398.AJJP01000153_gene2994	0.778	0	0.520	0	0.172	0	0	0	0.904
KDN98731.1	KDN98732.1	1163398.AJJP01000153_gene2989	1163398.AJJP01000153_gene2988	0.134	0	0.257	0	0.157	0	0	0	0.410
KDN98732.1	KDN98731.1	1163398.AJJP01000153_gene2988	1163398.AJJP01000153_gene2989	0.134	0	0.257	0	0.157	0	0	0	0.410
KDN98750.1	KDO00524.1	1163398.AJJP01000152_gene2973	1163398.AJJP01000017_gene3983	0.051	0	0	0	0.153	0.342	0.776	0.069	0.869
KDN98750.1	KDO00020.1	1163398.AJJP01000152_gene2973	1163398.AJJP01000110_gene739	0.051	0	0	0	0.153	0.342	0.776	0.068	0.869
KDN98750.1	KDO00883.1	1163398.AJJP01000152_gene2973	1163398.AJJP01000150_gene2882	0.051	0	0	0	0.153	0.342	0.776	0.068	0.869
KDN98750.1	KDN98512.1	1163398.AJJP01000152_gene2973	1163398.AJJP01000213_gene3072	0.051	0	0	0	0.153	0.342	0.776	0.068	0.869
KDN98808.1	KDN98649.1	1163398.AJJP01000151_gene2916	1163398.AJJP01000044_gene2362	0.073	0	0	0	0.153	0	0.319	0.134	0.474
KDN98808.1	KDO01411.1	1163398.AJJP01000151_gene2916	1163398.AJJP01000167_gene1730	0	0	0	0	0.061	0	0.616	0.535	0.817
KDN98840.1	KDN99069.1	1163398.AJJP01000183_gene168	1163398.AJJP01000048_gene2151	0.116	0.033	0.232	0	0.059	0.277	0.763	0.104	0.879
KDN98840.1	KDN99239.1	1163398.AJJP01000183_gene168	1163398.AJJP01000053_gene1841	0.076	0	0	0	0.060	0.083	0.328	0.068	0.410
KDN98840.1	KDN97956.1	1163398.AJJP01000183_gene168	1163398.AJJP01000125_gene4667	0.078	0	0.450	0	0	0.413	0.361	0.131	0.804
KDN99029.1	KDN99030.1	1163398.AJJP01000050_gene1880	1163398.AJJP01000050_gene1879	0.754	0	0.231	0	0	0	0	0.070	0.809
KDN99029.1	KDN96975.1	1163398.AJJP01000050_gene1880	1163398.AJJP01000155_gene2755	0.074	0	0	0	0.059	0	0.344	0.086	0.407
KDN99029.1	KDO01411.1	1163398.AJJP01000050_gene1880	1163398.AJJP01000167_gene1730	0	0	0	0	0.064	0	0.511	0	0.522
KDN99030.1	KDN98649.1	1163398.AJJP01000050_gene1879	1163398.AJJP01000044_gene2362	0.057	0	0	0	0.054	0	0.340	0.128	0.417
KDN99030.1	KDN97956.1	1163398.AJJP01000050_gene1879	1163398.AJJP01000125_gene4667	0.135	0	0	0	0.366	0	0	0.096	0.460
KDN99030.1	KDN99740.1	1163398.AJJP01000050_gene1879	1163398.AJJP01000158_gene1765	0.081	0	0	0	0.098	0	0.444	0	0.498
KDN99030.1	KDN99860.1	1163398.AJJP01000050_gene1879	1163398.AJJP01000074_gene2508	0.088	0	0.156	0	0	0	0.405	0	0.502
KDN99030.1	KDO00784.1	1163398.AJJP01000050_gene1879	1163398.AJJP01000193_gene2193	0	0	0	0	0	0	0.483	0.103	0.516
KDN99030.1	KDN99859.1	1163398.AJJP01000050_gene1879	1163398.AJJP01000074_gene2509	0.081	0	0.155	0	0.098	0	0.444	0	0.558
KDN99030.1	KDN99029.1	1163398.AJJP01000050_gene1879	1163398.AJJP01000050_gene1880	0.754	0	0.231	0	0	0	0	0.070	0.809
KDN99033.1	KDO01876.1	1163398.AJJP01000050_gene1876	1163398.AJJP01000198_gene3537	0.056	0	0	0	0.069	0.267	0.183	0	0.403
KDN99033.1	KDO01875.1	1163398.AJJP01000050_gene1876	1163398.AJJP01000199_gene3510	0.046	0	0	0	0.065	0.135	0.398	0.043	0.474
KDN99033.1	KDO00118.1	1163398.AJJP01000050_gene1876	1163398.AJJP01000113_gene831	0.086	0	0	0	0.160	0	0.370	0.086	0.498
KDN99033.1	KDO01841.1	1163398.AJJP01000050_gene1876	1163398.AJJP01000189_gene4248	0.053	0	0	0	0.156	0	0.398	0.094	0.505
KDN99033.1	KDN99826.1	1163398.AJJP01000050_gene1876	1163398.AJJP01000074_gene2542	0	0	0	0	0	0	0.518	0.104	0.549
KDN99033.1	KDO00117.1	1163398.AJJP01000050_gene1876	1163398.AJJP01000113_gene830	0.066	0	0	0	0.192	0.181	0.357	0.089	0.571
KDN99033.1	KDN98437.1	1163398.AJJP01000050_gene1876	1163398.AJJP01000068_gene2419	0.056	0	0	0	0.061	0	0.518	0.118	0.572
KDN99033.1	KDN98132.1	1163398.AJJP01000050_gene1876	1163398.AJJP01000093_gene4092	0	0	0	0	0	0	0.518	0.152	0.573
KDN99033.1	KDO00972.1	1163398.AJJP01000050_gene1876	1163398.AJJP01000137_gene437	0.059	0	0	0	0.083	0	0.518	0.095	0.573
KDN99033.1	KDO01447.1	1163398.AJJP01000050_gene1876	1163398.AJJP01000167_gene1694	0	0	0	0	0.137	0	0.518	0.104	0.594
KDN99033.1	KDO01252.1	1163398.AJJP01000050_gene1876	1163398.AJJP01000126_gene4772	0.085	0.001	0	0	0.072	0.177	0.436	0.136	0.597
KDN99033.1	KDO01251.1	1163398.AJJP01000050_gene1876	1163398.AJJP01000126_gene4773	0.056	0	0	0	0.156	0	0.518	0.094	0.605
KDN99033.1	KDN98436.1	1163398.AJJP01000050_gene1876	1163398.AJJP01000068_gene2418	0.046	0	0	0	0.071	0.135	0.518	0.104	0.608
KDN99033.1	KDO00120.1	1163398.AJJP01000050_gene1876	1163398.AJJP01000113_gene833	0.076	0	0	0	0.152	0.351	0.370	0.085	0.653
KDN99033.1	KDN99990.1	1163398.AJJP01000050_gene1876	1163398.AJJP01000070_gene2596	0.054	0	0	0	0.192	0.181	0.518	0.067	0.667
KDN99033.1	KDO01254.1	1163398.AJJP01000050_gene1876	1163398.AJJP01000126_gene4770	0.066	0	0.366	0	0.192	0.181	0.357	0.089	0.717
KDN99033.1	KDO00119.1	1163398.AJJP01000050_gene1876	1163398.AJJP01000113_gene832	0.086	0	0	0	0.172	0.382	0.793	0.069	0.893
KDN99057.1	KDN99060.1	1163398.AJJP01000050_gene1853	1163398.AJJP01000050_gene1850	0.655	0	0	0	0	0	0	0	0.655
KDN99057.1	KDN97956.1	1163398.AJJP01000050_gene1853	1163398.AJJP01000125_gene4667	0.054	0	0	0	0.060	0.167	0.320	0.104	0.466
KDN99060.1	KDN99082.1	1163398.AJJP01000050_gene1850	1163398.AJJP01000048_gene2138	0.089	0	0.466	0	0	0	0	0.071	0.508
KDN99060.1	KDN99074.1	1163398.AJJP01000050_gene1850	1163398.AJJP01000048_gene2146	0.134	0	0.474	0	0.060	0	0	0	0.534
KDN99060.1	KDN99073.1	1163398.AJJP01000050_gene1850	1163398.AJJP01000048_gene2147	0.135	0	0.511	0	0.060	0	0	0	0.567
KDN99060.1	KDN99069.1	1163398.AJJP01000050_gene1850	1163398.AJJP01000048_gene2151	0.056	0	0	0	0	0	0.592	0.043	0.599
KDN99060.1	KDN99057.1	1163398.AJJP01000050_gene1850	1163398.AJJP01000050_gene1853	0.655	0	0	0	0	0	0	0	0.655
KDN99069.1	KDN99669.1	1163398.AJJP01000048_gene2151	1163398.AJJP01000039_gene3085	0.061	0	0	0	0.059	0.277	0.232	0.104	0.480
KDN99069.1	KDN99073.1	1163398.AJJP01000048_gene2151	1163398.AJJP01000048_gene2147	0.053	0	0.411	0	0	0.135	0	0.134	0.526
KDN99069.1	KDN99072.1	1163398.AJJP01000048_gene2151	1163398.AJJP01000048_gene2148	0.295	0	0.402	0	0	0	0	0	0.560
KDN99069.1	KDN98534.1	1163398.AJJP01000048_gene2151	1163398.AJJP01000195_gene4391	0.045	0	0	0	0	0	0.356	0.104	0.400
KDN99069.1	KDO00004.1	1163398.AJJP01000048_gene2151	1163398.AJJP01000110_gene722	0.061	0	0	0	0.059	0.277	0.232	0.104	0.480
KDN99069.1	KDN99060.1	1163398.AJJP01000048_gene2151	1163398.AJJP01000050_gene1850	0.056	0	0	0	0	0	0.592	0.043	0.599
KDN99069.1	KDN99239.1	1163398.AJJP01000048_gene2151	1163398.AJJP01000053_gene1841	0.120	0	0	0	0	0.135	0.614	0.072	0.690
KDN99069.1	KDN97956.1	1163398.AJJP01000048_gene2151	1163398.AJJP01000125_gene4667	0.126	0	0	0	0	0	0.733	0.291	0.820
KDN99069.1	KDN98840.1	1163398.AJJP01000048_gene2151	1163398.AJJP01000183_gene168	0.116	0.033	0.232	0	0.059	0.277	0.763	0.104	0.879
KDN99072.1	KDN99084.1	1163398.AJJP01000048_gene2148	1163398.AJJP01000048_gene2136	0	0	0.404	0	0.070	0	0	0	0.422
KDN99072.1	KDN99081.1	1163398.AJJP01000048_gene2148	1163398.AJJP01000048_gene2139	0.146	0	0.339	0	0	0	0	0	0.411
KDN99072.1	KDN99079.1	1163398.AJJP01000048_gene2148	1163398.AJJP01000048_gene2141	0.309	0	0.253	0	0	0	0	0	0.462
KDN99072.1	KDN99077.1	1163398.AJJP01000048_gene2148	1163398.AJJP01000048_gene2143	0.408	0	0	0	0	0	0	0	0.409
KDN99072.1	KDN99076.1	1163398.AJJP01000048_gene2148	1163398.AJJP01000048_gene2144	0.550	0	0	0	0	0	0	0	0.551
KDN99072.1	KDN99074.1	1163398.AJJP01000048_gene2148	1163398.AJJP01000048_gene2146	0.879	0	0.757	0	0.061	0.332	0	0.097	0.980
KDN99072.1	KDN99073.1	1163398.AJJP01000048_gene2148	1163398.AJJP01000048_gene2147	0.892	0	0.783	0	0.090	0.332	0	0.097	0.984
KDN99072.1	KDO00767.1	1163398.AJJP01000048_gene2148	1163398.AJJP01000193_gene2210	0.088	0	0	0	0.061	0.332	0	0.097	0.414
KDN99072.1	KDN99069.1	1163398.AJJP01000048_gene2148	1163398.AJJP01000048_gene2151	0.295	0	0.402	0	0	0	0	0	0.560
KDN99073.1	KDN99100.1	1163398.AJJP01000048_gene2147	1163398.AJJP01000047_gene2386	0	0	0.403	0	0.061	0	0	0	0.415
KDN99073.1	KDN99086.1	1163398.AJJP01000048_gene2147	1163398.AJJP01000048_gene2134	0.051	0	0.542	0	0	0	0	0	0.546
KDN99073.1	KDN99085.1	1163398.AJJP01000048_gene2147	1163398.AJJP01000048_gene2135	0.053	0	0.566	0	0.061	0	0	0	0.580
KDN99073.1	KDN99084.1	1163398.AJJP01000048_gene2147	1163398.AJJP01000048_gene2136	0	0	0.596	0	0.154	0	0	0	0.643
KDN99073.1	KDN99082.1	1163398.AJJP01000048_gene2147	1163398.AJJP01000048_gene2138	0.080	0	0.381	0	0	0	0	0	0.406
KDN99073.1	KDN99081.1	1163398.AJJP01000048_gene2147	1163398.AJJP01000048_gene2139	0.214	0	0.535	0	0	0	0	0	0.618
KDN99073.1	KDN99079.1	1163398.AJJP01000048_gene2147	1163398.AJJP01000048_gene2141	0.308	0	0.415	0	0	0	0	0	0.578
KDN99073.1	KDN99077.1	1163398.AJJP01000048_gene2147	1163398.AJJP01000048_gene2143	0.411	0	0	0	0	0	0	0	0.411
KDN99073.1	KDN99076.1	1163398.AJJP01000048_gene2147	1163398.AJJP01000048_gene2144	0.550	0	0	0	0	0	0	0	0.551
KDN99073.1	KDN99074.1	1163398.AJJP01000048_gene2147	1163398.AJJP01000048_gene2146	0.883	0.366	0.782	0	0.733	0.194	0	0.536	0.998
KDN99073.1	KDN99069.1	1163398.AJJP01000048_gene2147	1163398.AJJP01000048_gene2151	0.053	0	0.411	0	0	0.135	0	0.134	0.526
KDN99073.1	KDN99060.1	1163398.AJJP01000048_gene2147	1163398.AJJP01000050_gene1850	0.135	0	0.511	0	0.060	0	0	0	0.567
KDN99073.1	KDO00767.1	1163398.AJJP01000048_gene2147	1163398.AJJP01000193_gene2210	0.096	0.004	0	0	0.260	0.142	0	0.534	0.696
KDN99073.1	KDN99072.1	1163398.AJJP01000048_gene2147	1163398.AJJP01000048_gene2148	0.892	0	0.783	0	0.090	0.332	0	0.097	0.984
KDN99074.1	KDN99086.1	1163398.AJJP01000048_gene2146	1163398.AJJP01000048_gene2134	0	0	0.550	0	0.059	0	0	0	0.558
KDN99074.1	KDN99085.1	1163398.AJJP01000048_gene2146	1163398.AJJP01000048_gene2135	0	0	0.580	0	0.059	0	0	0	0.587
KDN99074.1	KDN99084.1	1163398.AJJP01000048_gene2146	1163398.AJJP01000048_gene2136	0	0	0.556	0	0.077	0	0	0	0.572
KDN99074.1	KDN99081.1	1163398.AJJP01000048_gene2146	1163398.AJJP01000048_gene2139	0.135	0	0.522	0	0	0	0	0	0.568
KDN99074.1	KDN99079.1	1163398.AJJP01000048_gene2146	1163398.AJJP01000048_gene2141	0.266	0	0.379	0	0	0	0	0.073	0.541
KDN99074.1	KDN99077.1	1163398.AJJP01000048_gene2146	1163398.AJJP01000048_gene2143	0.416	0	0	0	0	0	0	0	0.417
KDN99074.1	KDN99076.1	1163398.AJJP01000048_gene2146	1163398.AJJP01000048_gene2144	0.564	0	0	0	0	0	0	0	0.565
KDN99074.1	KDN99060.1	1163398.AJJP01000048_gene2146	1163398.AJJP01000050_gene1850	0.134	0	0.474	0	0.060	0	0	0	0.534
KDN99074.1	KDN99072.1	1163398.AJJP01000048_gene2146	1163398.AJJP01000048_gene2148	0.879	0	0.757	0	0.061	0.332	0	0.097	0.980
KDN99074.1	KDN99073.1	1163398.AJJP01000048_gene2146	1163398.AJJP01000048_gene2147	0.883	0.366	0.782	0	0.733	0.194	0	0.536	0.998
KDN99076.1	KDN99078.1	1163398.AJJP01000048_gene2144	1163398.AJJP01000048_gene2142	0.434	0	0	0	0	0	0	0	0.434
KDN99076.1	KDN99077.1	1163398.AJJP01000048_gene2144	1163398.AJJP01000048_gene2143	0.591	0	0	0	0	0	0	0.068	0.603
KDN99076.1	KDN99073.1	1163398.AJJP01000048_gene2144	1163398.AJJP01000048_gene2147	0.550	0	0	0	0	0	0	0	0.551
KDN99076.1	KDN99072.1	1163398.AJJP01000048_gene2144	1163398.AJJP01000048_gene2148	0.550	0	0	0	0	0	0	0	0.551
KDN99076.1	KDN99074.1	1163398.AJJP01000048_gene2144	1163398.AJJP01000048_gene2146	0.564	0	0	0	0	0	0	0	0.565
KDN99077.1	KDN99079.1	1163398.AJJP01000048_gene2143	1163398.AJJP01000048_gene2141	0.426	0	0	0	0	0	0	0	0.426
KDN99077.1	KDN99078.1	1163398.AJJP01000048_gene2143	1163398.AJJP01000048_gene2142	0.604	0	0	0	0	0	0	0	0.604
KDN99077.1	KDN99072.1	1163398.AJJP01000048_gene2143	1163398.AJJP01000048_gene2148	0.408	0	0	0	0	0	0	0	0.409
KDN99077.1	KDN99073.1	1163398.AJJP01000048_gene2143	1163398.AJJP01000048_gene2147	0.411	0	0	0	0	0	0	0	0.411
KDN99077.1	KDN99074.1	1163398.AJJP01000048_gene2143	1163398.AJJP01000048_gene2146	0.416	0	0	0	0	0	0	0	0.417
KDN99077.1	KDN99076.1	1163398.AJJP01000048_gene2143	1163398.AJJP01000048_gene2144	0.591	0	0	0	0	0	0	0.068	0.603
KDN99077.1	KDN97151.1	1163398.AJJP01000048_gene2143	1163398.AJJP01000079_gene4210	0.082	0	0	0	0	0	0.592	0.208	0.677
KDN99078.1	KDN97385.1	1163398.AJJP01000048_gene2142	1163398.AJJP01000003_gene3305	0.337	0	0	0	0	0	0	0.535	0.678
KDN99078.1	KDN98614.1	1163398.AJJP01000048_gene2142	1163398.AJJP01000046_gene4333	0	0	0.767	0.845	0	0.295	0.356	0.126	0.587
KDN99078.1	KDN99079.1	1163398.AJJP01000048_gene2142	1163398.AJJP01000048_gene2141	0.608	0	0.320	0	0	0	0	0.157	0.756
KDN99078.1	KDN99076.1	1163398.AJJP01000048_gene2142	1163398.AJJP01000048_gene2144	0.434	0	0	0	0	0	0	0	0.434
KDN99078.1	KDN99254.1	1163398.AJJP01000048_gene2142	1163398.AJJP01000054_gene2066	0	0	0.771	0.839	0	0.295	0.265	0.109	0.531
KDN99078.1	KDN99077.1	1163398.AJJP01000048_gene2142	1163398.AJJP01000048_gene2143	0.604	0	0	0	0	0	0	0	0.604
KDN99079.1	KDN97385.1	1163398.AJJP01000048_gene2141	1163398.AJJP01000003_gene3305	0.391	0	0	0	0.839	0	0	0.537	0.950
KDN99079.1	KDN99085.1	1163398.AJJP01000048_gene2141	1163398.AJJP01000048_gene2135	0.354	0	0	0	0	0	0	0.150	0.427
KDN99079.1	KDN99081.1	1163398.AJJP01000048_gene2141	1163398.AJJP01000048_gene2139	0.137	0	0.193	0	0	0	0	0.290	0.462
KDN99079.1	KDN99077.1	1163398.AJJP01000048_gene2141	1163398.AJJP01000048_gene2143	0.426	0	0	0	0	0	0	0	0.426
KDN99079.1	KDN99072.1	1163398.AJJP01000048_gene2141	1163398.AJJP01000048_gene2148	0.309	0	0.253	0	0	0	0	0	0.462
KDN99079.1	KDN99074.1	1163398.AJJP01000048_gene2141	1163398.AJJP01000048_gene2146	0.266	0	0.379	0	0	0	0	0.073	0.541
KDN99079.1	KDN99073.1	1163398.AJJP01000048_gene2141	1163398.AJJP01000048_gene2147	0.308	0	0.415	0	0	0	0	0	0.578
KDN99079.1	KDN99078.1	1163398.AJJP01000048_gene2141	1163398.AJJP01000048_gene2142	0.608	0	0.320	0	0	0	0	0.157	0.756
KDN99080.1	KDN99081.1	1163398.AJJP01000048_gene2140	1163398.AJJP01000048_gene2139	0.815	0	0	0	0	0	0	0	0.816
KDN99081.1	KDN97385.1	1163398.AJJP01000048_gene2139	1163398.AJJP01000003_gene3305	0.454	0	0	0	0.060	0	0	0.291	0.604
KDN99081.1	KDN99086.1	1163398.AJJP01000048_gene2139	1163398.AJJP01000048_gene2134	0.137	0	0.409	0	0	0	0	0	0.468
KDN99081.1	KDN99085.1	1163398.AJJP01000048_gene2139	1163398.AJJP01000048_gene2135	0.231	0	0.469	0	0.154	0	0	0.073	0.636
KDN99081.1	KDN99084.1	1163398.AJJP01000048_gene2139	1163398.AJJP01000048_gene2136	0.137	0	0.422	0	0	0	0	0	0.479
KDN99081.1	KDN99082.1	1163398.AJJP01000048_gene2139	1163398.AJJP01000048_gene2138	0.384	0	0.293	0	0	0	0	0	0.546
KDN99081.1	KDN99072.1	1163398.AJJP01000048_gene2139	1163398.AJJP01000048_gene2148	0.146	0	0.339	0	0	0	0	0	0.411
KDN99081.1	KDN99079.1	1163398.AJJP01000048_gene2139	1163398.AJJP01000048_gene2141	0.137	0	0.193	0	0	0	0	0.290	0.462
KDN99081.1	KDN99074.1	1163398.AJJP01000048_gene2139	1163398.AJJP01000048_gene2146	0.135	0	0.522	0	0	0	0	0	0.568
KDN99081.1	KDN99073.1	1163398.AJJP01000048_gene2139	1163398.AJJP01000048_gene2147	0.214	0	0.535	0	0	0	0	0	0.618
KDN99081.1	KDN99080.1	1163398.AJJP01000048_gene2139	1163398.AJJP01000048_gene2140	0.815	0	0	0	0	0	0	0	0.816
KDN99082.1	KDN99073.1	1163398.AJJP01000048_gene2138	1163398.AJJP01000048_gene2147	0.080	0	0.381	0	0	0	0	0	0.406
KDN99082.1	KDN99239.1	1163398.AJJP01000048_gene2138	1163398.AJJP01000053_gene1841	0	0	0	0	0	0.355	0.095	0.073	0.411
KDN99082.1	KDN99441.1	1163398.AJJP01000048_gene2138	1163398.AJJP01000060_gene3209	0.041	0	0	0	0.152	0.369	0	0	0.442
KDN99082.1	KDN97956.1	1163398.AJJP01000048_gene2138	1163398.AJJP01000125_gene4667	0.052	0	0	0	0.063	0.352	0	0.150	0.445
KDN99082.1	KDO01252.1	1163398.AJJP01000048_gene2138	1163398.AJJP01000126_gene4772	0	0	0	0	0.059	0	0.485	0	0.494
KDN99082.1	KDN99060.1	1163398.AJJP01000048_gene2138	1163398.AJJP01000050_gene1850	0.089	0	0.466	0	0	0	0	0.071	0.508
KDN99082.1	KDN99081.1	1163398.AJJP01000048_gene2138	1163398.AJJP01000048_gene2139	0.384	0	0.293	0	0	0	0	0	0.546
KDN99082.1	KDO01411.1	1163398.AJJP01000048_gene2138	1163398.AJJP01000167_gene1730	0	0	0	0	0.059	0	0.786	0	0.790
KDN99084.1	KDN99100.1	1163398.AJJP01000048_gene2136	1163398.AJJP01000047_gene2386	0.099	0	0.724	0	0.066	0	0.705	0.069	0.924
KDN99084.1	KDN99086.1	1163398.AJJP01000048_gene2136	1163398.AJJP01000048_gene2134	0.739	0	0.785	0	0.061	0	0.287	0.068	0.958
KDN99084.1	KDN99085.1	1163398.AJJP01000048_gene2136	1163398.AJJP01000048_gene2135	0.739	0	0.785	0	0.061	0	0	0.290	0.957
KDN99084.1	KDN99072.1	1163398.AJJP01000048_gene2136	1163398.AJJP01000048_gene2148	0	0	0.404	0	0.070	0	0	0	0.422
KDN99084.1	KDN99081.1	1163398.AJJP01000048_gene2136	1163398.AJJP01000048_gene2139	0.137	0	0.422	0	0	0	0	0	0.479
KDN99084.1	KDN99074.1	1163398.AJJP01000048_gene2136	1163398.AJJP01000048_gene2146	0	0	0.556	0	0.077	0	0	0	0.572
KDN99084.1	KDN99073.1	1163398.AJJP01000048_gene2136	1163398.AJJP01000048_gene2147	0	0	0.596	0	0.154	0	0	0	0.643
KDN99085.1	KDN97385.1	1163398.AJJP01000048_gene2135	1163398.AJJP01000003_gene3305	0.081	0	0	0	0	0	0	0.532	0.551
KDN99085.1	KDN97534.1	1163398.AJJP01000048_gene2135	1163398.AJJP01000014_gene3724	0.074	0	0	0	0	0.422	0.326	0.133	0.645
KDN99085.1	KDN98613.1	1163398.AJJP01000048_gene2135	1163398.AJJP01000046_gene4334	0	0	0	0	0	0	0.470	0.062	0.481
KDN99085.1	KDN99100.1	1163398.AJJP01000048_gene2135	1163398.AJJP01000047_gene2386	0.135	0	0.734	0	0.060	0.422	0.813	0.208	0.977
KDN99085.1	KDN99086.1	1163398.AJJP01000048_gene2135	1163398.AJJP01000048_gene2134	0.892	0	0.785	0	0.060	0.958	0.816	0.290	0.999
KDN99085.1	KDN99079.1	1163398.AJJP01000048_gene2135	1163398.AJJP01000048_gene2141	0.354	0	0	0	0	0	0	0.150	0.427
KDN99085.1	KDN99073.1	1163398.AJJP01000048_gene2135	1163398.AJJP01000048_gene2147	0.053	0	0.566	0	0.061	0	0	0	0.580
KDN99085.1	KDN99074.1	1163398.AJJP01000048_gene2135	1163398.AJJP01000048_gene2146	0	0	0.580	0	0.059	0	0	0	0.587
KDN99085.1	KDN99081.1	1163398.AJJP01000048_gene2135	1163398.AJJP01000048_gene2139	0.231	0	0.469	0	0.154	0	0	0.073	0.636
KDN99085.1	KDO01132.1	1163398.AJJP01000048_gene2135	1163398.AJJP01000161_gene1590	0.073	0	0	0	0	0.422	0.326	0.133	0.644
KDN99085.1	KDN99084.1	1163398.AJJP01000048_gene2135	1163398.AJJP01000048_gene2136	0.739	0	0.785	0	0.061	0	0	0.290	0.957
KDN99086.1	KDN97534.1	1163398.AJJP01000048_gene2134	1163398.AJJP01000014_gene3724	0.062	0	0	0	0	0.417	0.239	0.104	0.577
KDN99086.1	KDN99100.1	1163398.AJJP01000048_gene2134	1163398.AJJP01000047_gene2386	0.115	0	0.729	0	0.065	0.322	0.536	0.082	0.920
KDN99086.1	KDN99081.1	1163398.AJJP01000048_gene2134	1163398.AJJP01000048_gene2139	0.137	0	0.409	0	0	0	0	0	0.468
KDN99086.1	KDN99073.1	1163398.AJJP01000048_gene2134	1163398.AJJP01000048_gene2147	0.051	0	0.542	0	0	0	0	0	0.546
KDN99086.1	KDN99074.1	1163398.AJJP01000048_gene2134	1163398.AJJP01000048_gene2146	0	0	0.550	0	0.059	0	0	0	0.558
KDN99086.1	KDO01135.1	1163398.AJJP01000048_gene2134	1163398.AJJP01000161_gene1587	0.058	0	0	0	0.157	0.397	0.193	0.096	0.586
KDN99086.1	KDN97034.1	1163398.AJJP01000048_gene2134	1163398.AJJP01000142_gene3406	0.058	0	0	0	0.157	0.397	0.193	0.096	0.586
KDN99086.1	KDO02069.1	1163398.AJJP01000048_gene2134	1163398.AJJP01000109_gene672	0.062	0	0	0	0.063	0.418	0.239	0.104	0.587
KDN99086.1	KDN99084.1	1163398.AJJP01000048_gene2134	1163398.AJJP01000048_gene2136	0.739	0	0.785	0	0.061	0	0.287	0.068	0.958
KDN99086.1	KDN99085.1	1163398.AJJP01000048_gene2134	1163398.AJJP01000048_gene2135	0.892	0	0.785	0	0.060	0.958	0.816	0.290	0.999
KDN99100.1	KDN97806.1	1163398.AJJP01000047_gene2386	1163398.AJJP01000006_gene2113	0.045	0	0	0	0	0	0.611	0	0.612
KDN99100.1	KDN97534.1	1163398.AJJP01000047_gene2386	1163398.AJJP01000014_gene3724	0.247	0	0	0	0	0.682	0.710	0.204	0.937
KDN99100.1	KDN99073.1	1163398.AJJP01000047_gene2386	1163398.AJJP01000048_gene2147	0	0	0.403	0	0.061	0	0	0	0.415
KDN99100.1	KDN98185.1	1163398.AJJP01000047_gene2386	1163398.AJJP01000091_gene1550	0.271	0	0	0	0	0	0	0.234	0.417
KDN99100.1	KDO00745.1	1163398.AJJP01000047_gene2386	1163398.AJJP01000186_gene29	0.136	0	0	0	0.083	0	0.160	0.241	0.427
KDN99100.1	KDO01134.1	1163398.AJJP01000047_gene2386	1163398.AJJP01000161_gene1588	0.077	0	0	0	0.159	0	0.239	0.161	0.438
KDN99100.1	KDO01132.1	1163398.AJJP01000047_gene2386	1163398.AJJP01000161_gene1590	0.056	0	0	0	0	0.322	0.193	0.082	0.462
KDN99100.1	KDN97956.1	1163398.AJJP01000047_gene2386	1163398.AJJP01000125_gene4667	0.236	0	0	0	0.059	0.297	0	0.158	0.517
KDN99100.1	KDO02069.1	1163398.AJJP01000047_gene2386	1163398.AJJP01000109_gene672	0.090	0	0	0	0.063	0.418	0.239	0.104	0.599
KDN99100.1	KDO01135.1	1163398.AJJP01000047_gene2386	1163398.AJJP01000161_gene1587	0.082	0	0	0	0.157	0.397	0.193	0.156	0.624
KDN99100.1	KDN97034.1	1163398.AJJP01000047_gene2386	1163398.AJJP01000142_gene3406	0.082	0	0	0	0.157	0.397	0.193	0.156	0.624
KDN99100.1	KDN99860.1	1163398.AJJP01000047_gene2386	1163398.AJJP01000074_gene2508	0.054	0	0	0	0	0	0.644	0	0.648
KDN99100.1	KDN99770.1	1163398.AJJP01000047_gene2386	1163398.AJJP01000160_gene1613	0	0	0	0	0	0.136	0.644	0.088	0.694
KDN99100.1	KDN99086.1	1163398.AJJP01000047_gene2386	1163398.AJJP01000048_gene2134	0.115	0	0.729	0	0.065	0.322	0.536	0.082	0.920
KDN99100.1	KDN99084.1	1163398.AJJP01000047_gene2386	1163398.AJJP01000048_gene2136	0.099	0	0.724	0	0.066	0	0.705	0.069	0.924
KDN99100.1	KDN99085.1	1163398.AJJP01000047_gene2386	1163398.AJJP01000048_gene2135	0.135	0	0.734	0	0.060	0.422	0.813	0.208	0.977
KDN99101.1	KDN99103.1	1163398.AJJP01000047_gene2385	1163398.AJJP01000047_gene2383	0.474	0	0	0	0	0	0	0	0.474
KDN99101.1	KDN99102.1	1163398.AJJP01000047_gene2385	1163398.AJJP01000047_gene2384	0.845	0	0.785	0.744	0	0	0	0	0.876
KDN99101.1	KDO01134.1	1163398.AJJP01000047_gene2385	1163398.AJJP01000161_gene1588	0.088	0	0.340	0	0	0	0	0.090	0.404
KDN99101.1	KDN97241.1	1163398.AJJP01000047_gene2385	1163398.AJJP01000077_gene2579	0.096	0	0.233	0	0.154	0	0	0.135	0.424
KDN99102.1	KDN99103.1	1163398.AJJP01000047_gene2384	1163398.AJJP01000047_gene2383	0.474	0	0	0	0	0	0	0	0.474
KDN99102.1	KDO01132.1	1163398.AJJP01000047_gene2384	1163398.AJJP01000161_gene1590	0.088	0	0.360	0	0	0	0	0.093	0.424
KDN99102.1	KDO01134.1	1163398.AJJP01000047_gene2384	1163398.AJJP01000161_gene1588	0.088	0	0.364	0	0	0	0	0.090	0.426
KDN99102.1	KDN97034.1	1163398.AJJP01000047_gene2384	1163398.AJJP01000142_gene3406	0.082	0	0.361	0	0	0	0	0.104	0.428
KDN99102.1	KDO01135.1	1163398.AJJP01000047_gene2384	1163398.AJJP01000161_gene1587	0.082	0	0.368	0	0	0	0	0.104	0.434
KDN99102.1	KDN97241.1	1163398.AJJP01000047_gene2384	1163398.AJJP01000077_gene2579	0.096	0	0.247	0	0.154	0	0	0.135	0.435
KDN99102.1	KDO00745.1	1163398.AJJP01000047_gene2384	1163398.AJJP01000186_gene29	0.088	0	0.372	0	0	0	0	0.096	0.437
KDN99102.1	KDN99101.1	1163398.AJJP01000047_gene2384	1163398.AJJP01000047_gene2385	0.845	0	0.785	0.744	0	0	0	0	0.876
KDN99103.1	KDN99101.1	1163398.AJJP01000047_gene2383	1163398.AJJP01000047_gene2385	0.474	0	0	0	0	0	0	0	0.474
KDN99103.1	KDN99102.1	1163398.AJJP01000047_gene2383	1163398.AJJP01000047_gene2384	0.474	0	0	0	0	0	0	0	0.474
KDN99153.1	KDN99154.1	1163398.AJJP01000169_gene1160	1163398.AJJP01000169_gene1159	0.745	0	0	0	0	0	0	0	0.745
KDN99154.1	KDN99153.1	1163398.AJJP01000169_gene1159	1163398.AJJP01000169_gene1160	0.745	0	0	0	0	0	0	0	0.745
KDN99239.1	KDN97612.1	1163398.AJJP01000053_gene1841	1163398.AJJP01000012_gene579	0.053	0.012	0	0	0	0.364	0.406	0.107	0.637
KDN99239.1	KDN99669.1	1163398.AJJP01000053_gene1841	1163398.AJJP01000039_gene3085	0.076	0	0	0	0.060	0.083	0.328	0.068	0.410
KDN99239.1	KDN99680.1	1163398.AJJP01000053_gene1841	1163398.AJJP01000039_gene3094	0.062	0	0	0	0.059	0.259	0.358	0.104	0.555
KDN99239.1	KDN98614.1	1163398.AJJP01000053_gene1841	1163398.AJJP01000046_gene4333	0.089	0	0	0	0.116	0	0.564	0.104	0.643
KDN99239.1	KDN99082.1	1163398.AJJP01000053_gene1841	1163398.AJJP01000048_gene2138	0	0	0	0	0	0.355	0.095	0.073	0.411
KDN99239.1	KDN99069.1	1163398.AJJP01000053_gene1841	1163398.AJJP01000048_gene2151	0.120	0	0	0	0	0.135	0.614	0.072	0.690
KDN99239.1	KDO00004.1	1163398.AJJP01000053_gene1841	1163398.AJJP01000110_gene722	0.076	0	0	0	0.060	0.083	0.328	0.068	0.410
KDN99239.1	KDN98840.1	1163398.AJJP01000053_gene1841	1163398.AJJP01000183_gene168	0.076	0	0	0	0.060	0.083	0.328	0.068	0.410
KDN99239.1	KDN98534.1	1163398.AJJP01000053_gene1841	1163398.AJJP01000195_gene4391	0.086	0	0	0	0	0.350	0.258	0.109	0.554
KDN99239.1	KDN99254.1	1163398.AJJP01000053_gene1841	1163398.AJJP01000054_gene2066	0.089	0	0	0	0.116	0	0.564	0.104	0.643
KDN99239.1	KDN97956.1	1163398.AJJP01000053_gene1841	1163398.AJJP01000125_gene4667	0.380	0	0	0	0.056	0.400	0.834	0.290	0.951
KDN99242.1	KDN99243.1	1163398.AJJP01000053_gene1844	1163398.AJJP01000053_gene1845	0.715	0	0	0	0.153	0	0	0	0.749
KDN99243.1	KDN97691.1	1163398.AJJP01000053_gene1845	1163398.AJJP01000011_gene4543	0.053	0	0	0	0.157	0.181	0.307	0.097	0.516
KDN99243.1	KDN98613.1	1163398.AJJP01000053_gene1845	1163398.AJJP01000046_gene4334	0.088	0	0	0	0.366	0	0	0.230	0.515
KDN99243.1	KDN99242.1	1163398.AJJP01000053_gene1845	1163398.AJJP01000053_gene1844	0.715	0	0	0	0.153	0	0	0	0.749
KDN99248.1	KDN97691.1	1163398.AJJP01000054_gene2060	1163398.AJJP01000011_gene4543	0	0	0.616	0	0	0	0	0	0.616
KDN99253.1	KDN99254.1	1163398.AJJP01000054_gene2065	1163398.AJJP01000054_gene2066	0.637	0	0	0	0.065	0	0	0	0.646
KDN99254.1	KDN99078.1	1163398.AJJP01000054_gene2066	1163398.AJJP01000048_gene2142	0	0	0.771	0.839	0	0.295	0.265	0.109	0.531
KDN99254.1	KDN99239.1	1163398.AJJP01000054_gene2066	1163398.AJJP01000053_gene1841	0.089	0	0	0	0.116	0	0.564	0.104	0.643
KDN99254.1	KDN99253.1	1163398.AJJP01000054_gene2066	1163398.AJJP01000054_gene2065	0.637	0	0	0	0.065	0	0	0	0.646
KDN99254.1	KDN97956.1	1163398.AJJP01000054_gene2066	1163398.AJJP01000125_gene4667	0.134	0	0	0	0	0.045	0.485	0.142	0.585
KDN99256.1	KDO00575.1	1163398.AJJP01000054_gene2069	1163398.AJJP01000018_gene1248	0	0	0	0	0	0	0.700	0.045	0.701
KDN99256.1	KDO00376.1	1163398.AJJP01000054_gene2069	1163398.AJJP01000030_gene240	0	0.001	0	0	0	0	0.752	0	0.752
KDN99256.1	KDN98185.1	1163398.AJJP01000054_gene2069	1163398.AJJP01000091_gene1550	0	0	0	0	0	0	0.700	0	0.700
KDN99256.1	KDN99257.1	1163398.AJJP01000054_gene2069	1163398.AJJP01000054_gene2070	0.892	0	0.785	0.694	0.060	0	0.723	0.124	0.977
KDN99257.1	KDO00575.1	1163398.AJJP01000054_gene2070	1163398.AJJP01000018_gene1248	0	0	0	0	0	0	0.700	0.045	0.701
KDN99257.1	KDO00376.1	1163398.AJJP01000054_gene2070	1163398.AJJP01000030_gene240	0	0.001	0	0	0	0	0.752	0	0.752
KDN99257.1	KDN99256.1	1163398.AJJP01000054_gene2070	1163398.AJJP01000054_gene2069	0.892	0	0.785	0.694	0.060	0	0.723	0.124	0.977
KDN99257.1	KDN98185.1	1163398.AJJP01000054_gene2070	1163398.AJJP01000091_gene1550	0	0.001	0	0	0	0	0.700	0	0.700
KDN99297.1	KDN97580.1	1163398.AJJP01000056_gene1939	1163398.AJJP01000013_gene533	0	0	0	0	0	0	0.403	0.104	0.442
KDN99297.1	KDN99913.1	1163398.AJJP01000056_gene1939	1163398.AJJP01000072_gene2671	0.051	0	0	0	0	0	0.403	0	0.409
KDN99297.1	KDN99912.1	1163398.AJJP01000056_gene1939	1163398.AJJP01000072_gene2672	0	0	0	0	0.058	0	0.403	0	0.413
KDN99297.1	KDO01060.1	1163398.AJJP01000056_gene1939	1163398.AJJP01000137_gene523	0.045	0	0.352	0	0	0	0.201	0.105	0.498
KDN99312.1	KDN99770.1	1163398.AJJP01000056_gene1953	1163398.AJJP01000160_gene1613	0	0	0	0	0.059	0	0.398	0.042	0.409
KDN99312.1	KDO00117.1	1163398.AJJP01000056_gene1953	1163398.AJJP01000113_gene830	0	0	0	0	0	0	0.399	0.087	0.427
KDN99312.1	KDO01254.1	1163398.AJJP01000056_gene1953	1163398.AJJP01000126_gene4770	0	0	0	0	0	0	0.399	0.087	0.427
KDN99312.1	KDO00782.1	1163398.AJJP01000056_gene1953	1163398.AJJP01000193_gene2195	0.080	0	0	0	0.048	0	0.426	0	0.453
KDN99312.1	KDO00120.1	1163398.AJJP01000056_gene1953	1163398.AJJP01000113_gene833	0	0	0	0	0.065	0	0.592	0	0.602
KDN99312.1	KDN96975.1	1163398.AJJP01000056_gene1953	1163398.AJJP01000155_gene2755	0.051	0	0	0	0.077	0.246	0.443	0.104	0.610
KDN99312.1	KDO00118.1	1163398.AJJP01000056_gene1953	1163398.AJJP01000113_gene831	0	0.006	0	0	0.080	0.068	0.592	0	0.619
KDN99312.1	KDO01411.1	1163398.AJJP01000056_gene1953	1163398.AJJP01000167_gene1730	0	0	0	0	0.061	0.149	0.611	0.086	0.677
KDN99312.1	KDO01875.1	1163398.AJJP01000056_gene1953	1163398.AJJP01000199_gene3510	0	0	0.451	0.597	0	0	0.613	0.044	0.680
KDN99312.1	KDO01841.1	1163398.AJJP01000056_gene1953	1163398.AJJP01000189_gene4248	0	0	0	0	0.174	0.141	0.613	0.088	0.716
KDN99312.1	KDN97069.1	1163398.AJJP01000056_gene1953	1163398.AJJP01000144_gene3507	0.065	0.001	0	0	0.091	0.241	0.613	0.143	0.747
KDN99312.1	KDO01251.1	1163398.AJJP01000056_gene1953	1163398.AJJP01000126_gene4773	0	0.001	0	0	0.174	0.141	0.668	0.085	0.755
KDN99312.1	KDO00972.1	1163398.AJJP01000056_gene1953	1163398.AJJP01000137_gene437	0	0	0	0	0.060	0	0.754	0.068	0.765
KDN99312.1	KDO01876.1	1163398.AJJP01000056_gene1953	1163398.AJJP01000198_gene3537	0.051	0	0	0	0.088	0.312	0.754	0.067	0.838
KDN99312.1	KDN98436.1	1163398.AJJP01000056_gene1953	1163398.AJJP01000068_gene2418	0.051	0	0	0	0.154	0.246	0.754	0.089	0.839
KDN99385.1	KDN99826.1	1163398.AJJP01000057_gene2025	1163398.AJJP01000074_gene2542	0.070	0	0	0	0.157	0	0.265	0.122	0.426
KDN99385.1	KDO00118.1	1163398.AJJP01000057_gene2025	1163398.AJJP01000113_gene831	0.082	0	0	0	0.096	0	0.386	0.105	0.482
KDN99385.1	KDO00120.1	1163398.AJJP01000057_gene2025	1163398.AJJP01000113_gene833	0.082	0	0	0	0.118	0	0.386	0.113	0.500
KDN99385.1	KDN98132.1	1163398.AJJP01000057_gene2025	1163398.AJJP01000093_gene4092	0.082	0	0	0	0.083	0	0.386	0.157	0.505
KDN99385.1	KDN98165.1	1163398.AJJP01000057_gene2025	1163398.AJJP01000091_gene1569	0.082	0	0	0	0.380	0.129	0.700	0.157	0.851
KDN99441.1	KDO00326.1	1163398.AJJP01000060_gene3209	1163398.AJJP01000026_gene1300	0	0	0	0	0.064	0.173	0.350	0.290	0.594
KDN99441.1	KDN99082.1	1163398.AJJP01000060_gene3209	1163398.AJJP01000048_gene2138	0.041	0	0	0	0.152	0.369	0	0	0.442
KDN99441.1	KDN99444.1	1163398.AJJP01000060_gene3209	1163398.AJJP01000060_gene3212	0.615	0	0	0	0	0	0	0	0.615
KDN99444.1	KDN99441.1	1163398.AJJP01000060_gene3212	1163398.AJJP01000060_gene3209	0.615	0	0	0	0	0	0	0	0.615
KDN99444.1	KDN97271.1	1163398.AJJP01000060_gene3212	1163398.AJJP01000083_gene4992	0	0	0.428	0	0	0	0	0	0.428
KDN99534.1	KDN97151.1	1163398.AJJP01000035_gene349	1163398.AJJP01000079_gene4210	0.354	0	0.586	0	0.383	0	0.816	0.649	0.987
KDN99669.1	KDN99239.1	1163398.AJJP01000039_gene3085	1163398.AJJP01000053_gene1841	0.076	0	0	0	0.060	0.083	0.328	0.068	0.410
KDN99669.1	KDN99069.1	1163398.AJJP01000039_gene3085	1163398.AJJP01000048_gene2151	0.061	0	0	0	0.059	0.277	0.232	0.104	0.480
KDN99669.1	KDN97956.1	1163398.AJJP01000039_gene3085	1163398.AJJP01000125_gene4667	0.078	0	0	0	0	0.413	0.361	0.131	0.659
KDN99669.1	KDN99680.1	1163398.AJJP01000039_gene3085	1163398.AJJP01000039_gene3094	0	0	0.609	0	0	0.162	0.090	0	0.675
KDN99680.1	KDN99669.1	1163398.AJJP01000039_gene3094	1163398.AJJP01000039_gene3085	0	0	0.609	0	0	0.162	0.090	0	0.675
KDN99680.1	KDN99239.1	1163398.AJJP01000039_gene3094	1163398.AJJP01000053_gene1841	0.062	0	0	0	0.059	0.259	0.358	0.104	0.555
KDN99680.1	KDN97956.1	1163398.AJJP01000039_gene3094	1163398.AJJP01000125_gene4667	0.087	0	0	0	0	0.336	0.383	0.104	0.620
KDN99692.1	KDN99694.1	1163398.AJJP01000041_gene2275	1163398.AJJP01000041_gene2277	0.443	0	0	0	0	0.426	0.333	0.157	0.796
KDN99694.1	KDN99692.1	1163398.AJJP01000041_gene2277	1163398.AJJP01000041_gene2275	0.443	0	0	0	0	0.426	0.333	0.157	0.796
KDN99694.1	KDN99695.1	1163398.AJJP01000041_gene2277	1163398.AJJP01000041_gene2278	0.551	0	0	0	0	0	0	0	0.551
KDN99695.1	KDN99694.1	1163398.AJJP01000041_gene2278	1163398.AJJP01000041_gene2277	0.551	0	0	0	0	0	0	0	0.551
KDN99740.1	KDN99030.1	1163398.AJJP01000158_gene1765	1163398.AJJP01000050_gene1879	0.081	0	0	0	0.098	0	0.444	0	0.498
KDN99740.1	KDN99861.1	1163398.AJJP01000158_gene1765	1163398.AJJP01000074_gene2507	0.052	0	0	0	0.154	0	0.613	0.135	0.695
KDN99740.1	KDN99860.1	1163398.AJJP01000158_gene1765	1163398.AJJP01000074_gene2508	0.073	0	0	0	0.092	0.333	0.613	0.155	0.782
KDN99740.1	KDO02056.1	1163398.AJJP01000158_gene1765	1163398.AJJP01000109_gene685	0	0	0	0	0	0.170	0.405	0	0.485
KDN99740.1	KDO00054.1	1163398.AJJP01000158_gene1765	1163398.AJJP01000111_gene772	0	0	0	0	0	0.170	0.405	0	0.485
KDN99740.1	KDO00117.1	1163398.AJJP01000158_gene1765	1163398.AJJP01000113_gene830	0	0	0	0	0.060	0	0.429	0	0.440
KDN99740.1	KDO01254.1	1163398.AJJP01000158_gene1765	1163398.AJJP01000126_gene4770	0	0	0	0	0.060	0	0.429	0	0.440
KDN99740.1	KDO01252.1	1163398.AJJP01000158_gene1765	1163398.AJJP01000126_gene4772	0	0	0.151	0	0.056	0	0.400	0	0.477
KDN99740.1	KDO01836.1	1163398.AJJP01000158_gene1765	1163398.AJJP01000189_gene4243	0	0	0	0	0	0	0.398	0.073	0.418
KDN99740.1	KDO01447.1	1163398.AJJP01000158_gene1765	1163398.AJJP01000167_gene1694	0.043	0	0	0	0.062	0	0.538	0	0.549
KDN99740.1	KDO01411.1	1163398.AJJP01000158_gene1765	1163398.AJJP01000167_gene1730	0	0	0	0	0.080	0	0.630	0.071	0.656
KDN99770.1	KDN98613.1	1163398.AJJP01000160_gene1613	1163398.AJJP01000046_gene4334	0	0	0	0	0	0.125	0.348	0.104	0.444
KDN99770.1	KDN99100.1	1163398.AJJP01000160_gene1613	1163398.AJJP01000047_gene2386	0	0	0	0	0	0.136	0.644	0.088	0.694
KDN99770.1	KDN99312.1	1163398.AJJP01000160_gene1613	1163398.AJJP01000056_gene1953	0	0	0	0	0.059	0	0.398	0.042	0.409
KDN99770.1	KDO01412.1	1163398.AJJP01000160_gene1613	1163398.AJJP01000167_gene1729	0	0	0	0	0.074	0	0.398	0	0.418
KDN99770.1	KDO01411.1	1163398.AJJP01000160_gene1613	1163398.AJJP01000167_gene1730	0	0	0	0	0.145	0	0.768	0.116	0.809
KDN99815.1	KDN98654.1	1163398.AJJP01000074_gene2553	1163398.AJJP01000043_gene2349	0.090	0	0	0	0	0	0.320	0.149	0.427
KDN99815.1	KDN98436.1	1163398.AJJP01000074_gene2553	1163398.AJJP01000068_gene2418	0	0	0	0	0.070	0	0.592	0.238	0.685
KDN99815.1	KDN99991.1	1163398.AJJP01000074_gene2553	1163398.AJJP01000070_gene2595	0	0	0	0	0	0	0.439	0.067	0.454
KDN99815.1	KDN99861.1	1163398.AJJP01000074_gene2553	1163398.AJJP01000074_gene2507	0.092	0	0	0	0	0	0.373	0	0.406
KDN99815.1	KDN99826.1	1163398.AJJP01000074_gene2553	1163398.AJJP01000074_gene2542	0.053	0	0	0	0	0	0.816	0.073	0.824
KDN99815.1	KDO00972.1	1163398.AJJP01000074_gene2553	1163398.AJJP01000137_gene437	0	0	0	0	0	0	0.405	0.104	0.444
KDN99815.1	KDO01836.1	1163398.AJJP01000074_gene2553	1163398.AJJP01000189_gene4243	0	0	0	0	0	0	0.661	0.095	0.680
KDN99815.1	KDO00120.1	1163398.AJJP01000074_gene2553	1163398.AJJP01000113_gene833	0	0	0	0	0	0	0.704	0.068	0.712
KDN99826.1	KDN98654.1	1163398.AJJP01000074_gene2542	1163398.AJJP01000043_gene2349	0.059	0	0	0	0.082	0.175	0.592	0.042	0.670
KDN99826.1	KDN99033.1	1163398.AJJP01000074_gene2542	1163398.AJJP01000050_gene1876	0	0	0	0	0	0	0.518	0.104	0.549
KDN99826.1	KDN99385.1	1163398.AJJP01000074_gene2542	1163398.AJJP01000057_gene2025	0.070	0	0	0	0.157	0	0.265	0.122	0.426
KDN99826.1	KDN98436.1	1163398.AJJP01000074_gene2542	1163398.AJJP01000068_gene2418	0.084	0	0	0	0.094	0.062	0.405	0.073	0.492
KDN99826.1	KDN98437.1	1163398.AJJP01000074_gene2542	1163398.AJJP01000068_gene2419	0	0	0	0	0.059	0	0.816	0.104	0.831
KDN99826.1	KDN97069.1	1163398.AJJP01000074_gene2542	1163398.AJJP01000144_gene3507	0	0	0	0	0.061	0	0.405	0	0.417
KDN99826.1	KDO00784.1	1163398.AJJP01000074_gene2542	1163398.AJJP01000193_gene2193	0	0	0	0	0	0	0.405	0.067	0.421
KDN99826.1	KDO00972.1	1163398.AJJP01000074_gene2542	1163398.AJJP01000137_gene437	0	0	0	0	0	0.098	0.405	0.120	0.486
KDN99826.1	KDO01253.1	1163398.AJJP01000074_gene2542	1163398.AJJP01000126_gene4771	0	0	0	0	0	0	0.518	0.104	0.549
KDN99826.1	KDO00119.1	1163398.AJJP01000074_gene2542	1163398.AJJP01000113_gene832	0.064	0	0	0	0.061	0	0.524	0.100	0.573
KDN99826.1	KDO01836.1	1163398.AJJP01000074_gene2542	1163398.AJJP01000189_gene4243	0	0	0	0	0	0	0.661	0.061	0.668
KDN99826.1	KDO01875.1	1163398.AJJP01000074_gene2542	1163398.AJJP01000199_gene3510	0	0	0	0	0	0.136	0.754	0	0.778
KDN99826.1	KDO00973.1	1163398.AJJP01000074_gene2542	1163398.AJJP01000137_gene438	0	0	0	0	0.061	0	0.754	0.159	0.788
KDN99826.1	KDO00120.1	1163398.AJJP01000074_gene2542	1163398.AJJP01000113_gene833	0.134	0	0.782	0.898	0.052	0.119	0.723	0.159	0.793
KDN99826.1	KDO00118.1	1163398.AJJP01000074_gene2542	1163398.AJJP01000113_gene831	0.134	0.109	0	0	0	0	0.723	0.212	0.809
KDN99826.1	KDO01841.1	1163398.AJJP01000074_gene2542	1163398.AJJP01000189_gene4248	0.069	0	0	0	0.104	0.168	0.754	0.120	0.822
KDN99826.1	KDN99815.1	1163398.AJJP01000074_gene2542	1163398.AJJP01000074_gene2553	0.053	0	0	0	0	0	0.816	0.073	0.824
KDN99826.1	KDO01447.1	1163398.AJJP01000074_gene2542	1163398.AJJP01000167_gene1694	0.087	0	0	0	0	0	0.816	0.068	0.829
KDN99826.1	KDO00974.1	1163398.AJJP01000074_gene2542	1163398.AJJP01000137_gene439	0	0	0	0	0.065	0	0.816	0.096	0.830
KDN99826.1	KDN98140.1	1163398.AJJP01000074_gene2542	1163398.AJJP01000093_gene4084	0	0	0	0	0	0	0.816	0.154	0.837
KDN99826.1	KDO01251.1	1163398.AJJP01000074_gene2542	1163398.AJJP01000126_gene4773	0.069	0	0	0	0.104	0.168	0.816	0.120	0.867
KDN99826.1	KDN98165.1	1163398.AJJP01000074_gene2542	1163398.AJJP01000091_gene1569	0.134	0	0	0	0.551	0.249	0.816	0.242	0.951
KDN99826.1	KDN98132.1	1163398.AJJP01000074_gene2542	1163398.AJJP01000093_gene4092	0.134	0	0.506	0	0.156	0.655	0.816	0.537	0.986
KDN99859.1	KDN99030.1	1163398.AJJP01000074_gene2509	1163398.AJJP01000050_gene1879	0.081	0	0.155	0	0.098	0	0.444	0	0.558
KDN99859.1	KDN99861.1	1163398.AJJP01000074_gene2509	1163398.AJJP01000074_gene2507	0.846	0	0.713	0	0.154	0	0.613	0.135	0.985
KDN99859.1	KDN99860.1	1163398.AJJP01000074_gene2509	1163398.AJJP01000074_gene2508	0.850	0.042	0.755	0	0.092	0.333	0.613	0.155	0.991
KDN99859.1	KDO01252.1	1163398.AJJP01000074_gene2509	1163398.AJJP01000126_gene4772	0	0	0	0	0.056	0	0.400	0	0.409
KDN99859.1	KDO01836.1	1163398.AJJP01000074_gene2509	1163398.AJJP01000189_gene4243	0	0	0	0	0	0	0.398	0.073	0.418
KDN99859.1	KDO01254.1	1163398.AJJP01000074_gene2509	1163398.AJJP01000126_gene4770	0	0	0	0	0.060	0	0.429	0	0.440
KDN99859.1	KDO00117.1	1163398.AJJP01000074_gene2509	1163398.AJJP01000113_gene830	0	0	0	0	0.060	0	0.429	0	0.440
KDN99859.1	KDO02056.1	1163398.AJJP01000074_gene2509	1163398.AJJP01000109_gene685	0	0	0	0	0	0.170	0.405	0	0.485
KDN99859.1	KDO00054.1	1163398.AJJP01000074_gene2509	1163398.AJJP01000111_gene772	0	0	0	0	0	0.170	0.405	0	0.485
KDN99859.1	KDO01447.1	1163398.AJJP01000074_gene2509	1163398.AJJP01000167_gene1694	0.043	0	0	0	0.062	0	0.538	0	0.549
KDN99859.1	KDO01411.1	1163398.AJJP01000074_gene2509	1163398.AJJP01000167_gene1730	0	0	0	0	0.080	0	0.630	0.071	0.656
KDN99860.1	KDN98613.1	1163398.AJJP01000074_gene2508	1163398.AJJP01000046_gene4334	0	0	0	0	0.060	0.264	0.227	0.069	0.435
KDN99860.1	KDN99100.1	1163398.AJJP01000074_gene2508	1163398.AJJP01000047_gene2386	0.054	0	0	0	0	0	0.644	0	0.648
KDN99860.1	KDN99030.1	1163398.AJJP01000074_gene2508	1163398.AJJP01000050_gene1879	0.088	0	0.156	0	0	0	0.405	0	0.502
KDN99860.1	KDN99861.1	1163398.AJJP01000074_gene2508	1163398.AJJP01000074_gene2507	0.892	0	0.770	0	0.173	0	0.816	0.202	0.996
KDN99860.1	KDO00971.1	1163398.AJJP01000074_gene2508	1163398.AJJP01000137_gene436	0.054	0	0	0	0.070	0.268	0.150	0.076	0.401
KDN99860.1	KDO01064.1	1163398.AJJP01000074_gene2508	1163398.AJJP01000138_gene2161	0.069	0	0	0	0.092	0.333	0.265	0.085	0.551
KDN99860.1	KDN99740.1	1163398.AJJP01000074_gene2508	1163398.AJJP01000158_gene1765	0.073	0	0	0	0.092	0.333	0.613	0.155	0.782
KDN99860.1	KDN99859.1	1163398.AJJP01000074_gene2508	1163398.AJJP01000074_gene2509	0.850	0.042	0.755	0	0.092	0.333	0.613	0.155	0.991
KDN99861.1	KDN97534.1	1163398.AJJP01000074_gene2507	1163398.AJJP01000014_gene3724	0	0	0.206	0	0	0	0.685	0.043	0.739
KDN99861.1	KDO00326.1	1163398.AJJP01000074_gene2507	1163398.AJJP01000026_gene1300	0.044	0	0	0	0	0	0.483	0	0.484
KDN99861.1	KDN99815.1	1163398.AJJP01000074_gene2507	1163398.AJJP01000074_gene2553	0.092	0	0	0	0	0	0.373	0	0.406
KDN99861.1	KDN97069.1	1163398.AJJP01000074_gene2507	1163398.AJJP01000144_gene3507	0.058	0	0	0	0	0	0.386	0.091	0.428
KDN99861.1	KDN96975.1	1163398.AJJP01000074_gene2507	1163398.AJJP01000155_gene2755	0	0	0	0	0	0.183	0.344	0	0.441
KDN99861.1	KDO01064.1	1163398.AJJP01000074_gene2507	1163398.AJJP01000138_gene2161	0.052	0	0	0	0.127	0	0.386	0.085	0.472
KDN99861.1	KDN99740.1	1163398.AJJP01000074_gene2507	1163398.AJJP01000158_gene1765	0.052	0	0	0	0.154	0	0.613	0.135	0.695
KDN99861.1	KDO00782.1	1163398.AJJP01000074_gene2507	1163398.AJJP01000193_gene2195	0.096	0	0	0	0.060	0	0.734	0.156	0.783
KDN99861.1	KDN99859.1	1163398.AJJP01000074_gene2507	1163398.AJJP01000074_gene2509	0.846	0	0.713	0	0.154	0	0.613	0.135	0.985
KDN99861.1	KDN99860.1	1163398.AJJP01000074_gene2507	1163398.AJJP01000074_gene2508	0.892	0	0.770	0	0.173	0	0.816	0.202	0.996
KDN99912.1	KDO00326.1	1163398.AJJP01000072_gene2672	1163398.AJJP01000026_gene1300	0.137	0	0	0	0.061	0	0.483	0.203	0.621
KDN99912.1	KDN99297.1	1163398.AJJP01000072_gene2672	1163398.AJJP01000056_gene1939	0	0	0	0	0.058	0	0.403	0	0.413
KDN99912.1	KDN99913.1	1163398.AJJP01000072_gene2672	1163398.AJJP01000072_gene2671	0.892	0.782	0.784	0	0.927	0.999	0.816	0.684	0.999
KDN99912.1	KDO01838.1	1163398.AJJP01000072_gene2672	1163398.AJJP01000189_gene4245	0.063	0	0	0	0	0	0.203	0.291	0.424
KDN99912.1	KDN98132.1	1163398.AJJP01000072_gene2672	1163398.AJJP01000093_gene4092	0.354	0	0	0	0.382	0	0	0.442	0.757
KDN99912.1	KDN98140.1	1163398.AJJP01000072_gene2672	1163398.AJJP01000093_gene4084	0.354	0	0.317	0	0.061	0	0	0.528	0.778
KDN99913.1	KDO00326.1	1163398.AJJP01000072_gene2671	1163398.AJJP01000026_gene1300	0.069	0	0	0	0.061	0	0.483	0.290	0.636
KDN99913.1	KDN99297.1	1163398.AJJP01000072_gene2671	1163398.AJJP01000056_gene1939	0.051	0	0	0	0	0	0.403	0	0.409
KDN99913.1	KDN98132.1	1163398.AJJP01000072_gene2671	1163398.AJJP01000093_gene4092	0.354	0	0	0	0	0	0	0.152	0.428
KDN99913.1	KDO01838.1	1163398.AJJP01000072_gene2671	1163398.AJJP01000189_gene4245	0.050	0	0	0	0	0	0.372	0.128	0.434
KDN99913.1	KDO01411.1	1163398.AJJP01000072_gene2671	1163398.AJJP01000167_gene1730	0	0	0	0	0	0	0	0.537	0.537
KDN99913.1	KDN98140.1	1163398.AJJP01000072_gene2671	1163398.AJJP01000093_gene4084	0.354	0	0.360	0	0.061	0	0	0.469	0.766
KDN99913.1	KDN99912.1	1163398.AJJP01000072_gene2671	1163398.AJJP01000072_gene2672	0.892	0.782	0.784	0	0.927	0.999	0.816	0.684	0.999
KDN99990.1	KDN99033.1	1163398.AJJP01000070_gene2596	1163398.AJJP01000050_gene1876	0.054	0	0	0	0.192	0.181	0.518	0.067	0.667
KDN99990.1	KDN99991.1	1163398.AJJP01000070_gene2596	1163398.AJJP01000070_gene2595	0.749	0	0.586	0	0.113	0	0.503	0.155	0.954
KDN99990.1	KDO01841.1	1163398.AJJP01000070_gene2596	1163398.AJJP01000189_gene4248	0	0	0	0	0.091	0	0.383	0.044	0.416
KDN99990.1	KDO01251.1	1163398.AJJP01000070_gene2596	1163398.AJJP01000126_gene4773	0	0	0	0	0.091	0	0.383	0.044	0.416
KDN99990.1	KDN98501.1	1163398.AJJP01000070_gene2596	1163398.AJJP01000194_gene4369	0	0	0	0	0	0.180	0.401	0	0.487
KDN99990.1	KDN98507.1	1163398.AJJP01000070_gene2596	1163398.AJJP01000194_gene4363	0.047	0	0	0	0	0.180	0.401	0	0.491
KDN99990.1	KDO02012.1	1163398.AJJP01000070_gene2596	1163398.AJJP01000157_gene2863	0	0	0	0	0.154	0	0.508	0	0.565
KDN99990.1	KDO00120.1	1163398.AJJP01000070_gene2596	1163398.AJJP01000113_gene833	0.059	0	0.185	0	0.154	0.141	0.340	0.072	0.579
KDN99990.1	KDO01447.1	1163398.AJJP01000070_gene2596	1163398.AJJP01000167_gene1694	0	0	0	0	0.071	0.135	0.533	0.069	0.603
KDN99990.1	KDO00973.1	1163398.AJJP01000070_gene2596	1163398.AJJP01000137_gene438	0	0	0	0	0.525	0.138	0.144	0.041	0.618
KDN99990.1	KDO01252.1	1163398.AJJP01000070_gene2596	1163398.AJJP01000126_gene4772	0	0	0.258	0	0.062	0.169	0.421	0	0.620
KDN99990.1	KDO00118.1	1163398.AJJP01000070_gene2596	1163398.AJJP01000113_gene831	0.059	0	0.466	0	0.154	0	0.209	0.095	0.640
KDN99990.1	KDO00974.1	1163398.AJJP01000070_gene2596	1163398.AJJP01000137_gene439	0.052	0.001	0	0	0.382	0	0.447	0	0.647
KDN99990.1	KDO01876.1	1163398.AJJP01000070_gene2596	1163398.AJJP01000198_gene3537	0.134	0	0.228	0	0.366	0.247	0.110	0.049	0.666
KDN99990.1	KDO01253.1	1163398.AJJP01000070_gene2596	1163398.AJJP01000126_gene4771	0.054	0	0	0	0.192	0.181	0.518	0.067	0.667
KDN99990.1	KDO01254.1	1163398.AJJP01000070_gene2596	1163398.AJJP01000126_gene4770	0.079	0	0.726	0.803	0.042	0	0.661	0.104	0.724
KDN99990.1	KDO00117.1	1163398.AJJP01000070_gene2596	1163398.AJJP01000113_gene830	0.079	0	0.727	0.791	0.042	0	0.661	0.104	0.727
KDN99990.1	KDO00971.1	1163398.AJJP01000070_gene2596	1163398.AJJP01000137_gene436	0.044	0	0	0	0.262	0	0.661	0	0.739
KDN99990.1	KDO00119.1	1163398.AJJP01000070_gene2596	1163398.AJJP01000113_gene832	0	0	0.385	0	0.157	0.302	0.723	0.041	0.886
KDN99991.1	KDO00564.1	1163398.AJJP01000070_gene2595	1163398.AJJP01000018_gene1238	0.052	0	0	0	0.041	0	0.503	0.069	0.523
KDN99991.1	KDN98132.1	1163398.AJJP01000070_gene2595	1163398.AJJP01000093_gene4092	0.092	0	0	0	0	0	0.383	0.067	0.431
KDN99991.1	KDN99815.1	1163398.AJJP01000070_gene2595	1163398.AJJP01000074_gene2553	0	0	0	0	0	0	0.439	0.067	0.454
KDN99991.1	KDN98725.1	1163398.AJJP01000070_gene2595	1163398.AJJP01000153_gene2994	0.052	0	0	0	0.041	0	0.503	0.069	0.523
KDN99991.1	KDN98519.1	1163398.AJJP01000070_gene2595	1163398.AJJP01000214_gene3055	0.052	0	0	0	0.041	0	0.503	0.069	0.523
KDN99991.1	KDO00119.1	1163398.AJJP01000070_gene2595	1163398.AJJP01000113_gene832	0.056	0	0	0	0.056	0	0.532	0.085	0.567
KDN99991.1	KDO01447.1	1163398.AJJP01000070_gene2595	1163398.AJJP01000167_gene1694	0.082	0	0	0	0.061	0	0.597	0	0.622
KDN99991.1	KDO01252.1	1163398.AJJP01000070_gene2595	1163398.AJJP01000126_gene4772	0	0	0.240	0	0	0.108	0.493	0.042	0.626
KDN99991.1	KDO01254.1	1163398.AJJP01000070_gene2595	1163398.AJJP01000126_gene4770	0.079	0	0.228	0	0.060	0	0.503	0.142	0.663
KDN99991.1	KDO00117.1	1163398.AJJP01000070_gene2595	1163398.AJJP01000113_gene830	0.079	0	0.251	0	0.060	0	0.503	0.142	0.673
KDN99991.1	KDN99990.1	1163398.AJJP01000070_gene2595	1163398.AJJP01000070_gene2596	0.749	0	0.586	0	0.113	0	0.503	0.155	0.954
KDO00004.1	KDN99069.1	1163398.AJJP01000110_gene722	1163398.AJJP01000048_gene2151	0.061	0	0	0	0.059	0.277	0.232	0.104	0.480
KDO00004.1	KDN99239.1	1163398.AJJP01000110_gene722	1163398.AJJP01000053_gene1841	0.076	0	0	0	0.060	0.083	0.328	0.068	0.410
KDO00004.1	KDN97956.1	1163398.AJJP01000110_gene722	1163398.AJJP01000125_gene4667	0.078	0	0	0	0	0.413	0.361	0.131	0.659
KDO00020.1	KDO00883.1	1163398.AJJP01000110_gene739	1163398.AJJP01000150_gene2882	0	0	0.334	0.588	0	0	0.405	0	0.479
KDO00020.1	KDN98512.1	1163398.AJJP01000110_gene739	1163398.AJJP01000213_gene3072	0	0	0.167	0.600	0	0	0.751	0.072	0.767
KDO00020.1	KDN98750.1	1163398.AJJP01000110_gene739	1163398.AJJP01000152_gene2973	0.051	0	0	0	0.153	0.342	0.776	0.068	0.869
KDO00020.1	KDO01556.1	1163398.AJJP01000110_gene739	1163398.AJJP01000134_gene3892	0.073	0	0.204	0	0.160	0.398	0.773	0.107	0.906
KDO00054.1	KDN99859.1	1163398.AJJP01000111_gene772	1163398.AJJP01000074_gene2509	0	0	0	0	0	0.170	0.405	0	0.485
KDO00054.1	KDO01064.1	1163398.AJJP01000111_gene772	1163398.AJJP01000138_gene2161	0	0	0	0	0	0.170	0.405	0	0.485
KDO00054.1	KDN99740.1	1163398.AJJP01000111_gene772	1163398.AJJP01000158_gene1765	0	0	0	0	0	0.170	0.405	0	0.485
KDO00054.1	KDO01252.1	1163398.AJJP01000111_gene772	1163398.AJJP01000126_gene4772	0	0	0	0	0.067	0.269	0.342	0	0.512
KDO00054.1	KDO01447.1	1163398.AJJP01000111_gene772	1163398.AJJP01000167_gene1694	0.042	0	0	0	0.059	0	0.540	0.073	0.564
KDO00054.1	KDN97069.1	1163398.AJJP01000111_gene772	1163398.AJJP01000144_gene3507	0	0	0	0	0	0	0.592	0.043	0.592
KDO00054.1	KDO00119.1	1163398.AJJP01000111_gene772	1163398.AJJP01000113_gene832	0	0	0	0	0.060	0.260	0.467	0	0.596
KDO00054.1	KDN97840.1	1163398.AJJP01000111_gene772	1163398.AJJP01000123_gene4809	0.049	0	0	0	0.057	0	0.770	0.051	0.778
KDO00117.1	KDN99033.1	1163398.AJJP01000113_gene830	1163398.AJJP01000050_gene1876	0.066	0	0	0	0.192	0.181	0.357	0.089	0.571
KDO00117.1	KDN99312.1	1163398.AJJP01000113_gene830	1163398.AJJP01000056_gene1953	0	0	0	0	0	0	0.399	0.087	0.427
KDO00117.1	KDN98436.1	1163398.AJJP01000113_gene830	1163398.AJJP01000068_gene2418	0	0	0	0	0.089	0	0.661	0.068	0.687
KDO00117.1	KDN99991.1	1163398.AJJP01000113_gene830	1163398.AJJP01000070_gene2595	0.079	0	0.251	0	0.060	0	0.503	0.142	0.673
KDO00117.1	KDN99990.1	1163398.AJJP01000113_gene830	1163398.AJJP01000070_gene2596	0.079	0	0.727	0.791	0.042	0	0.661	0.104	0.727
KDO00117.1	KDN99859.1	1163398.AJJP01000113_gene830	1163398.AJJP01000074_gene2509	0	0	0	0	0.060	0	0.429	0	0.440
KDO00117.1	KDO00971.1	1163398.AJJP01000113_gene830	1163398.AJJP01000137_gene436	0.044	0	0	0	0.069	0	0.384	0.043	0.405
KDO00117.1	KDO02012.1	1163398.AJJP01000113_gene830	1163398.AJJP01000157_gene2863	0	0	0	0	0.092	0	0.384	0.068	0.433
KDO00117.1	KDN99740.1	1163398.AJJP01000113_gene830	1163398.AJJP01000158_gene1765	0	0	0	0	0.060	0	0.429	0	0.440
KDO00117.1	KDN98501.1	1163398.AJJP01000113_gene830	1163398.AJJP01000194_gene4369	0	0	0	0	0	0.180	0.401	0	0.487
KDO00117.1	KDN98507.1	1163398.AJJP01000113_gene830	1163398.AJJP01000194_gene4363	0.047	0	0	0	0	0.180	0.401	0	0.491
KDO00117.1	KDO00973.1	1163398.AJJP01000113_gene830	1163398.AJJP01000137_gene438	0	0	0	0	0.093	0.138	0.436	0.041	0.520
KDO00117.1	KDO00782.1	1163398.AJJP01000113_gene830	1163398.AJJP01000193_gene2195	0	0	0	0	0	0	0.541	0.071	0.555
KDO00117.1	KDO01841.1	1163398.AJJP01000113_gene830	1163398.AJJP01000189_gene4248	0.052	0	0	0	0.091	0	0.518	0.072	0.562
KDO00117.1	KDO00974.1	1163398.AJJP01000113_gene830	1163398.AJJP01000137_gene439	0	0.008	0	0	0.154	0	0.508	0	0.565
KDO00117.1	KDO01447.1	1163398.AJJP01000113_gene830	1163398.AJJP01000167_gene1694	0	0	0	0	0.071	0.135	0.533	0.084	0.610
KDO00117.1	KDO01875.1	1163398.AJJP01000113_gene830	1163398.AJJP01000199_gene3510	0.088	0	0.169	0	0.069	0	0.518	0	0.614
KDO00117.1	KDO01253.1	1163398.AJJP01000113_gene830	1163398.AJJP01000126_gene4771	0.066	0	0.231	0	0.192	0.181	0.357	0.089	0.656
KDO00117.1	KDO01252.1	1163398.AJJP01000113_gene830	1163398.AJJP01000126_gene4772	0.124	0	0.196	0	0.062	0.169	0.421	0.154	0.668
KDO00117.1	KDO01251.1	1163398.AJJP01000113_gene830	1163398.AJJP01000126_gene4773	0.090	0	0	0	0.154	0	0.661	0.044	0.717
KDO00117.1	KDO00972.1	1163398.AJJP01000113_gene830	1163398.AJJP01000137_gene437	0.054	0	0	0	0.062	0.258	0.661	0.041	0.746
KDO00117.1	KDO01876.1	1163398.AJJP01000113_gene830	1163398.AJJP01000198_gene3537	0.134	0	0.273	0	0.094	0.247	0.661	0.104	0.839
KDO00117.1	KDO00120.1	1163398.AJJP01000113_gene830	1163398.AJJP01000113_gene833	0.815	0	0.203	0	0.154	0.141	0.661	0.185	0.963
KDO00117.1	KDO00119.1	1163398.AJJP01000113_gene830	1163398.AJJP01000113_gene832	0.815	0	0.642	0	0.157	0.302	0.508	0.108	0.979
KDO00117.1	KDO00118.1	1163398.AJJP01000113_gene830	1163398.AJJP01000113_gene831	0.815	0	0.737	0	0.154	0	0.661	0.185	0.986
KDO00118.1	KDO00564.1	1163398.AJJP01000113_gene831	1163398.AJJP01000018_gene1238	0.059	0	0	0	0.154	0	0.304	0.095	0.431
KDO00118.1	KDN99033.1	1163398.AJJP01000113_gene831	1163398.AJJP01000050_gene1876	0.086	0	0	0	0.160	0	0.370	0.086	0.498
KDO00118.1	KDN99312.1	1163398.AJJP01000113_gene831	1163398.AJJP01000056_gene1953	0	0.006	0	0	0.080	0.068	0.592	0	0.619
KDO00118.1	KDN99385.1	1163398.AJJP01000113_gene831	1163398.AJJP01000057_gene2025	0.082	0	0	0	0.096	0	0.386	0.105	0.482
KDO00118.1	KDN98436.1	1163398.AJJP01000113_gene831	1163398.AJJP01000068_gene2418	0	0	0	0	0.061	0	0.592	0.160	0.650
KDO00118.1	KDN98437.1	1163398.AJJP01000113_gene831	1163398.AJJP01000068_gene2419	0	0	0	0	0.368	0	0.483	0.139	0.694
KDO00118.1	KDN99990.1	1163398.AJJP01000113_gene831	1163398.AJJP01000070_gene2596	0.059	0	0.466	0	0.154	0	0.209	0.095	0.640
KDO00118.1	KDN99826.1	1163398.AJJP01000113_gene831	1163398.AJJP01000074_gene2542	0.134	0.109	0	0	0	0	0.723	0.212	0.809
KDO00118.1	KDN98165.1	1163398.AJJP01000113_gene831	1163398.AJJP01000091_gene1569	0.231	0	0.181	0	0.084	0	0.724	0.247	0.858
KDO00118.1	KDN98132.1	1163398.AJJP01000113_gene831	1163398.AJJP01000093_gene4092	0	0	0	0	0	0	0.858	0.415	0.913
KDO00118.1	KDO00117.1	1163398.AJJP01000113_gene831	1163398.AJJP01000113_gene830	0.815	0	0.737	0	0.154	0	0.661	0.185	0.986
KDO00118.1	KDO01841.1	1163398.AJJP01000113_gene831	1163398.AJJP01000189_gene4248	0.078	0	0	0	0.073	0	0.405	0.109	0.486
KDO00118.1	KDO01251.1	1163398.AJJP01000113_gene831	1163398.AJJP01000126_gene4773	0.078	0	0	0	0.073	0	0.405	0.109	0.486
KDO00118.1	KDO01253.1	1163398.AJJP01000113_gene831	1163398.AJJP01000126_gene4771	0.086	0	0	0	0.160	0	0.370	0.086	0.498
KDO00118.1	KDO01252.1	1163398.AJJP01000113_gene831	1163398.AJJP01000126_gene4772	0.136	0	0.402	0	0.059	0.127	0.179	0.057	0.594
KDO00118.1	KDO00972.1	1163398.AJJP01000113_gene831	1163398.AJJP01000137_gene437	0.050	0	0	0	0.153	0	0.592	0.098	0.664
KDO00118.1	KDO01875.1	1163398.AJJP01000113_gene831	1163398.AJJP01000199_gene3510	0.070	0	0.215	0	0.080	0.068	0.592	0	0.698
KDO00118.1	KDN97069.1	1163398.AJJP01000113_gene831	1163398.AJJP01000144_gene3507	0	0	0	0	0.365	0	0.592	0.073	0.738
KDO00118.1	KDO00973.1	1163398.AJJP01000113_gene831	1163398.AJJP01000137_gene438	0.079	0	0	0	0.525	0	0.470	0.101	0.763
KDO00118.1	KDO00974.1	1163398.AJJP01000113_gene831	1163398.AJJP01000137_gene439	0.075	0	0	0	0.539	0	0.470	0.104	0.770
KDO00118.1	KDO01447.1	1163398.AJJP01000113_gene831	1163398.AJJP01000167_gene1694	0.134	0	0	0	0.156	0.149	0.668	0.154	0.793
KDO00118.1	KDO01254.1	1163398.AJJP01000113_gene831	1163398.AJJP01000126_gene4770	0.134	0	0.256	0	0.154	0	0.661	0.185	0.821
KDO00118.1	KDO01876.1	1163398.AJJP01000113_gene831	1163398.AJJP01000198_gene3537	0.074	0	0.325	0	0.219	0.322	0.724	0.073	0.895
KDO00118.1	KDO00119.1	1163398.AJJP01000113_gene831	1163398.AJJP01000113_gene832	0.892	0	0.602	0	0.165	0	0.816	0.194	0.993
KDO00118.1	KDO00120.1	1163398.AJJP01000113_gene831	1163398.AJJP01000113_gene833	0.892	0.072	0.215	0	0.805	0.995	0.910	0.534	0.999
KDO00119.1	KDO00564.1	1163398.AJJP01000113_gene832	1163398.AJJP01000018_gene1238	0	0	0	0	0.157	0.302	0.511	0.068	0.695
KDO00119.1	KDN98654.1	1163398.AJJP01000113_gene832	1163398.AJJP01000043_gene2349	0	0	0	0	0.060	0.297	0.265	0	0.471
KDO00119.1	KDN99033.1	1163398.AJJP01000113_gene832	1163398.AJJP01000050_gene1876	0.086	0	0	0	0.172	0.382	0.793	0.069	0.893
KDO00119.1	KDN98428.1	1163398.AJJP01000113_gene832	1163398.AJJP01000068_gene2410	0	0	0	0	0	0	0.427	0.062	0.439
KDO00119.1	KDN99991.1	1163398.AJJP01000113_gene832	1163398.AJJP01000070_gene2595	0.056	0	0	0	0.056	0	0.532	0.085	0.567
KDO00119.1	KDN99990.1	1163398.AJJP01000113_gene832	1163398.AJJP01000070_gene2596	0	0	0.385	0	0.157	0.302	0.723	0.041	0.886
KDO00119.1	KDN99826.1	1163398.AJJP01000113_gene832	1163398.AJJP01000074_gene2542	0.064	0	0	0	0.061	0	0.524	0.100	0.573
KDO00119.1	KDO02056.1	1163398.AJJP01000113_gene832	1163398.AJJP01000109_gene685	0	0	0	0	0.060	0.260	0.467	0	0.596
KDO00119.1	KDO00054.1	1163398.AJJP01000113_gene832	1163398.AJJP01000111_gene772	0	0	0	0	0.060	0.260	0.467	0	0.596
KDO00119.1	KDO00117.1	1163398.AJJP01000113_gene832	1163398.AJJP01000113_gene830	0.815	0	0.642	0	0.157	0.302	0.508	0.108	0.979
KDO00119.1	KDO00118.1	1163398.AJJP01000113_gene832	1163398.AJJP01000113_gene831	0.892	0	0.602	0	0.165	0	0.816	0.194	0.993
KDO00119.1	KDN97069.1	1163398.AJJP01000113_gene832	1163398.AJJP01000144_gene3507	0	0	0	0	0.189	0.270	0.104	0.048	0.427
KDO00119.1	KDN97840.1	1163398.AJJP01000113_gene832	1163398.AJJP01000123_gene4809	0	0	0	0	0	0.137	0.497	0	0.547
KDO00119.1	KDO01447.1	1163398.AJJP01000113_gene832	1163398.AJJP01000167_gene1694	0.060	0	0	0	0.094	0	0.551	0.088	0.604
KDO00119.1	KDO01876.1	1163398.AJJP01000113_gene832	1163398.AJJP01000198_gene3537	0.060	0	0	0	0.152	0.256	0.496	0.072	0.672
KDO00119.1	KDN97956.1	1163398.AJJP01000113_gene832	1163398.AJJP01000125_gene4667	0.052	0	0	0	0.066	0.439	0.404	0.070	0.674
KDO00119.1	KDN98519.1	1163398.AJJP01000113_gene832	1163398.AJJP01000214_gene3055	0	0	0	0	0.157	0.302	0.536	0.041	0.703
KDO00119.1	KDN98725.1	1163398.AJJP01000113_gene832	1163398.AJJP01000153_gene2994	0	0	0	0	0.157	0.302	0.700	0.041	0.808
KDO00119.1	KDO01254.1	1163398.AJJP01000113_gene832	1163398.AJJP01000126_gene4770	0.134	0	0.364	0	0.157	0.302	0.508	0.108	0.824
KDO00119.1	KDO01252.1	1163398.AJJP01000113_gene832	1163398.AJJP01000126_gene4772	0.349	0	0	0	0.061	0.269	0.723	0.041	0.859
KDO00119.1	KDO01253.1	1163398.AJJP01000113_gene832	1163398.AJJP01000126_gene4771	0.086	0	0.204	0	0.172	0.382	0.793	0.069	0.911
KDO00119.1	KDO00120.1	1163398.AJJP01000113_gene832	1163398.AJJP01000113_gene833	0.892	0	0.166	0	0.154	0.254	0.816	0.194	0.989
KDO00120.1	KDO00564.1	1163398.AJJP01000113_gene833	1163398.AJJP01000018_gene1238	0.059	0	0	0	0.154	0.141	0.304	0.072	0.477
KDO00120.1	KDN98654.1	1163398.AJJP01000113_gene833	1163398.AJJP01000043_gene2349	0.042	0	0	0	0	0	0.724	0	0.724
KDO00120.1	KDN99033.1	1163398.AJJP01000113_gene833	1163398.AJJP01000050_gene1876	0.076	0	0	0	0.152	0.351	0.370	0.085	0.653
KDO00120.1	KDN99312.1	1163398.AJJP01000113_gene833	1163398.AJJP01000056_gene1953	0	0	0	0	0.065	0	0.592	0	0.602
KDO00120.1	KDN99385.1	1163398.AJJP01000113_gene833	1163398.AJJP01000057_gene2025	0.082	0	0	0	0.118	0	0.386	0.113	0.500
KDO00120.1	KDN98436.1	1163398.AJJP01000113_gene833	1163398.AJJP01000068_gene2418	0	0	0	0	0.067	0	0.592	0	0.603
KDO00120.1	KDN98437.1	1163398.AJJP01000113_gene833	1163398.AJJP01000068_gene2419	0	0	0	0	0.060	0.302	0.592	0	0.708
KDO00120.1	KDN99990.1	1163398.AJJP01000113_gene833	1163398.AJJP01000070_gene2596	0.059	0	0.185	0	0.154	0.141	0.340	0.072	0.579
KDO00120.1	KDN99826.1	1163398.AJJP01000113_gene833	1163398.AJJP01000074_gene2542	0.134	0	0.782	0.898	0.052	0.119	0.723	0.159	0.793
KDO00120.1	KDN99815.1	1163398.AJJP01000113_gene833	1163398.AJJP01000074_gene2553	0	0	0	0	0	0	0.704	0.068	0.712
KDO00120.1	KDN98165.1	1163398.AJJP01000113_gene833	1163398.AJJP01000091_gene1569	0.231	0	0.157	0	0.087	0	0.724	0.204	0.846
KDO00120.1	KDN98132.1	1163398.AJJP01000113_gene833	1163398.AJJP01000093_gene4092	0	0	0.502	0	0	0	0.724	0.326	0.899
KDO00120.1	KDO00117.1	1163398.AJJP01000113_gene833	1163398.AJJP01000113_gene830	0.815	0	0.203	0	0.154	0.141	0.661	0.185	0.963
KDO00120.1	KDO00118.1	1163398.AJJP01000113_gene833	1163398.AJJP01000113_gene831	0.892	0.072	0.215	0	0.805	0.995	0.910	0.534	0.999
KDO00120.1	KDO00119.1	1163398.AJJP01000113_gene833	1163398.AJJP01000113_gene832	0.892	0	0.166	0	0.154	0.254	0.816	0.194	0.989
KDO00120.1	KDN98519.1	1163398.AJJP01000113_gene833	1163398.AJJP01000214_gene3055	0.059	0	0	0	0.154	0.141	0.209	0.072	0.406
KDO00120.1	KDN98725.1	1163398.AJJP01000113_gene833	1163398.AJJP01000153_gene2994	0.059	0	0	0	0.154	0.141	0.209	0.072	0.406
KDO00120.1	KDO01841.1	1163398.AJJP01000113_gene833	1163398.AJJP01000189_gene4248	0.080	0	0	0	0.072	0	0.405	0	0.447
KDO00120.1	KDO01251.1	1163398.AJJP01000113_gene833	1163398.AJJP01000126_gene4773	0.080	0	0	0	0.072	0	0.405	0	0.447
KDO00120.1	KDO01252.1	1163398.AJJP01000113_gene833	1163398.AJJP01000126_gene4772	0.333	0	0.195	0	0.079	0	0.203	0.067	0.565
KDO00120.1	KDN97069.1	1163398.AJJP01000113_gene833	1163398.AJJP01000144_gene3507	0	0	0	0	0	0	0.592	0.042	0.592
KDO00120.1	KDO01875.1	1163398.AJJP01000113_gene833	1163398.AJJP01000199_gene3510	0.052	0	0.151	0	0.065	0	0.592	0	0.651
KDO00120.1	KDO01253.1	1163398.AJJP01000113_gene833	1163398.AJJP01000126_gene4771	0.076	0	0	0	0.152	0.351	0.370	0.085	0.653
KDO00120.1	KDO00972.1	1163398.AJJP01000113_gene833	1163398.AJJP01000137_gene437	0.051	0	0	0	0.161	0.274	0.592	0.105	0.750
KDO00120.1	KDO01876.1	1163398.AJJP01000113_gene833	1163398.AJJP01000198_gene3537	0	0	0	0	0.172	0	0.724	0.047	0.763
KDO00120.1	KDO01254.1	1163398.AJJP01000113_gene833	1163398.AJJP01000126_gene4770	0.134	0	0	0	0.154	0.141	0.661	0.185	0.794
KDO00120.1	KDO01447.1	1163398.AJJP01000113_gene833	1163398.AJJP01000167_gene1694	0.134	0	0	0	0.153	0	0.724	0.141	0.802
KDO00120.1	KDO00973.1	1163398.AJJP01000113_gene833	1163398.AJJP01000137_gene438	0.062	0	0	0	0.483	0.359	0.592	0.111	0.866
KDO00120.1	KDO00974.1	1163398.AJJP01000113_gene833	1163398.AJJP01000137_gene439	0.060	0	0	0	0.781	0	0.592	0.107	0.914
KDO00207.1	KDN96975.1	1163398.AJJP01000020_gene1386	1163398.AJJP01000155_gene2755	0.059	0	0	0	0.219	0	0.236	0.060	0.401
KDO00207.1	KDO00326.1	1163398.AJJP01000020_gene1386	1163398.AJJP01000026_gene1300	0.079	0	0	0	0.073	0	0.364	0.104	0.448
KDO00207.1	KDO00681.1	1163398.AJJP01000020_gene1386	1163398.AJJP01000117_gene922	0.079	0	0	0	0	0	0.723	0.535	0.871
KDO00229.1	KDO00230.1	1163398.AJJP01000020_gene1404	1163398.AJJP01000020_gene1405	0.589	0	0	0	0	0	0	0	0.589
KDO00230.1	KDO00229.1	1163398.AJJP01000020_gene1405	1163398.AJJP01000020_gene1404	0.589	0	0	0	0	0	0	0	0.589
KDO00314.1	KDO01302.1	1163398.AJJP01000026_gene1289	1163398.AJJP01000108_gene627	0.045	0	0	0	0.060	0	0.763	0.044	0.769
KDO00324.1	KDO00326.1	1163398.AJJP01000026_gene1298	1163398.AJJP01000026_gene1300	0.686	0	0	0	0	0	0	0	0.686
KDO00326.1	KDO00207.1	1163398.AJJP01000026_gene1300	1163398.AJJP01000020_gene1386	0.079	0	0	0	0.073	0	0.364	0.104	0.448
KDO00326.1	KDO00324.1	1163398.AJJP01000026_gene1300	1163398.AJJP01000026_gene1298	0.686	0	0	0	0	0	0	0	0.686
KDO00326.1	KDN99861.1	1163398.AJJP01000026_gene1300	1163398.AJJP01000074_gene2507	0.044	0	0	0	0	0	0.483	0	0.484
KDO00326.1	KDN98507.1	1163398.AJJP01000026_gene1300	1163398.AJJP01000194_gene4363	0.084	0	0	0	0.083	0.137	0.363	0.109	0.513
KDO00326.1	KDN98501.1	1163398.AJJP01000026_gene1300	1163398.AJJP01000194_gene4369	0.068	0	0	0	0.102	0.137	0.363	0.113	0.517
KDO00326.1	KDN97069.1	1163398.AJJP01000026_gene1300	1163398.AJJP01000144_gene3507	0	0	0	0	0	0	0.561	0.067	0.572
KDO00326.1	KDN99441.1	1163398.AJJP01000026_gene1300	1163398.AJJP01000060_gene3209	0	0	0	0	0.064	0.173	0.350	0.290	0.594
KDO00326.1	KDN99912.1	1163398.AJJP01000026_gene1300	1163398.AJJP01000072_gene2672	0.137	0	0	0	0.061	0	0.483	0.203	0.621
KDO00326.1	KDN99913.1	1163398.AJJP01000026_gene1300	1163398.AJJP01000072_gene2671	0.069	0	0	0	0.061	0	0.483	0.290	0.636
KDO00326.1	KDN96975.1	1163398.AJJP01000026_gene1300	1163398.AJJP01000155_gene2755	0.096	0	0	0	0.085	0.136	0.514	0.159	0.654
KDO00326.1	KDN97956.1	1163398.AJJP01000026_gene1300	1163398.AJJP01000125_gene4667	0.136	0	0	0	0	0	0.733	0.098	0.773
KDO00326.1	KDO01411.1	1163398.AJJP01000026_gene1300	1163398.AJJP01000167_gene1730	0.063	0	0	0	0.062	0	0.855	0.538	0.933
KDO00376.1	KDO01432.1	1163398.AJJP01000030_gene240	1163398.AJJP01000167_gene1709	0.073	0	0	0	0.059	0.352	0.344	0.104	0.607
KDO00376.1	KDN98185.1	1163398.AJJP01000030_gene240	1163398.AJJP01000091_gene1550	0	0	0.178	0.650	0	0	0.700	0.097	0.720
KDO00376.1	KDN99256.1	1163398.AJJP01000030_gene240	1163398.AJJP01000054_gene2069	0	0.001	0	0	0	0	0.752	0	0.752
KDO00376.1	KDN99257.1	1163398.AJJP01000030_gene240	1163398.AJJP01000054_gene2070	0	0.001	0	0	0	0	0.752	0	0.752
KDO00376.1	KDN98184.1	1163398.AJJP01000030_gene240	1163398.AJJP01000091_gene1551	0	0.001	0	0	0	0	0.833	0.070	0.838
KDO00524.1	KDO01556.1	1163398.AJJP01000017_gene3983	1163398.AJJP01000134_gene3892	0	0	0	0	0.067	0.347	0.700	0.068	0.806
KDO00524.1	KDN98750.1	1163398.AJJP01000017_gene3983	1163398.AJJP01000152_gene2973	0.051	0	0	0	0.153	0.342	0.776	0.069	0.869
KDO00564.1	KDO00575.1	1163398.AJJP01000018_gene1238	1163398.AJJP01000018_gene1248	0	0	0.354	0	0.152	0	0	0	0.428
KDO00564.1	KDO00118.1	1163398.AJJP01000018_gene1238	1163398.AJJP01000113_gene831	0.059	0	0	0	0.154	0	0.304	0.095	0.431
KDO00564.1	KDO02012.1	1163398.AJJP01000018_gene1238	1163398.AJJP01000157_gene2863	0	0	0	0	0.092	0	0.436	0	0.465
KDO00564.1	KDO00120.1	1163398.AJJP01000018_gene1238	1163398.AJJP01000113_gene833	0.059	0	0	0	0.154	0.141	0.304	0.072	0.477
KDO00564.1	KDN98501.1	1163398.AJJP01000018_gene1238	1163398.AJJP01000194_gene4369	0	0	0	0	0	0.180	0.401	0	0.487
KDO00564.1	KDN98507.1	1163398.AJJP01000018_gene1238	1163398.AJJP01000194_gene4363	0.047	0	0	0	0	0.180	0.401	0	0.491
KDO00564.1	KDO01252.1	1163398.AJJP01000018_gene1238	1163398.AJJP01000126_gene4772	0	0	0	0	0.062	0.169	0.421	0	0.509
KDO00564.1	KDN99991.1	1163398.AJJP01000018_gene1238	1163398.AJJP01000070_gene2595	0.052	0	0	0	0.041	0	0.503	0.069	0.523
KDO00564.1	KDN98303.1	1163398.AJJP01000018_gene1238	1163398.AJJP01000062_gene3161	0	0	0.544	0	0.098	0	0	0	0.571
KDO00564.1	KDO00580.1	1163398.AJJP01000018_gene1238	1163398.AJJP01000018_gene1252	0.051	0	0.571	0	0.098	0	0	0	0.600
KDO00564.1	KDO01447.1	1163398.AJJP01000018_gene1238	1163398.AJJP01000167_gene1694	0	0	0	0	0.071	0.135	0.533	0.069	0.603
KDO00564.1	KDO00119.1	1163398.AJJP01000018_gene1238	1163398.AJJP01000113_gene832	0	0	0	0	0.157	0.302	0.511	0.068	0.695
KDO00575.1	KDN97691.1	1163398.AJJP01000018_gene1248	1163398.AJJP01000011_gene4543	0.052	0	0.158	0.589	0.175	0	0.261	0.529	0.527
KDO00575.1	KDO00564.1	1163398.AJJP01000018_gene1248	1163398.AJJP01000018_gene1238	0	0	0.354	0	0.152	0	0	0	0.428
KDO00575.1	KDO00580.1	1163398.AJJP01000018_gene1248	1163398.AJJP01000018_gene1252	0.079	0	0.595	0.608	0.153	0	0.261	0.104	0.527
KDO00575.1	KDN98303.1	1163398.AJJP01000018_gene1248	1163398.AJJP01000062_gene3161	0.052	0	0.550	0	0.082	0	0.261	0.104	0.693
KDO00575.1	KDN99257.1	1163398.AJJP01000018_gene1248	1163398.AJJP01000054_gene2070	0	0	0	0	0	0	0.700	0.045	0.701
KDO00575.1	KDN99256.1	1163398.AJJP01000018_gene1248	1163398.AJJP01000054_gene2069	0	0	0	0	0	0	0.700	0.045	0.701
KDO00580.1	KDN97691.1	1163398.AJJP01000018_gene1252	1163398.AJJP01000011_gene4543	0	0	0.702	0.614	0.094	0	0.816	0	0.872
KDO00580.1	KDO00564.1	1163398.AJJP01000018_gene1252	1163398.AJJP01000018_gene1238	0.051	0	0.571	0	0.098	0	0	0	0.600
KDO00580.1	KDO00575.1	1163398.AJJP01000018_gene1252	1163398.AJJP01000018_gene1248	0.079	0	0.595	0.608	0.153	0	0.261	0.104	0.527
KDO00580.1	KDN98519.1	1163398.AJJP01000018_gene1252	1163398.AJJP01000214_gene3055	0.228	0	0.607	0	0.098	0	0	0	0.702
KDO00580.1	KDN98303.1	1163398.AJJP01000018_gene1252	1163398.AJJP01000062_gene3161	0	0	0.785	0.901	0	0	0.699	0	0.722
KDO00681.1	KDO00207.1	1163398.AJJP01000117_gene922	1163398.AJJP01000020_gene1386	0.079	0	0	0	0	0	0.723	0.535	0.871
KDO00744.1	KDO01411.1	1163398.AJJP01000186_gene30	1163398.AJJP01000167_gene1730	0	0	0	0	0.062	0	0.455	0	0.466
KDO00744.1	KDO00745.1	1163398.AJJP01000186_gene30	1163398.AJJP01000186_gene29	0.720	0	0	0	0	0	0	0	0.721
KDO00745.1	KDN99102.1	1163398.AJJP01000186_gene29	1163398.AJJP01000047_gene2384	0.088	0	0.372	0	0	0	0	0.096	0.437
KDO00745.1	KDN99100.1	1163398.AJJP01000186_gene29	1163398.AJJP01000047_gene2386	0.136	0	0	0	0.083	0	0.160	0.241	0.427
KDO00745.1	KDN97034.1	1163398.AJJP01000186_gene29	1163398.AJJP01000142_gene3406	0.088	0	0.785	0	0.094	0	0.312	0.160	0.878
KDO00745.1	KDO01135.1	1163398.AJJP01000186_gene29	1163398.AJJP01000161_gene1587	0.088	0	0.785	0	0.094	0	0.312	0.160	0.878
KDO00745.1	KDO01134.1	1163398.AJJP01000186_gene29	1163398.AJJP01000161_gene1588	0.100	0	0.784	0	0.092	0	0.355	0.146	0.885
KDO00745.1	KDO01132.1	1163398.AJJP01000186_gene29	1163398.AJJP01000161_gene1590	0.100	0	0.783	0	0.082	0	0.355	0.159	0.885
KDO00745.1	KDO01121.1	1163398.AJJP01000186_gene29	1163398.AJJP01000162_gene1664	0.088	0	0.351	0	0	0	0	0.096	0.418
KDO00745.1	KDO00744.1	1163398.AJJP01000186_gene29	1163398.AJJP01000186_gene30	0.720	0	0	0	0	0	0	0	0.721
KDO00767.1	KDN99073.1	1163398.AJJP01000193_gene2210	1163398.AJJP01000048_gene2147	0.096	0.004	0	0	0.260	0.142	0	0.534	0.696
KDO00767.1	KDN99072.1	1163398.AJJP01000193_gene2210	1163398.AJJP01000048_gene2148	0.088	0	0	0	0.061	0.332	0	0.097	0.414
KDO00782.1	KDN97385.1	1163398.AJJP01000193_gene2195	1163398.AJJP01000003_gene3305	0	0	0	0	0	0.403	0	0	0.403
KDO00782.1	KDN99312.1	1163398.AJJP01000193_gene2195	1163398.AJJP01000056_gene1953	0.080	0	0	0	0.048	0	0.426	0	0.453
KDO00782.1	KDN99861.1	1163398.AJJP01000193_gene2195	1163398.AJJP01000074_gene2507	0.096	0	0	0	0.060	0	0.734	0.156	0.783
KDO00782.1	KDO02069.1	1163398.AJJP01000193_gene2195	1163398.AJJP01000109_gene672	0	0	0	0	0.366	0.411	0.561	0.157	0.843
KDO00782.1	KDO00117.1	1163398.AJJP01000193_gene2195	1163398.AJJP01000113_gene830	0	0	0	0	0	0	0.541	0.071	0.555
KDO00782.1	KDO01254.1	1163398.AJJP01000193_gene2195	1163398.AJJP01000126_gene4770	0	0	0	0	0	0	0.541	0.071	0.555
KDO00782.1	KDN97034.1	1163398.AJJP01000193_gene2195	1163398.AJJP01000142_gene3406	0	0	0	0	0	0	0.420	0.070	0.437
KDO00782.1	KDO01135.1	1163398.AJJP01000193_gene2195	1163398.AJJP01000161_gene1587	0	0	0	0	0	0	0.420	0.070	0.437
KDO00782.1	KDO01132.1	1163398.AJJP01000193_gene2195	1163398.AJJP01000161_gene1590	0	0	0	0	0	0	0.470	0.109	0.507
KDO00782.1	KDO01912.1	1163398.AJJP01000193_gene2195	1163398.AJJP01000179_gene211	0	0	0	0	0	0	0.561	0.159	0.615
KDO00782.1	KDO01911.1	1163398.AJJP01000193_gene2195	1163398.AJJP01000179_gene212	0	0	0	0	0	0	0.561	0.224	0.644
KDO00782.1	KDN98507.1	1163398.AJJP01000193_gene2195	1163398.AJJP01000194_gene4363	0.042	0	0	0	0	0	0.565	0	0.565
KDO00782.1	KDN98501.1	1163398.AJJP01000193_gene2195	1163398.AJJP01000194_gene4369	0.052	0	0	0	0	0	0.565	0	0.569
KDO00784.1	KDN98654.1	1163398.AJJP01000193_gene2193	1163398.AJJP01000043_gene2349	0	0	0	0	0	0	0.391	0.092	0.423
KDO00784.1	KDN98649.1	1163398.AJJP01000193_gene2193	1163398.AJJP01000044_gene2362	0	0	0	0	0	0	0.401	0.216	0.510
KDO00784.1	KDN99030.1	1163398.AJJP01000193_gene2193	1163398.AJJP01000050_gene1879	0	0	0	0	0	0	0.483	0.103	0.516
KDO00784.1	KDN98436.1	1163398.AJJP01000193_gene2193	1163398.AJJP01000068_gene2418	0	0	0	0	0.072	0	0.506	0.538	0.769
KDO00784.1	KDN99826.1	1163398.AJJP01000193_gene2193	1163398.AJJP01000074_gene2542	0	0	0	0	0	0	0.405	0.067	0.421
KDO00784.1	KDN98132.1	1163398.AJJP01000193_gene2193	1163398.AJJP01000093_gene4092	0	0	0	0	0	0	0.639	0.189	0.694
KDO00784.1	KDO02061.1	1163398.AJJP01000193_gene2193	1163398.AJJP01000109_gene680	0	0	0	0	0	0	0.405	0.046	0.408
KDO00784.1	KDO00972.1	1163398.AJJP01000193_gene2193	1163398.AJJP01000137_gene437	0	0	0	0	0.061	0	0.382	0.160	0.469
KDO00784.1	KDO01841.1	1163398.AJJP01000193_gene2193	1163398.AJJP01000189_gene4248	0	0	0	0	0.067	0	0.317	0.290	0.508
KDO00784.1	KDO01876.1	1163398.AJJP01000193_gene2193	1163398.AJJP01000198_gene3537	0	0	0	0	0	0	0.467	0.072	0.484
KDO00883.1	KDO00020.1	1163398.AJJP01000150_gene2882	1163398.AJJP01000110_gene739	0	0	0.334	0.588	0	0	0.405	0	0.479
KDO00883.1	KDO01556.1	1163398.AJJP01000150_gene2882	1163398.AJJP01000134_gene3892	0.074	0.002	0.183	0	0.067	0.347	0.700	0.042	0.836
KDO00883.1	KDN98512.1	1163398.AJJP01000150_gene2882	1163398.AJJP01000213_gene3072	0	0	0.262	0	0	0	0.243	0	0.417
KDO00883.1	KDN98750.1	1163398.AJJP01000150_gene2882	1163398.AJJP01000152_gene2973	0.051	0	0	0	0.153	0.342	0.776	0.068	0.869
KDO00923.1	KDO00924.1	1163398.AJJP01000149_gene2696	1163398.AJJP01000149_gene2695	0.593	0	0	0	0	0	0	0	0.593
KDO00924.1	KDO00923.1	1163398.AJJP01000149_gene2695	1163398.AJJP01000149_gene2696	0.593	0	0	0	0	0	0	0	0.593
KDO00971.1	KDN97805.1	1163398.AJJP01000137_gene436	1163398.AJJP01000006_gene2114	0.082	0	0	0	0.174	0.136	0.905	0.153	0.937
KDO00971.1	KDN97580.1	1163398.AJJP01000137_gene436	1163398.AJJP01000013_gene533	0.052	0	0	0	0	0	0.505	0.041	0.510
KDO00971.1	KDN98654.1	1163398.AJJP01000137_gene436	1163398.AJJP01000043_gene2349	0.055	0	0	0	0.058	0	0.386	0.070	0.423
KDO00971.1	KDN98436.1	1163398.AJJP01000137_gene436	1163398.AJJP01000068_gene2418	0.076	0	0	0	0.095	0.306	0.503	0.154	0.711
KDO00971.1	KDN99990.1	1163398.AJJP01000137_gene436	1163398.AJJP01000070_gene2596	0.044	0	0	0	0.262	0	0.661	0	0.739
KDO00971.1	KDN99860.1	1163398.AJJP01000137_gene436	1163398.AJJP01000074_gene2508	0.054	0	0	0	0.070	0.268	0.150	0.076	0.401
KDO00971.1	KDO00117.1	1163398.AJJP01000137_gene436	1163398.AJJP01000113_gene830	0.044	0	0	0	0.069	0	0.384	0.043	0.405
KDO00971.1	KDN97956.1	1163398.AJJP01000137_gene436	1163398.AJJP01000125_gene4667	0.052	0	0	0	0	0.250	0.744	0.043	0.802
KDO00971.1	KDO01254.1	1163398.AJJP01000137_gene436	1163398.AJJP01000126_gene4770	0.044	0	0	0	0.069	0	0.384	0.043	0.405
KDO00971.1	KDN98534.1	1163398.AJJP01000137_gene436	1163398.AJJP01000195_gene4391	0	0	0	0	0	0.250	0.744	0	0.799
KDO00971.1	KDO01411.1	1163398.AJJP01000137_gene436	1163398.AJJP01000167_gene1730	0.137	0	0	0	0.061	0	0.852	0.209	0.892
KDO00971.1	KDO01412.1	1163398.AJJP01000137_gene436	1163398.AJJP01000167_gene1729	0.082	0	0.563	0	0.058	0	0.856	0.107	0.942
KDO00971.1	KDO00974.1	1163398.AJJP01000137_gene436	1163398.AJJP01000137_gene439	0.858	0	0.661	0	0.199	0	0.860	0.123	0.994
KDO00971.1	KDO00973.1	1163398.AJJP01000137_gene436	1163398.AJJP01000137_gene438	0.852	0	0.672	0	0.371	0.406	0.860	0.157	0.997
KDO00971.1	KDO00972.1	1163398.AJJP01000137_gene436	1163398.AJJP01000137_gene437	0.860	0.016	0.772	0	0.366	0.416	0.887	0.155	0.998
KDO00972.1	KDN97805.1	1163398.AJJP01000137_gene437	1163398.AJJP01000006_gene2114	0.088	0	0	0	0.788	0.414	0.899	0.190	0.989
KDO00972.1	KDN98654.1	1163398.AJJP01000137_gene437	1163398.AJJP01000043_gene2349	0.055	0	0	0	0.059	0	0.405	0.067	0.440
KDO00972.1	KDN99033.1	1163398.AJJP01000137_gene437	1163398.AJJP01000050_gene1876	0.059	0	0	0	0.083	0	0.518	0.095	0.573
KDO00972.1	KDN99312.1	1163398.AJJP01000137_gene437	1163398.AJJP01000056_gene1953	0	0	0	0	0.060	0	0.754	0.068	0.765
KDO00972.1	KDN98436.1	1163398.AJJP01000137_gene437	1163398.AJJP01000068_gene2418	0.075	0	0	0	0.368	0.387	0.816	0.148	0.933
KDO00972.1	KDN98437.1	1163398.AJJP01000137_gene437	1163398.AJJP01000068_gene2419	0	0	0	0	0	0	0.405	0.043	0.406
KDO00972.1	KDN99826.1	1163398.AJJP01000137_gene437	1163398.AJJP01000074_gene2542	0	0	0	0	0	0.098	0.405	0.120	0.486
KDO00972.1	KDN99815.1	1163398.AJJP01000137_gene437	1163398.AJJP01000074_gene2553	0	0	0	0	0	0	0.405	0.104	0.444
KDO00972.1	KDN98165.1	1163398.AJJP01000137_gene437	1163398.AJJP01000091_gene1569	0	0	0	0	0.154	0	0.405	0.160	0.540
KDO00972.1	KDN98140.1	1163398.AJJP01000137_gene437	1163398.AJJP01000093_gene4084	0.053	0	0	0	0	0	0.405	0	0.412
KDO00972.1	KDN98132.1	1163398.AJJP01000137_gene437	1163398.AJJP01000093_gene4092	0	0	0	0	0	0	0.592	0.161	0.643
KDO00972.1	KDO00117.1	1163398.AJJP01000137_gene437	1163398.AJJP01000113_gene830	0.054	0	0	0	0.062	0.258	0.661	0.041	0.746
KDO00972.1	KDO00118.1	1163398.AJJP01000137_gene437	1163398.AJJP01000113_gene831	0.050	0	0	0	0.153	0	0.592	0.098	0.664
KDO00972.1	KDO00120.1	1163398.AJJP01000137_gene437	1163398.AJJP01000113_gene833	0.051	0	0	0	0.161	0.274	0.592	0.105	0.750
KDO00972.1	KDN97956.1	1163398.AJJP01000137_gene437	1163398.AJJP01000125_gene4667	0	0	0	0	0.057	0.321	0.754	0.071	0.834
KDO00972.1	KDO01254.1	1163398.AJJP01000137_gene437	1163398.AJJP01000126_gene4770	0.054	0	0	0	0.062	0.258	0.661	0.041	0.746
KDO00972.1	KDO01253.1	1163398.AJJP01000137_gene437	1163398.AJJP01000126_gene4771	0.059	0	0	0	0.083	0	0.518	0.095	0.573
KDO00972.1	KDO01251.1	1163398.AJJP01000137_gene437	1163398.AJJP01000126_gene4773	0.056	0	0	0	0.061	0	0.816	0.096	0.832
KDO00972.1	KDO00971.1	1163398.AJJP01000137_gene437	1163398.AJJP01000137_gene436	0.860	0.016	0.772	0	0.366	0.416	0.887	0.155	0.998
KDO00972.1	KDO00784.1	1163398.AJJP01000137_gene437	1163398.AJJP01000193_gene2193	0	0	0	0	0.061	0	0.382	0.160	0.469
KDO00972.1	KDN97069.1	1163398.AJJP01000137_gene437	1163398.AJJP01000144_gene3507	0	0	0	0	0.059	0	0.405	0.139	0.475
KDO00972.1	KDO01447.1	1163398.AJJP01000137_gene437	1163398.AJJP01000167_gene1694	0	0	0	0	0.060	0	0.592	0.123	0.634
KDO00972.1	KDO01841.1	1163398.AJJP01000137_gene437	1163398.AJJP01000189_gene4248	0.056	0	0	0	0.060	0	0.754	0.096	0.776
KDO00972.1	KDO01875.1	1163398.AJJP01000137_gene437	1163398.AJJP01000199_gene3510	0	0	0	0	0.060	0	0.754	0.157	0.788
KDO00972.1	KDO01412.1	1163398.AJJP01000137_gene437	1163398.AJJP01000167_gene1729	0.062	0	0.234	0	0.059	0.351	0.596	0.136	0.811
KDO00972.1	KDN98534.1	1163398.AJJP01000137_gene437	1163398.AJJP01000195_gene4391	0	0	0	0	0.057	0.321	0.754	0	0.828
KDO00972.1	KDO01411.1	1163398.AJJP01000137_gene437	1163398.AJJP01000167_gene1730	0.119	0	0	0	0.066	0	0.804	0.127	0.840
KDO00972.1	KDO01876.1	1163398.AJJP01000137_gene437	1163398.AJJP01000198_gene3537	0.087	0	0	0	0.092	0	0.816	0.241	0.868
KDO00972.1	KDO00973.1	1163398.AJJP01000137_gene437	1163398.AJJP01000137_gene438	0.860	0	0.779	0	0.528	0.420	0.870	0.204	0.998
KDO00972.1	KDO00974.1	1163398.AJJP01000137_gene437	1163398.AJJP01000137_gene439	0.892	0	0.779	0	0.503	0.435	0.868	0.274	0.999
KDO00973.1	KDN97806.1	1163398.AJJP01000137_gene438	1163398.AJJP01000006_gene2113	0	0	0	0	0.080	0	0.444	0	0.466
KDO00973.1	KDN97805.1	1163398.AJJP01000137_gene438	1163398.AJJP01000006_gene2114	0	0	0	0	0.054	0	0.405	0.156	0.483
KDO00973.1	KDN98654.1	1163398.AJJP01000137_gene438	1163398.AJJP01000043_gene2349	0	0	0	0	0	0	0.592	0.221	0.668
KDO00973.1	KDN98436.1	1163398.AJJP01000137_gene438	1163398.AJJP01000068_gene2418	0.056	0	0	0	0.168	0.423	0.443	0.109	0.734
KDO00973.1	KDN98437.1	1163398.AJJP01000137_gene438	1163398.AJJP01000068_gene2419	0	0	0	0	0.074	0	0.405	0.043	0.426
KDO00973.1	KDN99990.1	1163398.AJJP01000137_gene438	1163398.AJJP01000070_gene2596	0	0	0	0	0.525	0.138	0.144	0.041	0.618
KDO00973.1	KDN99826.1	1163398.AJJP01000137_gene438	1163398.AJJP01000074_gene2542	0	0	0	0	0.061	0	0.754	0.159	0.788
KDO00973.1	KDO02069.1	1163398.AJJP01000137_gene438	1163398.AJJP01000109_gene672	0	0	0	0	0.083	0	0.383	0.070	0.427
KDO00973.1	KDO00117.1	1163398.AJJP01000137_gene438	1163398.AJJP01000113_gene830	0	0	0	0	0.093	0.138	0.436	0.041	0.520
KDO00973.1	KDO00118.1	1163398.AJJP01000137_gene438	1163398.AJJP01000113_gene831	0.079	0	0	0	0.525	0	0.470	0.101	0.763
KDO00973.1	KDO00120.1	1163398.AJJP01000137_gene438	1163398.AJJP01000113_gene833	0.062	0	0	0	0.483	0.359	0.592	0.111	0.866
KDO00973.1	KDN97956.1	1163398.AJJP01000137_gene438	1163398.AJJP01000125_gene4667	0	0	0	0	0	0.303	0.789	0.099	0.855
KDO00973.1	KDO01254.1	1163398.AJJP01000137_gene438	1163398.AJJP01000126_gene4770	0	0	0	0	0.093	0.138	0.436	0.041	0.520
KDO00973.1	KDO01251.1	1163398.AJJP01000137_gene438	1163398.AJJP01000126_gene4773	0.079	0	0	0	0.061	0	0.754	0.104	0.783
KDO00973.1	KDO00971.1	1163398.AJJP01000137_gene438	1163398.AJJP01000137_gene436	0.852	0	0.672	0	0.371	0.406	0.860	0.157	0.997
KDO00973.1	KDO00972.1	1163398.AJJP01000137_gene438	1163398.AJJP01000137_gene437	0.860	0	0.779	0	0.528	0.420	0.870	0.204	0.998
KDO00973.1	KDO01911.1	1163398.AJJP01000137_gene438	1163398.AJJP01000179_gene212	0	0	0	0	0	0	0.383	0.109	0.426
KDO00973.1	KDO01876.1	1163398.AJJP01000137_gene438	1163398.AJJP01000198_gene3537	0.064	0	0	0	0.218	0	0.243	0.104	0.437
KDO00973.1	KDN96975.1	1163398.AJJP01000137_gene438	1163398.AJJP01000155_gene2755	0.081	0	0	0	0.059	0	0.386	0.073	0.441
KDO00973.1	KDN97069.1	1163398.AJJP01000137_gene438	1163398.AJJP01000144_gene3507	0	0	0	0	0.154	0	0.383	0.073	0.473
KDO00973.1	KDO01875.1	1163398.AJJP01000137_gene438	1163398.AJJP01000199_gene3510	0	0	0	0	0.382	0.060	0.141	0.071	0.474
KDO00973.1	KDO01836.1	1163398.AJJP01000137_gene438	1163398.AJJP01000189_gene4243	0	0	0	0	0.071	0.162	0.400	0.068	0.506
KDO00973.1	KDO01841.1	1163398.AJJP01000137_gene438	1163398.AJJP01000189_gene4248	0.074	0	0	0	0.061	0	0.613	0.104	0.658
KDO00973.1	KDO01412.1	1163398.AJJP01000137_gene438	1163398.AJJP01000167_gene1729	0	0	0.150	0	0.061	0	0.617	0	0.667
KDO00973.1	KDO01447.1	1163398.AJJP01000137_gene438	1163398.AJJP01000167_gene1694	0	0	0	0	0	0	0.754	0.097	0.768
KDO00973.1	KDN98534.1	1163398.AJJP01000137_gene438	1163398.AJJP01000195_gene4391	0	0	0	0	0	0.303	0.789	0	0.846
KDO00973.1	KDO00974.1	1163398.AJJP01000137_gene438	1163398.AJJP01000137_gene439	0.860	0.838	0.785	0	0.755	0.613	0.888	0.205	0.999
KDO00974.1	KDN97806.1	1163398.AJJP01000137_gene439	1163398.AJJP01000006_gene2113	0	0	0	0	0.160	0	0.613	0	0.661
KDO00974.1	KDN97805.1	1163398.AJJP01000137_gene439	1163398.AJJP01000006_gene2114	0.043	0	0	0	0	0	0.405	0.157	0.478
KDO00974.1	KDN98654.1	1163398.AJJP01000137_gene439	1163398.AJJP01000043_gene2349	0	0	0	0	0	0	0.592	0.225	0.670
KDO00974.1	KDN98436.1	1163398.AJJP01000137_gene439	1163398.AJJP01000068_gene2418	0.053	0	0	0	0.091	0	0.700	0.135	0.746
KDO00974.1	KDN98437.1	1163398.AJJP01000137_gene439	1163398.AJJP01000068_gene2419	0	0	0	0	0.064	0	0.405	0.056	0.428
KDO00974.1	KDN99990.1	1163398.AJJP01000137_gene439	1163398.AJJP01000070_gene2596	0.052	0.001	0	0	0.382	0	0.447	0	0.647
KDO00974.1	KDN99826.1	1163398.AJJP01000137_gene439	1163398.AJJP01000074_gene2542	0	0	0	0	0.065	0	0.816	0.096	0.830
KDO00974.1	KDO02069.1	1163398.AJJP01000137_gene439	1163398.AJJP01000109_gene672	0	0	0	0	0.091	0	0.383	0.069	0.432
KDO00974.1	KDO00117.1	1163398.AJJP01000137_gene439	1163398.AJJP01000113_gene830	0	0.008	0	0	0.154	0	0.508	0	0.565
KDO00974.1	KDO00118.1	1163398.AJJP01000137_gene439	1163398.AJJP01000113_gene831	0.075	0	0	0	0.539	0	0.470	0.104	0.770
KDO00974.1	KDO00120.1	1163398.AJJP01000137_gene439	1163398.AJJP01000113_gene833	0.060	0	0	0	0.781	0	0.592	0.107	0.914
KDO00974.1	KDN97956.1	1163398.AJJP01000137_gene439	1163398.AJJP01000125_gene4667	0	0	0	0	0.058	0.048	0.700	0.070	0.716
KDO00974.1	KDO01254.1	1163398.AJJP01000137_gene439	1163398.AJJP01000126_gene4770	0	0.012	0	0	0.154	0	0.508	0	0.565
KDO00974.1	KDO01251.1	1163398.AJJP01000137_gene439	1163398.AJJP01000126_gene4773	0.076	0	0	0	0.115	0	0.813	0.090	0.842
KDO00974.1	KDO00971.1	1163398.AJJP01000137_gene439	1163398.AJJP01000137_gene436	0.858	0	0.661	0	0.199	0	0.860	0.123	0.994
KDO00974.1	KDO00972.1	1163398.AJJP01000137_gene439	1163398.AJJP01000137_gene437	0.892	0	0.779	0	0.503	0.435	0.868	0.274	0.999
KDO00974.1	KDO00973.1	1163398.AJJP01000137_gene439	1163398.AJJP01000137_gene438	0.860	0.838	0.785	0	0.755	0.613	0.888	0.205	0.999
KDO00974.1	KDN96975.1	1163398.AJJP01000137_gene439	1163398.AJJP01000155_gene2755	0.081	0	0	0	0	0	0.386	0.069	0.428
KDO00974.1	KDO01875.1	1163398.AJJP01000137_gene439	1163398.AJJP01000199_gene3510	0	0	0	0	0.366	0	0.141	0.069	0.448
KDO00974.1	KDN97069.1	1163398.AJJP01000137_gene439	1163398.AJJP01000144_gene3507	0	0	0	0	0.078	0	0.383	0.109	0.448
KDO00974.1	KDO01911.1	1163398.AJJP01000137_gene439	1163398.AJJP01000179_gene212	0	0	0	0	0	0	0.511	0.096	0.539
KDO00974.1	KDO01412.1	1163398.AJJP01000137_gene439	1163398.AJJP01000167_gene1729	0.050	0	0	0	0	0	0.617	0	0.620
KDO00974.1	KDN98534.1	1163398.AJJP01000137_gene439	1163398.AJJP01000195_gene4391	0	0	0	0	0.058	0.048	0.700	0	0.707
KDO00974.1	KDO01841.1	1163398.AJJP01000137_gene439	1163398.AJJP01000189_gene4248	0.076	0	0	0	0.115	0	0.754	0.090	0.792
KDO00974.1	KDO01447.1	1163398.AJJP01000137_gene439	1163398.AJJP01000167_gene1694	0	0	0	0	0.060	0	0.816	0.098	0.830
KDO01060.1	KDN99297.1	1163398.AJJP01000137_gene523	1163398.AJJP01000056_gene1939	0.045	0	0.352	0	0	0	0.201	0.105	0.498
KDO01064.1	KDN99861.1	1163398.AJJP01000138_gene2161	1163398.AJJP01000074_gene2507	0.052	0	0	0	0.127	0	0.386	0.085	0.472
KDO01064.1	KDN99860.1	1163398.AJJP01000138_gene2161	1163398.AJJP01000074_gene2508	0.069	0	0	0	0.092	0.333	0.265	0.085	0.551
KDO01064.1	KDO02056.1	1163398.AJJP01000138_gene2161	1163398.AJJP01000109_gene685	0	0	0	0	0	0.170	0.405	0	0.485
KDO01064.1	KDO00054.1	1163398.AJJP01000138_gene2161	1163398.AJJP01000111_gene772	0	0	0	0	0	0.170	0.405	0	0.485
KDO01064.1	KDO01252.1	1163398.AJJP01000138_gene2161	1163398.AJJP01000126_gene4772	0	0	0.188	0	0.056	0	0.400	0	0.499
KDO01064.1	KDO01447.1	1163398.AJJP01000138_gene2161	1163398.AJJP01000167_gene1694	0.043	0	0	0	0.062	0	0.538	0	0.549
KDO01064.1	KDO01411.1	1163398.AJJP01000138_gene2161	1163398.AJJP01000167_gene1730	0	0	0	0	0.080	0	0.630	0.071	0.656
KDO01077.1	KDN97691.1	1163398.AJJP01000138_gene2173	1163398.AJJP01000011_gene4543	0.053	0	0	0	0.157	0.181	0.307	0.097	0.516
KDO01077.1	KDN98613.1	1163398.AJJP01000138_gene2173	1163398.AJJP01000046_gene4334	0.088	0	0	0	0.366	0	0	0.230	0.515
KDO01121.1	KDN97241.1	1163398.AJJP01000162_gene1664	1163398.AJJP01000077_gene2579	0.096	0	0.253	0	0.154	0	0	0.135	0.439
KDO01121.1	KDO01135.1	1163398.AJJP01000162_gene1664	1163398.AJJP01000161_gene1587	0.082	0	0.332	0	0	0	0	0.104	0.402
KDO01121.1	KDO01134.1	1163398.AJJP01000162_gene1664	1163398.AJJP01000161_gene1588	0.088	0	0.343	0	0	0	0	0.090	0.407
KDO01121.1	KDO00745.1	1163398.AJJP01000162_gene1664	1163398.AJJP01000186_gene29	0.088	0	0.351	0	0	0	0	0.096	0.418
KDO01132.1	KDN97534.1	1163398.AJJP01000161_gene1590	1163398.AJJP01000014_gene3724	0.062	0.282	0	0	0	0.417	0.239	0.104	0.683
KDO01132.1	KDN99102.1	1163398.AJJP01000161_gene1590	1163398.AJJP01000047_gene2384	0.088	0	0.360	0	0	0	0	0.093	0.424
KDO01132.1	KDN99100.1	1163398.AJJP01000161_gene1590	1163398.AJJP01000047_gene2386	0.056	0	0	0	0	0.322	0.193	0.082	0.462
KDO01132.1	KDN99085.1	1163398.AJJP01000161_gene1590	1163398.AJJP01000048_gene2135	0.073	0	0	0	0	0.422	0.326	0.133	0.644
KDO01132.1	KDO02069.1	1163398.AJJP01000161_gene1590	1163398.AJJP01000109_gene672	0.062	0	0	0	0.063	0.418	0.613	0.104	0.790
KDO01132.1	KDN97034.1	1163398.AJJP01000161_gene1590	1163398.AJJP01000142_gene3406	0.088	0	0.783	0	0.157	0.429	0.518	0.207	0.955
KDO01132.1	KDO01135.1	1163398.AJJP01000161_gene1590	1163398.AJJP01000161_gene1587	0.852	0	0.783	0	0.157	0.429	0.518	0.207	0.992
KDO01132.1	KDO01134.1	1163398.AJJP01000161_gene1590	1163398.AJJP01000161_gene1588	0.854	0	0.783	0	0.159	0	0.613	0.261	0.991
KDO01132.1	KDO00782.1	1163398.AJJP01000161_gene1590	1163398.AJJP01000193_gene2195	0	0	0	0	0	0	0.470	0.109	0.507
KDO01132.1	KDO00745.1	1163398.AJJP01000161_gene1590	1163398.AJJP01000186_gene29	0.100	0	0.783	0	0.082	0	0.355	0.159	0.885
KDO01134.1	KDN97534.1	1163398.AJJP01000161_gene1588	1163398.AJJP01000014_gene3724	0.253	0	0	0	0.159	0	0.239	0.158	0.543
KDO01134.1	KDN99102.1	1163398.AJJP01000161_gene1588	1163398.AJJP01000047_gene2384	0.088	0	0.364	0	0	0	0	0.090	0.426
KDO01134.1	KDN99101.1	1163398.AJJP01000161_gene1588	1163398.AJJP01000047_gene2385	0.088	0	0.340	0	0	0	0	0.090	0.404
KDO01134.1	KDN99100.1	1163398.AJJP01000161_gene1588	1163398.AJJP01000047_gene2386	0.077	0	0	0	0.159	0	0.239	0.161	0.438
KDO01134.1	KDN98436.1	1163398.AJJP01000161_gene1588	1163398.AJJP01000068_gene2418	0	0	0	0	0.153	0	0.443	0.069	0.522
KDO01134.1	KDO02069.1	1163398.AJJP01000161_gene1588	1163398.AJJP01000109_gene672	0.078	0	0	0	0	0	0.613	0.143	0.667
KDO01134.1	KDN97034.1	1163398.AJJP01000161_gene1588	1163398.AJJP01000142_gene3406	0.088	0.699	0.785	0	0.486	0	0.518	0.207	0.985
KDO01134.1	KDO01135.1	1163398.AJJP01000161_gene1588	1163398.AJJP01000161_gene1587	0.852	0.726	0.785	0	0.486	0	0.518	0.207	0.997
KDO01134.1	KDO01121.1	1163398.AJJP01000161_gene1588	1163398.AJJP01000162_gene1664	0.088	0	0.343	0	0	0	0	0.090	0.407
KDO01134.1	KDO00745.1	1163398.AJJP01000161_gene1588	1163398.AJJP01000186_gene29	0.100	0	0.784	0	0.092	0	0.355	0.146	0.885
KDO01134.1	KDO01132.1	1163398.AJJP01000161_gene1588	1163398.AJJP01000161_gene1590	0.854	0	0.783	0	0.159	0	0.613	0.261	0.991
KDO01135.1	KDN97534.1	1163398.AJJP01000161_gene1587	1163398.AJJP01000014_gene3724	0.137	0	0	0	0.158	0.397	0.193	0.096	0.622
KDO01135.1	KDN99102.1	1163398.AJJP01000161_gene1587	1163398.AJJP01000047_gene2384	0.082	0	0.368	0	0	0	0	0.104	0.434
KDO01135.1	KDN99100.1	1163398.AJJP01000161_gene1587	1163398.AJJP01000047_gene2386	0.082	0	0	0	0.157	0.397	0.193	0.156	0.624
KDO01135.1	KDN99086.1	1163398.AJJP01000161_gene1587	1163398.AJJP01000048_gene2134	0.058	0	0	0	0.157	0.397	0.193	0.096	0.586
KDO01135.1	KDO02069.1	1163398.AJJP01000161_gene1587	1163398.AJJP01000109_gene672	0.075	0	0	0	0	0	0.700	0.130	0.737
KDO01135.1	KDO01121.1	1163398.AJJP01000161_gene1587	1163398.AJJP01000162_gene1664	0.082	0	0.332	0	0	0	0	0.104	0.402
KDO01135.1	KDO00782.1	1163398.AJJP01000161_gene1587	1163398.AJJP01000193_gene2195	0	0	0	0	0	0	0.420	0.070	0.437
KDO01135.1	KDO00745.1	1163398.AJJP01000161_gene1587	1163398.AJJP01000186_gene29	0.088	0	0.785	0	0.094	0	0.312	0.160	0.878
KDO01135.1	KDO01132.1	1163398.AJJP01000161_gene1587	1163398.AJJP01000161_gene1590	0.852	0	0.783	0	0.157	0.429	0.518	0.207	0.992
KDO01135.1	KDO01134.1	1163398.AJJP01000161_gene1587	1163398.AJJP01000161_gene1588	0.852	0.726	0.785	0	0.486	0	0.518	0.207	0.997
KDO01251.1	KDN97805.1	1163398.AJJP01000126_gene4773	1163398.AJJP01000006_gene2114	0.052	0	0	0	0	0	0.816	0.070	0.823
KDO01251.1	KDN99033.1	1163398.AJJP01000126_gene4773	1163398.AJJP01000050_gene1876	0.056	0	0	0	0.156	0	0.518	0.094	0.605
KDO01251.1	KDN99312.1	1163398.AJJP01000126_gene4773	1163398.AJJP01000056_gene1953	0	0.001	0	0	0.174	0.141	0.668	0.085	0.755
KDO01251.1	KDN98436.1	1163398.AJJP01000126_gene4773	1163398.AJJP01000068_gene2418	0.076	0	0	0	0.485	0.140	0.816	0.134	0.922
KDO01251.1	KDN98437.1	1163398.AJJP01000126_gene4773	1163398.AJJP01000068_gene2419	0.076	0	0	0	0.366	0	0.816	0.138	0.894
KDO01251.1	KDN99990.1	1163398.AJJP01000126_gene4773	1163398.AJJP01000070_gene2596	0	0	0	0	0.091	0	0.383	0.044	0.416
KDO01251.1	KDN99826.1	1163398.AJJP01000126_gene4773	1163398.AJJP01000074_gene2542	0.069	0	0	0	0.104	0.168	0.816	0.120	0.867
KDO01251.1	KDN98132.1	1163398.AJJP01000126_gene4773	1163398.AJJP01000093_gene4092	0.082	0	0	0	0	0	0.816	0.156	0.844
KDO01251.1	KDO00117.1	1163398.AJJP01000126_gene4773	1163398.AJJP01000113_gene830	0.090	0	0	0	0.154	0	0.661	0.044	0.717
KDO01251.1	KDO00118.1	1163398.AJJP01000126_gene4773	1163398.AJJP01000113_gene831	0.078	0	0	0	0.073	0	0.405	0.109	0.486
KDO01251.1	KDO00120.1	1163398.AJJP01000126_gene4773	1163398.AJJP01000113_gene833	0.080	0	0	0	0.072	0	0.405	0	0.447
KDO01251.1	KDN97956.1	1163398.AJJP01000126_gene4773	1163398.AJJP01000125_gene4667	0.089	0	0	0	0.366	0	0	0.104	0.437
KDO01251.1	KDO01254.1	1163398.AJJP01000126_gene4773	1163398.AJJP01000126_gene4770	0.798	0	0	0	0.154	0	0.661	0.044	0.937
KDO01251.1	KDO01253.1	1163398.AJJP01000126_gene4773	1163398.AJJP01000126_gene4771	0.791	0	0	0	0.156	0	0.518	0.094	0.913
KDO01251.1	KDO01252.1	1163398.AJJP01000126_gene4773	1163398.AJJP01000126_gene4772	0.883	0	0	0	0.366	0	0.102	0.085	0.931
KDO01251.1	KDN98519.1	1163398.AJJP01000126_gene4773	1163398.AJJP01000214_gene3055	0	0	0	0	0.091	0	0.374	0.044	0.408
KDO01251.1	KDN98725.1	1163398.AJJP01000126_gene4773	1163398.AJJP01000153_gene2994	0	0	0	0	0.091	0	0.514	0.044	0.540
KDO01251.1	KDO00973.1	1163398.AJJP01000126_gene4773	1163398.AJJP01000137_gene438	0.079	0	0	0	0.061	0	0.754	0.104	0.783
KDO01251.1	KDO01841.1	1163398.AJJP01000126_gene4773	1163398.AJJP01000189_gene4248	0	0	0.616	0.712	0.096	0	0.754	0	0.808
KDO01251.1	KDO01875.1	1163398.AJJP01000126_gene4773	1163398.AJJP01000199_gene3510	0.089	0	0	0	0.174	0.141	0.754	0.044	0.820
KDO01251.1	KDO00972.1	1163398.AJJP01000126_gene4773	1163398.AJJP01000137_gene437	0.056	0	0	0	0.061	0	0.816	0.096	0.832
KDO01251.1	KDO00974.1	1163398.AJJP01000126_gene4773	1163398.AJJP01000137_gene439	0.076	0	0	0	0.115	0	0.813	0.090	0.842
KDO01251.1	KDO01447.1	1163398.AJJP01000126_gene4773	1163398.AJJP01000167_gene1694	0.060	0	0	0	0.152	0	0.816	0.104	0.850
KDO01251.1	KDO01876.1	1163398.AJJP01000126_gene4773	1163398.AJJP01000198_gene3537	0.245	0	0	0	0.141	0	0.816	0	0.870
KDO01252.1	KDO00564.1	1163398.AJJP01000126_gene4772	1163398.AJJP01000018_gene1238	0	0	0	0	0.062	0.169	0.421	0	0.509
KDO01252.1	KDN99082.1	1163398.AJJP01000126_gene4772	1163398.AJJP01000048_gene2138	0	0	0	0	0.059	0	0.485	0	0.494
KDO01252.1	KDN99033.1	1163398.AJJP01000126_gene4772	1163398.AJJP01000050_gene1876	0.085	0.001	0	0	0.072	0.177	0.436	0.136	0.597
KDO01252.1	KDN99991.1	1163398.AJJP01000126_gene4772	1163398.AJJP01000070_gene2595	0	0	0.240	0	0	0.108	0.493	0.042	0.626
KDO01252.1	KDN99990.1	1163398.AJJP01000126_gene4772	1163398.AJJP01000070_gene2596	0	0	0.258	0	0.062	0.169	0.421	0	0.620
KDO01252.1	KDN99859.1	1163398.AJJP01000126_gene4772	1163398.AJJP01000074_gene2509	0	0	0	0	0.056	0	0.400	0	0.409
KDO01252.1	KDN98165.1	1163398.AJJP01000126_gene4772	1163398.AJJP01000091_gene1569	0.083	0.008	0	0	0.163	0.218	0.816	0.528	0.938
KDO01252.1	KDN98132.1	1163398.AJJP01000126_gene4772	1163398.AJJP01000093_gene4092	0.059	0	0	0	0.061	0	0.203	0.290	0.433
KDO01252.1	KDO02056.1	1163398.AJJP01000126_gene4772	1163398.AJJP01000109_gene685	0	0	0	0	0.067	0.269	0.342	0	0.512
KDO01252.1	KDO00054.1	1163398.AJJP01000126_gene4772	1163398.AJJP01000111_gene772	0	0	0	0	0.067	0.269	0.342	0	0.512
KDO01252.1	KDO00117.1	1163398.AJJP01000126_gene4772	1163398.AJJP01000113_gene830	0.124	0	0.196	0	0.062	0.169	0.421	0.154	0.668
KDO01252.1	KDO00118.1	1163398.AJJP01000126_gene4772	1163398.AJJP01000113_gene831	0.136	0	0.402	0	0.059	0.127	0.179	0.057	0.594
KDO01252.1	KDO00119.1	1163398.AJJP01000126_gene4772	1163398.AJJP01000113_gene832	0.349	0	0	0	0.061	0.269	0.723	0.041	0.859
KDO01252.1	KDO00120.1	1163398.AJJP01000126_gene4772	1163398.AJJP01000113_gene833	0.333	0	0.195	0	0.079	0	0.203	0.067	0.565
KDO01252.1	KDO01254.1	1163398.AJJP01000126_gene4772	1163398.AJJP01000126_gene4770	0.818	0	0.155	0	0.062	0.169	0.421	0.154	0.927
KDO01252.1	KDO01253.1	1163398.AJJP01000126_gene4772	1163398.AJJP01000126_gene4771	0.810	0.001	0	0	0.072	0.177	0.436	0.136	0.916
KDO01252.1	KDO01875.1	1163398.AJJP01000126_gene4772	1163398.AJJP01000199_gene3510	0.136	0	0	0	0.078	0.250	0.080	0.121	0.428
KDO01252.1	KDN99740.1	1163398.AJJP01000126_gene4772	1163398.AJJP01000158_gene1765	0	0	0.151	0	0.056	0	0.400	0	0.477
KDO01252.1	KDO01064.1	1163398.AJJP01000126_gene4772	1163398.AJJP01000138_gene2161	0	0	0.188	0	0.056	0	0.400	0	0.499
KDO01252.1	KDO02012.1	1163398.AJJP01000126_gene4772	1163398.AJJP01000157_gene2863	0.068	0	0.298	0	0.060	0.249	0.092	0	0.504
KDO01252.1	KDN98519.1	1163398.AJJP01000126_gene4772	1163398.AJJP01000214_gene3055	0	0	0	0	0.062	0.169	0.421	0	0.509
KDO01252.1	KDN98725.1	1163398.AJJP01000126_gene4772	1163398.AJJP01000153_gene2994	0	0	0	0	0.062	0.169	0.421	0	0.509
KDO01252.1	KDO01411.1	1163398.AJJP01000126_gene4772	1163398.AJJP01000167_gene1730	0.069	0	0	0	0	0	0.482	0.069	0.511
KDO01252.1	KDO01447.1	1163398.AJJP01000126_gene4772	1163398.AJJP01000167_gene1694	0	0	0	0	0	0	0.517	0.043	0.518
KDO01252.1	KDO01876.1	1163398.AJJP01000126_gene4772	1163398.AJJP01000198_gene3537	0.354	0	0.202	0	0.068	0.252	0	0	0.592
KDO01252.1	KDN97135.1	1163398.AJJP01000126_gene4772	1163398.AJJP01000140_gene3466	0	0	0	0	0.062	0.176	0.700	0.041	0.747
KDO01252.1	KDO01251.1	1163398.AJJP01000126_gene4772	1163398.AJJP01000126_gene4773	0.883	0	0	0	0.366	0	0.102	0.085	0.931
KDO01253.1	KDN98436.1	1163398.AJJP01000126_gene4771	1163398.AJJP01000068_gene2418	0.046	0	0	0	0.071	0.135	0.518	0.104	0.608
KDO01253.1	KDN98437.1	1163398.AJJP01000126_gene4771	1163398.AJJP01000068_gene2419	0.056	0	0	0	0.061	0	0.518	0.118	0.572
KDO01253.1	KDN99990.1	1163398.AJJP01000126_gene4771	1163398.AJJP01000070_gene2596	0.054	0	0	0	0.192	0.181	0.518	0.067	0.667
KDO01253.1	KDN99826.1	1163398.AJJP01000126_gene4771	1163398.AJJP01000074_gene2542	0	0	0	0	0	0	0.518	0.104	0.549
KDO01253.1	KDN98132.1	1163398.AJJP01000126_gene4771	1163398.AJJP01000093_gene4092	0	0	0	0	0	0	0.518	0.152	0.573
KDO01253.1	KDO00117.1	1163398.AJJP01000126_gene4771	1163398.AJJP01000113_gene830	0.066	0	0.231	0	0.192	0.181	0.357	0.089	0.656
KDO01253.1	KDO00118.1	1163398.AJJP01000126_gene4771	1163398.AJJP01000113_gene831	0.086	0	0	0	0.160	0	0.370	0.086	0.498
KDO01253.1	KDO00119.1	1163398.AJJP01000126_gene4771	1163398.AJJP01000113_gene832	0.086	0	0.204	0	0.172	0.382	0.793	0.069	0.911
KDO01253.1	KDO00120.1	1163398.AJJP01000126_gene4771	1163398.AJJP01000113_gene833	0.076	0	0	0	0.152	0.351	0.370	0.085	0.653
KDO01253.1	KDO01254.1	1163398.AJJP01000126_gene4771	1163398.AJJP01000126_gene4770	0.849	0	0.419	0	0.192	0.181	0.357	0.089	0.958
KDO01253.1	KDO01876.1	1163398.AJJP01000126_gene4771	1163398.AJJP01000198_gene3537	0.056	0	0	0	0.069	0.267	0.183	0	0.403
KDO01253.1	KDO01875.1	1163398.AJJP01000126_gene4771	1163398.AJJP01000199_gene3510	0.046	0	0	0	0.065	0.135	0.398	0.043	0.474
KDO01253.1	KDO01841.1	1163398.AJJP01000126_gene4771	1163398.AJJP01000189_gene4248	0.053	0	0	0	0.156	0	0.398	0.094	0.505
KDO01253.1	KDO00972.1	1163398.AJJP01000126_gene4771	1163398.AJJP01000137_gene437	0.059	0	0	0	0.083	0	0.518	0.095	0.573
KDO01253.1	KDO01447.1	1163398.AJJP01000126_gene4771	1163398.AJJP01000167_gene1694	0	0	0	0	0.137	0	0.518	0.104	0.594
KDO01253.1	KDO01251.1	1163398.AJJP01000126_gene4771	1163398.AJJP01000126_gene4773	0.791	0	0	0	0.156	0	0.518	0.094	0.913
KDO01253.1	KDO01252.1	1163398.AJJP01000126_gene4771	1163398.AJJP01000126_gene4772	0.810	0.001	0	0	0.072	0.177	0.436	0.136	0.916
KDO01254.1	KDN99033.1	1163398.AJJP01000126_gene4770	1163398.AJJP01000050_gene1876	0.066	0	0.366	0	0.192	0.181	0.357	0.089	0.717
KDO01254.1	KDN99312.1	1163398.AJJP01000126_gene4770	1163398.AJJP01000056_gene1953	0	0	0	0	0	0	0.399	0.087	0.427
KDO01254.1	KDN98436.1	1163398.AJJP01000126_gene4770	1163398.AJJP01000068_gene2418	0	0	0	0	0.089	0	0.661	0.068	0.687
KDO01254.1	KDN99991.1	1163398.AJJP01000126_gene4770	1163398.AJJP01000070_gene2595	0.079	0	0.228	0	0.060	0	0.503	0.142	0.663
KDO01254.1	KDN99990.1	1163398.AJJP01000126_gene4770	1163398.AJJP01000070_gene2596	0.079	0	0.726	0.803	0.042	0	0.661	0.104	0.724
KDO01254.1	KDN99859.1	1163398.AJJP01000126_gene4770	1163398.AJJP01000074_gene2509	0	0	0	0	0.060	0	0.429	0	0.440
KDO01254.1	KDO00118.1	1163398.AJJP01000126_gene4770	1163398.AJJP01000113_gene831	0.134	0	0.256	0	0.154	0	0.661	0.185	0.821
KDO01254.1	KDO00119.1	1163398.AJJP01000126_gene4770	1163398.AJJP01000113_gene832	0.134	0	0.364	0	0.157	0.302	0.508	0.108	0.824
KDO01254.1	KDO00120.1	1163398.AJJP01000126_gene4770	1163398.AJJP01000113_gene833	0.134	0	0	0	0.154	0.141	0.661	0.185	0.794
KDO01254.1	KDO00971.1	1163398.AJJP01000126_gene4770	1163398.AJJP01000137_gene436	0.044	0	0	0	0.069	0	0.384	0.043	0.405
KDO01254.1	KDO02012.1	1163398.AJJP01000126_gene4770	1163398.AJJP01000157_gene2863	0	0	0	0	0.092	0	0.384	0.068	0.433
KDO01254.1	KDN99740.1	1163398.AJJP01000126_gene4770	1163398.AJJP01000158_gene1765	0	0	0	0	0.060	0	0.429	0	0.440
KDO01254.1	KDN98501.1	1163398.AJJP01000126_gene4770	1163398.AJJP01000194_gene4369	0	0	0	0	0	0.180	0.401	0	0.487
KDO01254.1	KDN98507.1	1163398.AJJP01000126_gene4770	1163398.AJJP01000194_gene4363	0.047	0	0	0	0	0.180	0.401	0	0.491
KDO01254.1	KDO00973.1	1163398.AJJP01000126_gene4770	1163398.AJJP01000137_gene438	0	0	0	0	0.093	0.138	0.436	0.041	0.520
KDO01254.1	KDO01875.1	1163398.AJJP01000126_gene4770	1163398.AJJP01000199_gene3510	0.088	0	0	0	0.069	0	0.518	0	0.555
KDO01254.1	KDO00782.1	1163398.AJJP01000126_gene4770	1163398.AJJP01000193_gene2195	0	0	0	0	0	0	0.541	0.071	0.555
KDO01254.1	KDO01841.1	1163398.AJJP01000126_gene4770	1163398.AJJP01000189_gene4248	0.052	0	0	0	0.091	0	0.518	0.072	0.562
KDO01254.1	KDO00974.1	1163398.AJJP01000126_gene4770	1163398.AJJP01000137_gene439	0	0.012	0	0	0.154	0	0.508	0	0.565
KDO01254.1	KDO01447.1	1163398.AJJP01000126_gene4770	1163398.AJJP01000167_gene1694	0	0	0	0	0.071	0.135	0.533	0.084	0.610
KDO01254.1	KDO00972.1	1163398.AJJP01000126_gene4770	1163398.AJJP01000137_gene437	0.054	0	0	0	0.062	0.258	0.661	0.041	0.746
KDO01254.1	KDO01876.1	1163398.AJJP01000126_gene4770	1163398.AJJP01000198_gene3537	0.134	0	0	0	0.094	0.247	0.661	0.104	0.787
KDO01254.1	KDO01252.1	1163398.AJJP01000126_gene4770	1163398.AJJP01000126_gene4772	0.818	0	0.155	0	0.062	0.169	0.421	0.154	0.927
KDO01254.1	KDO01251.1	1163398.AJJP01000126_gene4770	1163398.AJJP01000126_gene4773	0.798	0	0	0	0.154	0	0.661	0.044	0.937
KDO01254.1	KDO01253.1	1163398.AJJP01000126_gene4770	1163398.AJJP01000126_gene4771	0.849	0	0.419	0	0.192	0.181	0.357	0.089	0.958
KDO01297.1	KDN97385.1	1163398.AJJP01000109_gene633	1163398.AJJP01000003_gene3305	0.350	0	0	0	0.061	0	0	0.536	0.692
KDO01297.1	KDO01302.1	1163398.AJJP01000109_gene633	1163398.AJJP01000108_gene627	0.354	0	0	0	0.120	0	0	0.654	0.786
KDO01297.1	KDO01301.1	1163398.AJJP01000109_gene633	1163398.AJJP01000108_gene628	0.354	0	0	0	0.728	0	0	0.652	0.933
KDO01297.1	KDO01300.1	1163398.AJJP01000109_gene633	1163398.AJJP01000108_gene629	0.354	0	0	0	0.368	0.274	0	0.214	0.735
KDO01297.1	KDO01299.1	1163398.AJJP01000109_gene633	1163398.AJJP01000108_gene630	0.354	0	0.179	0	0.819	0	0.470	0.675	0.980
KDO01297.1	KDO01298.1	1163398.AJJP01000109_gene633	1163398.AJJP01000108_gene631	0.136	0.295	0.174	0	0.806	0	0.405	0.213	0.943
KDO01298.1	KDO01303.1	1163398.AJJP01000108_gene631	1163398.AJJP01000108_gene626	0.546	0	0.710	0	0.155	0.400	0.596	0.119	0.970
KDO01298.1	KDO01302.1	1163398.AJJP01000108_gene631	1163398.AJJP01000108_gene627	0.575	0	0.630	0	0.156	0	0.298	0.291	0.922
KDO01298.1	KDO01301.1	1163398.AJJP01000108_gene631	1163398.AJJP01000108_gene628	0.662	0	0.674	0	0.718	0.265	0	0.291	0.980
KDO01298.1	KDO01300.1	1163398.AJJP01000108_gene631	1163398.AJJP01000108_gene629	0.662	0	0.439	0	0.371	0	0	0.155	0.885
KDO01298.1	KDO01299.1	1163398.AJJP01000108_gene631	1163398.AJJP01000108_gene630	0.724	0	0.775	0	0.886	0.962	0.833	0.530	0.999
KDO01298.1	KDN96977.1	1163398.AJJP01000108_gene631	1163398.AJJP01000155_gene2753	0	0	0	0	0.138	0	0.317	0.072	0.405
KDO01298.1	KDO01411.1	1163398.AJJP01000108_gene631	1163398.AJJP01000167_gene1730	0.052	0	0	0	0	0	0.703	0.104	0.725
KDO01298.1	KDO01297.1	1163398.AJJP01000108_gene631	1163398.AJJP01000109_gene633	0.136	0.295	0.174	0	0.806	0	0.405	0.213	0.943
KDO01299.1	KDO01303.1	1163398.AJJP01000108_gene630	1163398.AJJP01000108_gene626	0.655	0	0.770	0	0.157	0.347	0.617	0.536	0.990
KDO01299.1	KDO01302.1	1163398.AJJP01000108_gene630	1163398.AJJP01000108_gene627	0.752	0	0.728	0	0.156	0.437	0	0.684	0.988
KDO01299.1	KDO01301.1	1163398.AJJP01000108_gene630	1163398.AJJP01000108_gene628	0.833	0	0.769	0	0.804	0.718	0	0.684	0.999
KDO01299.1	KDO01300.1	1163398.AJJP01000108_gene630	1163398.AJJP01000108_gene629	0.833	0	0.422	0	0.495	0	0	0.350	0.964
KDO01299.1	KDO01297.1	1163398.AJJP01000108_gene630	1163398.AJJP01000109_gene633	0.354	0	0.179	0	0.819	0	0.470	0.675	0.980
KDO01299.1	KDO01298.1	1163398.AJJP01000108_gene630	1163398.AJJP01000108_gene631	0.724	0	0.775	0	0.886	0.962	0.833	0.530	0.999
KDO01300.1	KDO01303.1	1163398.AJJP01000108_gene629	1163398.AJJP01000108_gene626	0.735	0	0.644	0	0.075	0.302	0	0.104	0.935
KDO01300.1	KDO01302.1	1163398.AJJP01000108_gene629	1163398.AJJP01000108_gene627	0.800	0	0.477	0	0.076	0.207	0	0.207	0.928
KDO01300.1	KDO01301.1	1163398.AJJP01000108_gene629	1163398.AJJP01000108_gene628	0.892	0	0.566	0	0.366	0.142	0.605	0.159	0.989
KDO01300.1	KDO01297.1	1163398.AJJP01000108_gene629	1163398.AJJP01000109_gene633	0.354	0	0	0	0.368	0.274	0	0.214	0.735
KDO01300.1	KDO01298.1	1163398.AJJP01000108_gene629	1163398.AJJP01000108_gene631	0.662	0	0.439	0	0.371	0	0	0.155	0.885
KDO01300.1	KDO01299.1	1163398.AJJP01000108_gene629	1163398.AJJP01000108_gene630	0.833	0	0.422	0	0.495	0	0	0.350	0.964
KDO01301.1	KDO01303.1	1163398.AJJP01000108_gene628	1163398.AJJP01000108_gene626	0.735	0	0.782	0	0.367	0.142	0	0.535	0.982
KDO01301.1	KDO01302.1	1163398.AJJP01000108_gene628	1163398.AJJP01000108_gene627	0.800	0.170	0.734	0	0.366	0.377	0.952	0.684	0.999
KDO01301.1	KDO01297.1	1163398.AJJP01000108_gene628	1163398.AJJP01000109_gene633	0.354	0	0	0	0.728	0	0	0.652	0.933
KDO01301.1	KDO01298.1	1163398.AJJP01000108_gene628	1163398.AJJP01000108_gene631	0.662	0	0.674	0	0.718	0.265	0	0.291	0.980
KDO01301.1	KDO01300.1	1163398.AJJP01000108_gene628	1163398.AJJP01000108_gene629	0.892	0	0.566	0	0.366	0.142	0.605	0.159	0.989
KDO01301.1	KDO01299.1	1163398.AJJP01000108_gene628	1163398.AJJP01000108_gene630	0.833	0	0.769	0	0.804	0.718	0	0.684	0.999
KDO01302.1	KDO00314.1	1163398.AJJP01000108_gene627	1163398.AJJP01000026_gene1289	0.045	0	0	0	0.060	0	0.763	0.044	0.769
KDO01302.1	KDN98436.1	1163398.AJJP01000108_gene627	1163398.AJJP01000068_gene2418	0	0	0	0	0.059	0.137	0.477	0.148	0.589
KDO01302.1	KDO01303.1	1163398.AJJP01000108_gene627	1163398.AJJP01000108_gene626	0.892	0	0.741	0	0.086	0.302	0	0.535	0.990
KDO01302.1	KDN98534.1	1163398.AJJP01000108_gene627	1163398.AJJP01000195_gene4391	0	0	0	0	0	0.160	0.478	0	0.542
KDO01302.1	KDN97956.1	1163398.AJJP01000108_gene627	1163398.AJJP01000125_gene4667	0.060	0	0	0	0.059	0.225	0.478	0.104	0.620
KDO01302.1	KDO01297.1	1163398.AJJP01000108_gene627	1163398.AJJP01000109_gene633	0.354	0	0	0	0.120	0	0	0.654	0.786
KDO01302.1	KDO01298.1	1163398.AJJP01000108_gene627	1163398.AJJP01000108_gene631	0.575	0	0.630	0	0.156	0	0.298	0.291	0.922
KDO01302.1	KDO01300.1	1163398.AJJP01000108_gene627	1163398.AJJP01000108_gene629	0.800	0	0.477	0	0.076	0.207	0	0.207	0.928
KDO01302.1	KDO01299.1	1163398.AJJP01000108_gene627	1163398.AJJP01000108_gene630	0.752	0	0.728	0	0.156	0.437	0	0.684	0.988
KDO01302.1	KDO01301.1	1163398.AJJP01000108_gene627	1163398.AJJP01000108_gene628	0.800	0.170	0.734	0	0.366	0.377	0.952	0.684	0.999
KDO01303.1	KDN98613.1	1163398.AJJP01000108_gene626	1163398.AJJP01000046_gene4334	0.062	0	0	0	0.086	0.371	0.265	0.068	0.563
KDO01303.1	KDO01300.1	1163398.AJJP01000108_gene626	1163398.AJJP01000108_gene629	0.735	0	0.644	0	0.075	0.302	0	0.104	0.935
KDO01303.1	KDO01298.1	1163398.AJJP01000108_gene626	1163398.AJJP01000108_gene631	0.546	0	0.710	0	0.155	0.400	0.596	0.119	0.970
KDO01303.1	KDO01301.1	1163398.AJJP01000108_gene626	1163398.AJJP01000108_gene628	0.735	0	0.782	0	0.367	0.142	0	0.535	0.982
KDO01303.1	KDO01299.1	1163398.AJJP01000108_gene626	1163398.AJJP01000108_gene630	0.655	0	0.770	0	0.157	0.347	0.617	0.536	0.990
KDO01303.1	KDO01302.1	1163398.AJJP01000108_gene626	1163398.AJJP01000108_gene627	0.892	0	0.741	0	0.086	0.302	0	0.535	0.990
KDO01411.1	KDN97806.1	1163398.AJJP01000167_gene1730	1163398.AJJP01000006_gene2113	0	0	0	0	0.092	0	0.592	0	0.613
KDO01411.1	KDN97580.1	1163398.AJJP01000167_gene1730	1163398.AJJP01000013_gene533	0.117	0	0	0	0.077	0	0.748	0.204	0.814
KDO01411.1	KDO00326.1	1163398.AJJP01000167_gene1730	1163398.AJJP01000026_gene1300	0.063	0	0	0	0.062	0	0.855	0.538	0.933
KDO01411.1	KDN98649.1	1163398.AJJP01000167_gene1730	1163398.AJJP01000044_gene2362	0.059	0	0	0	0	0	0.584	0.073	0.605
KDO01411.1	KDN99082.1	1163398.AJJP01000167_gene1730	1163398.AJJP01000048_gene2138	0	0	0	0	0.059	0	0.786	0	0.790
KDO01411.1	KDN99029.1	1163398.AJJP01000167_gene1730	1163398.AJJP01000050_gene1880	0	0	0	0	0.064	0	0.511	0	0.522
KDO01411.1	KDN99312.1	1163398.AJJP01000167_gene1730	1163398.AJJP01000056_gene1953	0	0	0	0	0.061	0.149	0.611	0.086	0.677
KDO01411.1	KDN99913.1	1163398.AJJP01000167_gene1730	1163398.AJJP01000072_gene2671	0	0	0	0	0	0	0	0.537	0.537
KDO01411.1	KDN99859.1	1163398.AJJP01000167_gene1730	1163398.AJJP01000074_gene2509	0	0	0	0	0.080	0	0.630	0.071	0.656
KDO01411.1	KDN98140.1	1163398.AJJP01000167_gene1730	1163398.AJJP01000093_gene4084	0	0	0	0	0	0	0	0.537	0.537
KDO01411.1	KDO01298.1	1163398.AJJP01000167_gene1730	1163398.AJJP01000108_gene631	0.052	0	0	0	0	0	0.703	0.104	0.725
KDO01411.1	KDO01252.1	1163398.AJJP01000167_gene1730	1163398.AJJP01000126_gene4772	0.069	0	0	0	0	0	0.482	0.069	0.511
KDO01411.1	KDO00971.1	1163398.AJJP01000167_gene1730	1163398.AJJP01000137_gene436	0.137	0	0	0	0.061	0	0.852	0.209	0.892
KDO01411.1	KDO00972.1	1163398.AJJP01000167_gene1730	1163398.AJJP01000137_gene437	0.119	0	0	0	0.066	0	0.804	0.127	0.840
KDO01411.1	KDO01064.1	1163398.AJJP01000167_gene1730	1163398.AJJP01000138_gene2161	0	0	0	0	0.080	0	0.630	0.071	0.656
KDO01411.1	KDN98808.1	1163398.AJJP01000167_gene1730	1163398.AJJP01000151_gene2916	0	0	0	0	0.061	0	0.616	0.535	0.817
KDO01411.1	KDN99740.1	1163398.AJJP01000167_gene1730	1163398.AJJP01000158_gene1765	0	0	0	0	0.080	0	0.630	0.071	0.656
KDO01411.1	KDN99770.1	1163398.AJJP01000167_gene1730	1163398.AJJP01000160_gene1613	0	0	0	0	0.145	0	0.768	0.116	0.809
KDO01411.1	KDO01447.1	1163398.AJJP01000167_gene1730	1163398.AJJP01000167_gene1694	0	0	0	0	0	0	0	0.532	0.532
KDO01411.1	KDO01412.1	1163398.AJJP01000167_gene1730	1163398.AJJP01000167_gene1729	0.888	0.061	0.658	0	0.931	0.292	0.976	0.536	0.999
KDO01411.1	KDO00744.1	1163398.AJJP01000167_gene1730	1163398.AJJP01000186_gene30	0	0	0	0	0.062	0	0.455	0	0.466
KDO01411.1	KDO01875.1	1163398.AJJP01000167_gene1730	1163398.AJJP01000199_gene3510	0	0	0	0	0.061	0.149	0.611	0.086	0.677
KDO01411.1	KDN98501.1	1163398.AJJP01000167_gene1730	1163398.AJJP01000194_gene4369	0	0	0	0	0.062	0	0.700	0.068	0.714
KDO01411.1	KDN98507.1	1163398.AJJP01000167_gene1730	1163398.AJJP01000194_gene4363	0	0	0	0	0.062	0	0.799	0.041	0.803
KDO01412.1	KDN97580.1	1163398.AJJP01000167_gene1729	1163398.AJJP01000013_gene533	0.072	0	0	0	0.064	0	0.470	0.090	0.525
KDO01412.1	KDO00971.1	1163398.AJJP01000167_gene1729	1163398.AJJP01000137_gene436	0.082	0	0.563	0	0.058	0	0.856	0.107	0.942
KDO01412.1	KDO00972.1	1163398.AJJP01000167_gene1729	1163398.AJJP01000137_gene437	0.062	0	0.234	0	0.059	0.351	0.596	0.136	0.811
KDO01412.1	KDO00973.1	1163398.AJJP01000167_gene1729	1163398.AJJP01000137_gene438	0	0	0.150	0	0.061	0	0.617	0	0.667
KDO01412.1	KDO00974.1	1163398.AJJP01000167_gene1729	1163398.AJJP01000137_gene439	0.050	0	0	0	0	0	0.617	0	0.620
KDO01412.1	KDN99770.1	1163398.AJJP01000167_gene1729	1163398.AJJP01000160_gene1613	0	0	0	0	0.074	0	0.398	0	0.418
KDO01412.1	KDO01411.1	1163398.AJJP01000167_gene1729	1163398.AJJP01000167_gene1730	0.888	0.061	0.658	0	0.931	0.292	0.976	0.536	0.999
KDO01418.1	KDO01984.1	1163398.AJJP01000167_gene1723	1163398.AJJP01000157_gene2834	0.055	0	0	0	0	0	0.529	0	0.535
KDO01432.1	KDO00376.1	1163398.AJJP01000167_gene1709	1163398.AJJP01000030_gene240	0.073	0	0	0	0.059	0.352	0.344	0.104	0.607
KDO01447.1	KDN97805.1	1163398.AJJP01000167_gene1694	1163398.AJJP01000006_gene2114	0	0	0	0	0.060	0	0.816	0.053	0.821
KDO01447.1	KDO00564.1	1163398.AJJP01000167_gene1694	1163398.AJJP01000018_gene1238	0	0	0	0	0.071	0.135	0.533	0.069	0.603
KDO01447.1	KDN98654.1	1163398.AJJP01000167_gene1694	1163398.AJJP01000043_gene2349	0.089	0	0	0	0.058	0	0.592	0.106	0.645
KDO01447.1	KDN99033.1	1163398.AJJP01000167_gene1694	1163398.AJJP01000050_gene1876	0	0	0	0	0.137	0	0.518	0.104	0.594
KDO01447.1	KDN98436.1	1163398.AJJP01000167_gene1694	1163398.AJJP01000068_gene2418	0.055	0	0	0	0.066	0	0.405	0.110	0.470
KDO01447.1	KDN98437.1	1163398.AJJP01000167_gene1694	1163398.AJJP01000068_gene2419	0.081	0	0	0	0.081	0	0.816	0	0.831
KDO01447.1	KDN99991.1	1163398.AJJP01000167_gene1694	1163398.AJJP01000070_gene2595	0.082	0	0	0	0.061	0	0.597	0	0.622
KDO01447.1	KDN99990.1	1163398.AJJP01000167_gene1694	1163398.AJJP01000070_gene2596	0	0	0	0	0.071	0.135	0.533	0.069	0.603
KDO01447.1	KDN99859.1	1163398.AJJP01000167_gene1694	1163398.AJJP01000074_gene2509	0.043	0	0	0	0.062	0	0.538	0	0.549
KDO01447.1	KDN99826.1	1163398.AJJP01000167_gene1694	1163398.AJJP01000074_gene2542	0.087	0	0	0	0	0	0.816	0.068	0.829
KDO01447.1	KDN98140.1	1163398.AJJP01000167_gene1694	1163398.AJJP01000093_gene4084	0.354	0	0	0	0.641	0	0.816	0.655	0.983
KDO01447.1	KDO02056.1	1163398.AJJP01000167_gene1694	1163398.AJJP01000109_gene685	0.042	0	0	0	0.059	0	0.540	0.073	0.564
KDO01447.1	KDO00054.1	1163398.AJJP01000167_gene1694	1163398.AJJP01000111_gene772	0.042	0	0	0	0.059	0	0.540	0.073	0.564
KDO01447.1	KDO00117.1	1163398.AJJP01000167_gene1694	1163398.AJJP01000113_gene830	0	0	0	0	0.071	0.135	0.533	0.084	0.610
KDO01447.1	KDO00118.1	1163398.AJJP01000167_gene1694	1163398.AJJP01000113_gene831	0.134	0	0	0	0.156	0.149	0.668	0.154	0.793
KDO01447.1	KDO00119.1	1163398.AJJP01000167_gene1694	1163398.AJJP01000113_gene832	0.060	0	0	0	0.094	0	0.551	0.088	0.604
KDO01447.1	KDO00120.1	1163398.AJJP01000167_gene1694	1163398.AJJP01000113_gene833	0.134	0	0	0	0.153	0	0.724	0.141	0.802
KDO01447.1	KDN97840.1	1163398.AJJP01000167_gene1694	1163398.AJJP01000123_gene4809	0.061	0	0	0	0	0	0.565	0	0.574
KDO01447.1	KDO01254.1	1163398.AJJP01000167_gene1694	1163398.AJJP01000126_gene4770	0	0	0	0	0.071	0.135	0.533	0.084	0.610
KDO01447.1	KDO01253.1	1163398.AJJP01000167_gene1694	1163398.AJJP01000126_gene4771	0	0	0	0	0.137	0	0.518	0.104	0.594
KDO01447.1	KDO01252.1	1163398.AJJP01000167_gene1694	1163398.AJJP01000126_gene4772	0	0	0	0	0	0	0.517	0.043	0.518
KDO01447.1	KDO01251.1	1163398.AJJP01000167_gene1694	1163398.AJJP01000126_gene4773	0.060	0	0	0	0.152	0	0.816	0.104	0.850
KDO01447.1	KDO00972.1	1163398.AJJP01000167_gene1694	1163398.AJJP01000137_gene437	0	0	0	0	0.060	0	0.592	0.123	0.634
KDO01447.1	KDO00973.1	1163398.AJJP01000167_gene1694	1163398.AJJP01000137_gene438	0	0	0	0	0	0	0.754	0.097	0.768
KDO01447.1	KDO00974.1	1163398.AJJP01000167_gene1694	1163398.AJJP01000137_gene439	0	0	0	0	0.060	0	0.816	0.098	0.830
KDO01447.1	KDO01064.1	1163398.AJJP01000167_gene1694	1163398.AJJP01000138_gene2161	0.043	0	0	0	0.062	0	0.538	0	0.549
KDO01447.1	KDN97069.1	1163398.AJJP01000167_gene1694	1163398.AJJP01000144_gene3507	0	0	0	0	0.177	0	0.592	0.071	0.660
KDO01447.1	KDN98725.1	1163398.AJJP01000167_gene1694	1163398.AJJP01000153_gene2994	0	0	0	0	0.071	0.135	0.533	0.069	0.603
KDO01447.1	KDN99740.1	1163398.AJJP01000167_gene1694	1163398.AJJP01000158_gene1765	0.043	0	0	0	0.062	0	0.538	0	0.549
KDO01447.1	KDO01411.1	1163398.AJJP01000167_gene1694	1163398.AJJP01000167_gene1730	0	0	0	0	0	0	0	0.532	0.532
KDO01447.1	KDN98519.1	1163398.AJJP01000167_gene1694	1163398.AJJP01000214_gene3055	0	0	0	0	0.071	0.135	0.533	0.069	0.603
KDO01447.1	KDO01875.1	1163398.AJJP01000167_gene1694	1163398.AJJP01000199_gene3510	0	0	0	0	0.061	0	0.754	0.072	0.766
KDO01447.1	KDO01841.1	1163398.AJJP01000167_gene1694	1163398.AJJP01000189_gene4248	0.060	0	0	0	0.152	0	0.754	0.159	0.813
KDO01556.1	KDO00524.1	1163398.AJJP01000134_gene3892	1163398.AJJP01000017_gene3983	0	0	0	0	0.067	0.347	0.700	0.068	0.806
KDO01556.1	KDO00020.1	1163398.AJJP01000134_gene3892	1163398.AJJP01000110_gene739	0.073	0	0.204	0	0.160	0.398	0.773	0.107	0.906
KDO01556.1	KDO00883.1	1163398.AJJP01000134_gene3892	1163398.AJJP01000150_gene2882	0.074	0.002	0.183	0	0.067	0.347	0.700	0.042	0.836
KDO01556.1	KDN98512.1	1163398.AJJP01000134_gene3892	1163398.AJJP01000213_gene3072	0.066	0	0.255	0	0.067	0.347	0.700	0.110	0.860
KDO01611.1	KDO01616.1	1163398.AJJP01000134_gene3839	1163398.AJJP01000134_gene3834	0.694	0	0	0	0	0	0	0	0.694
KDO01611.1	KDO01613.1	1163398.AJJP01000134_gene3839	1163398.AJJP01000134_gene3837	0.845	0	0	0	0	0	0	0	0.845
KDO01611.1	KDO01612.1	1163398.AJJP01000134_gene3839	1163398.AJJP01000134_gene3838	0.845	0	0	0	0	0	0	0	0.845
KDO01612.1	KDO01616.1	1163398.AJJP01000134_gene3838	1163398.AJJP01000134_gene3834	0.777	0	0	0	0	0	0	0	0.777
KDO01612.1	KDO01613.1	1163398.AJJP01000134_gene3838	1163398.AJJP01000134_gene3837	0.892	0	0	0	0	0	0	0	0.893
KDO01612.1	KDO01611.1	1163398.AJJP01000134_gene3838	1163398.AJJP01000134_gene3839	0.845	0	0	0	0	0	0	0	0.845
KDO01613.1	KDO01616.1	1163398.AJJP01000134_gene3837	1163398.AJJP01000134_gene3834	0.724	0	0.765	0	0.625	0	0	0	0.973
KDO01613.1	KDO01611.1	1163398.AJJP01000134_gene3837	1163398.AJJP01000134_gene3839	0.845	0	0	0	0	0	0	0	0.845
KDO01613.1	KDO01612.1	1163398.AJJP01000134_gene3837	1163398.AJJP01000134_gene3838	0.892	0	0	0	0	0	0	0	0.893
KDO01616.1	KDO01611.1	1163398.AJJP01000134_gene3834	1163398.AJJP01000134_gene3839	0.694	0	0	0	0	0	0	0	0.694
KDO01616.1	KDO01612.1	1163398.AJJP01000134_gene3834	1163398.AJJP01000134_gene3838	0.777	0	0	0	0	0	0	0	0.777
KDO01616.1	KDO01613.1	1163398.AJJP01000134_gene3834	1163398.AJJP01000134_gene3837	0.724	0	0.765	0	0.625	0	0	0	0.973
KDO01813.1	KDO01815.1	1163398.AJJP01000084_gene4885	1163398.AJJP01000084_gene4883	0.544	0	0	0	0	0	0	0	0.544
KDO01815.1	KDO01813.1	1163398.AJJP01000084_gene4883	1163398.AJJP01000084_gene4885	0.544	0	0	0	0	0	0	0	0.544
KDO01836.1	KDN97806.1	1163398.AJJP01000189_gene4243	1163398.AJJP01000006_gene2113	0	0	0	0	0.061	0	0.398	0.137	0.469
KDO01836.1	KDN97580.1	1163398.AJJP01000189_gene4243	1163398.AJJP01000013_gene533	0	0	0	0	0.060	0	0.661	0.107	0.690
KDO01836.1	KDN98436.1	1163398.AJJP01000189_gene4243	1163398.AJJP01000068_gene2418	0	0	0	0	0.152	0	0.386	0.104	0.492
KDO01836.1	KDN99859.1	1163398.AJJP01000189_gene4243	1163398.AJJP01000074_gene2509	0	0	0	0	0	0	0.398	0.073	0.418
KDO01836.1	KDN99826.1	1163398.AJJP01000189_gene4243	1163398.AJJP01000074_gene2542	0	0	0	0	0	0	0.661	0.061	0.668
KDO01836.1	KDN99815.1	1163398.AJJP01000189_gene4243	1163398.AJJP01000074_gene2553	0	0	0	0	0	0	0.661	0.095	0.680
KDO01836.1	KDO00973.1	1163398.AJJP01000189_gene4243	1163398.AJJP01000137_gene438	0	0	0	0	0.071	0.162	0.400	0.068	0.506
KDO01836.1	KDN99740.1	1163398.AJJP01000189_gene4243	1163398.AJJP01000158_gene1765	0	0	0	0	0	0	0.398	0.073	0.418
KDO01836.1	KDO01876.1	1163398.AJJP01000189_gene4243	1163398.AJJP01000198_gene3537	0	0	0	0	0.157	0.372	0	0	0.447
KDO01836.1	KDO01837.1	1163398.AJJP01000189_gene4243	1163398.AJJP01000189_gene4244	0.860	0	0	0	0.061	0	0	0.160	0.880
KDO01836.1	KDO01838.1	1163398.AJJP01000189_gene4243	1163398.AJJP01000189_gene4245	0.738	0	0	0	0	0	0.661	0.198	0.922
KDO01837.1	KDN97956.1	1163398.AJJP01000189_gene4244	1163398.AJJP01000125_gene4667	0.044	0	0	0	0.142	0.334	0	0	0.406
KDO01837.1	KDO01836.1	1163398.AJJP01000189_gene4244	1163398.AJJP01000189_gene4243	0.860	0	0	0	0.061	0	0	0.160	0.880
KDO01837.1	KDO01838.1	1163398.AJJP01000189_gene4244	1163398.AJJP01000189_gene4245	0.802	0	0.185	0	0.153	0.137	0.816	0.608	0.989
KDO01838.1	KDN99913.1	1163398.AJJP01000189_gene4245	1163398.AJJP01000072_gene2671	0.050	0	0	0	0	0	0.372	0.128	0.434
KDO01838.1	KDN99912.1	1163398.AJJP01000189_gene4245	1163398.AJJP01000072_gene2672	0.063	0	0	0	0	0	0.203	0.291	0.424
KDO01838.1	KDO02062.1	1163398.AJJP01000189_gene4245	1163398.AJJP01000109_gene679	0.231	0	0.446	0	0	0	0	0.209	0.633
KDO01838.1	KDO02061.1	1163398.AJJP01000189_gene4245	1163398.AJJP01000109_gene680	0.231	0	0	0	0.065	0	0	0.260	0.421
KDO01838.1	KDO01836.1	1163398.AJJP01000189_gene4245	1163398.AJJP01000189_gene4243	0.738	0	0	0	0	0	0.661	0.198	0.922
KDO01838.1	KDO01837.1	1163398.AJJP01000189_gene4245	1163398.AJJP01000189_gene4244	0.802	0	0.185	0	0.153	0.137	0.816	0.608	0.989
KDO01841.1	KDN97805.1	1163398.AJJP01000189_gene4248	1163398.AJJP01000006_gene2114	0.052	0	0	0	0	0	0.752	0.070	0.762
KDO01841.1	KDN99033.1	1163398.AJJP01000189_gene4248	1163398.AJJP01000050_gene1876	0.053	0	0	0	0.156	0	0.398	0.094	0.505
KDO01841.1	KDN99312.1	1163398.AJJP01000189_gene4248	1163398.AJJP01000056_gene1953	0	0	0	0	0.174	0.141	0.613	0.088	0.716
KDO01841.1	KDN98436.1	1163398.AJJP01000189_gene4248	1163398.AJJP01000068_gene2418	0.076	0	0	0	0.485	0.140	0.754	0.197	0.904
KDO01841.1	KDN98437.1	1163398.AJJP01000189_gene4248	1163398.AJJP01000068_gene2419	0.076	0	0	0	0.366	0	0.754	0.159	0.862
KDO01841.1	KDN99990.1	1163398.AJJP01000189_gene4248	1163398.AJJP01000070_gene2596	0	0	0	0	0.091	0	0.383	0.044	0.416
KDO01841.1	KDN99826.1	1163398.AJJP01000189_gene4248	1163398.AJJP01000074_gene2542	0.069	0	0	0	0.104	0.168	0.754	0.120	0.822
KDO01841.1	KDN98132.1	1163398.AJJP01000189_gene4248	1163398.AJJP01000093_gene4092	0.082	0	0	0	0	0	0.754	0.156	0.792
KDO01841.1	KDO00117.1	1163398.AJJP01000189_gene4248	1163398.AJJP01000113_gene830	0.052	0	0	0	0.091	0	0.518	0.072	0.562
KDO01841.1	KDO00118.1	1163398.AJJP01000189_gene4248	1163398.AJJP01000113_gene831	0.078	0	0	0	0.073	0	0.405	0.109	0.486
KDO01841.1	KDO00120.1	1163398.AJJP01000189_gene4248	1163398.AJJP01000113_gene833	0.080	0	0	0	0.072	0	0.405	0	0.447
KDO01841.1	KDN97956.1	1163398.AJJP01000189_gene4248	1163398.AJJP01000125_gene4667	0.089	0	0	0	0.366	0	0	0.141	0.460
KDO01841.1	KDO01254.1	1163398.AJJP01000189_gene4248	1163398.AJJP01000126_gene4770	0.052	0	0	0	0.091	0	0.518	0.072	0.562
KDO01841.1	KDO01253.1	1163398.AJJP01000189_gene4248	1163398.AJJP01000126_gene4771	0.053	0	0	0	0.156	0	0.398	0.094	0.505
KDO01841.1	KDO01251.1	1163398.AJJP01000189_gene4248	1163398.AJJP01000126_gene4773	0	0	0.616	0.712	0.096	0	0.754	0	0.808
KDO01841.1	KDO00972.1	1163398.AJJP01000189_gene4248	1163398.AJJP01000137_gene437	0.056	0	0	0	0.060	0	0.754	0.096	0.776
KDO01841.1	KDO00973.1	1163398.AJJP01000189_gene4248	1163398.AJJP01000137_gene438	0.074	0	0	0	0.061	0	0.613	0.104	0.658
KDO01841.1	KDO00974.1	1163398.AJJP01000189_gene4248	1163398.AJJP01000137_gene439	0.076	0	0	0	0.115	0	0.754	0.090	0.792
KDO01841.1	KDN98725.1	1163398.AJJP01000189_gene4248	1163398.AJJP01000153_gene2994	0	0	0	0	0.091	0	0.383	0.044	0.416
KDO01841.1	KDO01447.1	1163398.AJJP01000189_gene4248	1163398.AJJP01000167_gene1694	0.060	0	0	0	0.152	0	0.754	0.159	0.813
KDO01841.1	KDN98519.1	1163398.AJJP01000189_gene4248	1163398.AJJP01000214_gene3055	0	0	0	0	0.091	0	0.374	0.044	0.408
KDO01841.1	KDO00784.1	1163398.AJJP01000189_gene4248	1163398.AJJP01000193_gene2193	0	0	0	0	0.067	0	0.317	0.290	0.508
KDO01841.1	KDO01875.1	1163398.AJJP01000189_gene4248	1163398.AJJP01000199_gene3510	0.083	0	0	0	0.174	0.141	0.613	0.044	0.715
KDO01841.1	KDO01876.1	1163398.AJJP01000189_gene4248	1163398.AJJP01000198_gene3537	0.110	0	0	0	0.152	0	0.754	0	0.798
KDO01875.1	KDN99033.1	1163398.AJJP01000199_gene3510	1163398.AJJP01000050_gene1876	0.046	0	0	0	0.065	0.135	0.398	0.043	0.474
KDO01875.1	KDN99312.1	1163398.AJJP01000199_gene3510	1163398.AJJP01000056_gene1953	0	0	0.451	0.597	0	0	0.613	0.044	0.680
KDO01875.1	KDN98436.1	1163398.AJJP01000199_gene3510	1163398.AJJP01000068_gene2418	0.051	0	0	0	0.154	0.246	0.754	0.104	0.842
KDO01875.1	KDN99826.1	1163398.AJJP01000199_gene3510	1163398.AJJP01000074_gene2542	0	0	0	0	0	0.136	0.754	0	0.778
KDO01875.1	KDO00117.1	1163398.AJJP01000199_gene3510	1163398.AJJP01000113_gene830	0.088	0	0.169	0	0.069	0	0.518	0	0.614
KDO01875.1	KDO00118.1	1163398.AJJP01000199_gene3510	1163398.AJJP01000113_gene831	0.070	0	0.215	0	0.080	0.068	0.592	0	0.698
KDO01875.1	KDO00120.1	1163398.AJJP01000199_gene3510	1163398.AJJP01000113_gene833	0.052	0	0.151	0	0.065	0	0.592	0	0.651
KDO01875.1	KDO01254.1	1163398.AJJP01000199_gene3510	1163398.AJJP01000126_gene4770	0.088	0	0	0	0.069	0	0.518	0	0.555
KDO01875.1	KDO01253.1	1163398.AJJP01000199_gene3510	1163398.AJJP01000126_gene4771	0.046	0	0	0	0.065	0.135	0.398	0.043	0.474
KDO01875.1	KDO01252.1	1163398.AJJP01000199_gene3510	1163398.AJJP01000126_gene4772	0.136	0	0	0	0.078	0.250	0.080	0.121	0.428
KDO01875.1	KDO01251.1	1163398.AJJP01000199_gene3510	1163398.AJJP01000126_gene4773	0.089	0	0	0	0.174	0.141	0.754	0.044	0.820
KDO01875.1	KDO00972.1	1163398.AJJP01000199_gene3510	1163398.AJJP01000137_gene437	0	0	0	0	0.060	0	0.754	0.157	0.788
KDO01875.1	KDO00973.1	1163398.AJJP01000199_gene3510	1163398.AJJP01000137_gene438	0	0	0	0	0.382	0.060	0.141	0.071	0.474
KDO01875.1	KDO00974.1	1163398.AJJP01000199_gene3510	1163398.AJJP01000137_gene439	0	0	0	0	0.366	0	0.141	0.069	0.448
KDO01875.1	KDN97069.1	1163398.AJJP01000199_gene3510	1163398.AJJP01000144_gene3507	0.098	0.007	0	0	0.175	0.241	0.471	0.072	0.672
KDO01875.1	KDO01447.1	1163398.AJJP01000199_gene3510	1163398.AJJP01000167_gene1694	0	0	0	0	0.061	0	0.754	0.072	0.766
KDO01875.1	KDO01411.1	1163398.AJJP01000199_gene3510	1163398.AJJP01000167_gene1730	0	0	0	0	0.061	0.149	0.611	0.086	0.677
KDO01875.1	KDO01841.1	1163398.AJJP01000199_gene3510	1163398.AJJP01000189_gene4248	0.083	0	0	0	0.174	0.141	0.613	0.044	0.715
KDO01875.1	KDO01876.1	1163398.AJJP01000199_gene3510	1163398.AJJP01000198_gene3537	0.136	0	0.573	0	0.616	0.312	0.754	0.251	0.977
KDO01876.1	KDN98649.1	1163398.AJJP01000198_gene3537	1163398.AJJP01000044_gene2362	0	0	0	0	0	0.137	0.340	0	0.406
KDO01876.1	KDN99033.1	1163398.AJJP01000198_gene3537	1163398.AJJP01000050_gene1876	0.056	0	0	0	0.069	0.267	0.183	0	0.403
KDO01876.1	KDN99312.1	1163398.AJJP01000198_gene3537	1163398.AJJP01000056_gene1953	0.051	0	0	0	0.088	0.312	0.754	0.067	0.838
KDO01876.1	KDN98436.1	1163398.AJJP01000198_gene3537	1163398.AJJP01000068_gene2418	0.059	0	0	0	0.061	0	0.816	0	0.823
KDO01876.1	KDN99990.1	1163398.AJJP01000198_gene3537	1163398.AJJP01000070_gene2596	0.134	0	0.228	0	0.366	0.247	0.110	0.049	0.666
KDO01876.1	KDO00117.1	1163398.AJJP01000198_gene3537	1163398.AJJP01000113_gene830	0.134	0	0.273	0	0.094	0.247	0.661	0.104	0.839
KDO01876.1	KDO00118.1	1163398.AJJP01000198_gene3537	1163398.AJJP01000113_gene831	0.074	0	0.325	0	0.219	0.322	0.724	0.073	0.895
KDO01876.1	KDO00119.1	1163398.AJJP01000198_gene3537	1163398.AJJP01000113_gene832	0.060	0	0	0	0.152	0.256	0.496	0.072	0.672
KDO01876.1	KDO00120.1	1163398.AJJP01000198_gene3537	1163398.AJJP01000113_gene833	0	0	0	0	0.172	0	0.724	0.047	0.763
KDO01876.1	KDO01254.1	1163398.AJJP01000198_gene3537	1163398.AJJP01000126_gene4770	0.134	0	0	0	0.094	0.247	0.661	0.104	0.787
KDO01876.1	KDO01253.1	1163398.AJJP01000198_gene3537	1163398.AJJP01000126_gene4771	0.056	0	0	0	0.069	0.267	0.183	0	0.403
KDO01876.1	KDO01252.1	1163398.AJJP01000198_gene3537	1163398.AJJP01000126_gene4772	0.354	0	0.202	0	0.068	0.252	0	0	0.592
KDO01876.1	KDO01251.1	1163398.AJJP01000198_gene3537	1163398.AJJP01000126_gene4773	0.245	0	0	0	0.141	0	0.816	0	0.870
KDO01876.1	KDO00972.1	1163398.AJJP01000198_gene3537	1163398.AJJP01000137_gene437	0.087	0	0	0	0.092	0	0.816	0.241	0.868
KDO01876.1	KDO00973.1	1163398.AJJP01000198_gene3537	1163398.AJJP01000137_gene438	0.064	0	0	0	0.218	0	0.243	0.104	0.437
KDO01876.1	KDO01836.1	1163398.AJJP01000198_gene3537	1163398.AJJP01000189_gene4243	0	0	0	0	0.157	0.372	0	0	0.447
KDO01876.1	KDO01841.1	1163398.AJJP01000198_gene3537	1163398.AJJP01000189_gene4248	0.110	0	0	0	0.152	0	0.754	0	0.798
KDO01876.1	KDO00784.1	1163398.AJJP01000198_gene3537	1163398.AJJP01000193_gene2193	0	0	0	0	0	0	0.467	0.072	0.484
KDO01876.1	KDO01875.1	1163398.AJJP01000198_gene3537	1163398.AJJP01000199_gene3510	0.136	0	0.573	0	0.616	0.312	0.754	0.251	0.977
KDO01911.1	KDO02069.1	1163398.AJJP01000179_gene212	1163398.AJJP01000109_gene672	0	0	0	0	0	0.124	0.908	0.190	0.929
KDO01911.1	KDO00973.1	1163398.AJJP01000179_gene212	1163398.AJJP01000137_gene438	0	0	0	0	0	0	0.383	0.109	0.426
KDO01911.1	KDO00974.1	1163398.AJJP01000179_gene212	1163398.AJJP01000137_gene439	0	0	0	0	0	0	0.511	0.096	0.539
KDO01911.1	KDO01913.1	1163398.AJJP01000179_gene212	1163398.AJJP01000179_gene210	0.847	0	0	0	0	0	0	0	0.848
KDO01911.1	KDO01912.1	1163398.AJJP01000179_gene212	1163398.AJJP01000179_gene211	0.854	0	0.785	0	0.803	0.442	0.907	0.216	0.999
KDO01911.1	KDO00782.1	1163398.AJJP01000179_gene212	1163398.AJJP01000193_gene2195	0	0	0	0	0	0	0.561	0.224	0.644
KDO01912.1	KDO02069.1	1163398.AJJP01000179_gene211	1163398.AJJP01000109_gene672	0	0	0	0	0	0.116	0.884	0.160	0.906
KDO01912.1	KDO01913.1	1163398.AJJP01000179_gene211	1163398.AJJP01000179_gene210	0.847	0	0	0	0	0	0	0	0.848
KDO01912.1	KDO00782.1	1163398.AJJP01000179_gene211	1163398.AJJP01000193_gene2195	0	0	0	0	0	0	0.561	0.159	0.615
KDO01912.1	KDO01911.1	1163398.AJJP01000179_gene211	1163398.AJJP01000179_gene212	0.854	0	0.785	0	0.803	0.442	0.907	0.216	0.999
KDO01913.1	KDO01911.1	1163398.AJJP01000179_gene210	1163398.AJJP01000179_gene212	0.847	0	0	0	0	0	0	0	0.848
KDO01913.1	KDO01912.1	1163398.AJJP01000179_gene210	1163398.AJJP01000179_gene211	0.847	0	0	0	0	0	0	0	0.848
KDO01984.1	KDO01418.1	1163398.AJJP01000157_gene2834	1163398.AJJP01000167_gene1723	0.055	0	0	0	0	0	0.529	0	0.535
KDO02012.1	KDO00564.1	1163398.AJJP01000157_gene2863	1163398.AJJP01000018_gene1238	0	0	0	0	0.092	0	0.436	0	0.465
KDO02012.1	KDN99990.1	1163398.AJJP01000157_gene2863	1163398.AJJP01000070_gene2596	0	0	0	0	0.154	0	0.508	0	0.565
KDO02012.1	KDN98132.1	1163398.AJJP01000157_gene2863	1163398.AJJP01000093_gene4092	0	0	0	0	0	0	0.383	0.108	0.426
KDO02012.1	KDO00117.1	1163398.AJJP01000157_gene2863	1163398.AJJP01000113_gene830	0	0	0	0	0.092	0	0.384	0.068	0.433
KDO02012.1	KDN97956.1	1163398.AJJP01000157_gene2863	1163398.AJJP01000125_gene4667	0.087	0	0	0	0.059	0	0.403	0.096	0.474
KDO02012.1	KDO01254.1	1163398.AJJP01000157_gene2863	1163398.AJJP01000126_gene4770	0	0	0	0	0.092	0	0.384	0.068	0.433
KDO02012.1	KDO01252.1	1163398.AJJP01000157_gene2863	1163398.AJJP01000126_gene4772	0.068	0	0.298	0	0.060	0.249	0.092	0	0.504
KDO02012.1	KDN98725.1	1163398.AJJP01000157_gene2863	1163398.AJJP01000153_gene2994	0	0	0	0	0.092	0	0.508	0	0.534
KDO02012.1	KDN98519.1	1163398.AJJP01000157_gene2863	1163398.AJJP01000214_gene3055	0	0	0	0	0.092	0	0.469	0	0.497
KDO02054.1	KDO02056.1	1163398.AJJP01000109_gene687	1163398.AJJP01000109_gene685	0.495	0	0	0	0	0	0	0	0.495
KDO02054.1	KDO02055.1	1163398.AJJP01000109_gene687	1163398.AJJP01000109_gene686	0.892	0	0.733	0	0.525	0	0.162	0.620	0.994
KDO02055.1	KDO02056.1	1163398.AJJP01000109_gene686	1163398.AJJP01000109_gene685	0.495	0	0	0	0.060	0	0	0	0.505
KDO02055.1	KDO02054.1	1163398.AJJP01000109_gene686	1163398.AJJP01000109_gene687	0.892	0	0.733	0	0.525	0	0.162	0.620	0.994
KDO02056.1	KDN99859.1	1163398.AJJP01000109_gene685	1163398.AJJP01000074_gene2509	0	0	0	0	0	0.170	0.405	0	0.485
KDO02056.1	KDN98725.1	1163398.AJJP01000109_gene685	1163398.AJJP01000153_gene2994	0	0	0.153	0	0	0.067	0.370	0	0.458
KDO02056.1	KDN99740.1	1163398.AJJP01000109_gene685	1163398.AJJP01000158_gene1765	0	0	0	0	0	0.170	0.405	0	0.485
KDO02056.1	KDO01064.1	1163398.AJJP01000109_gene685	1163398.AJJP01000138_gene2161	0	0	0	0	0	0.170	0.405	0	0.485
KDO02056.1	KDO02054.1	1163398.AJJP01000109_gene685	1163398.AJJP01000109_gene687	0.495	0	0	0	0	0	0	0	0.495
KDO02056.1	KDO02055.1	1163398.AJJP01000109_gene685	1163398.AJJP01000109_gene686	0.495	0	0	0	0.060	0	0	0	0.505
KDO02056.1	KDO01252.1	1163398.AJJP01000109_gene685	1163398.AJJP01000126_gene4772	0	0	0	0	0.067	0.269	0.342	0	0.512
KDO02056.1	KDO01447.1	1163398.AJJP01000109_gene685	1163398.AJJP01000167_gene1694	0.042	0	0	0	0.059	0	0.540	0.073	0.564
KDO02056.1	KDO00119.1	1163398.AJJP01000109_gene685	1163398.AJJP01000113_gene832	0	0	0	0	0.060	0.260	0.467	0	0.596
KDO02056.1	KDN97840.1	1163398.AJJP01000109_gene685	1163398.AJJP01000123_gene4809	0.049	0	0	0	0.057	0	0.770	0.051	0.778
KDO02061.1	KDO02063.1	1163398.AJJP01000109_gene680	1163398.AJJP01000109_gene678	0.708	0	0	0	0.071	0	0	0	0.718
KDO02061.1	KDO02062.1	1163398.AJJP01000109_gene680	1163398.AJJP01000109_gene679	0.883	0	0.333	0	0.168	0	0.816	0.535	0.993
KDO02061.1	KDO00784.1	1163398.AJJP01000109_gene680	1163398.AJJP01000193_gene2193	0	0	0	0	0	0	0.405	0.046	0.408
KDO02061.1	KDO01838.1	1163398.AJJP01000109_gene680	1163398.AJJP01000189_gene4245	0.231	0	0	0	0.065	0	0	0.260	0.421
KDO02061.1	KDN96975.1	1163398.AJJP01000109_gene680	1163398.AJJP01000155_gene2755	0	0	0	0	0.152	0.292	0.238	0	0.502
KDO02061.1	KDN97069.1	1163398.AJJP01000109_gene680	1163398.AJJP01000144_gene3507	0	0	0	0	0.060	0.387	0.308	0	0.566
KDO02062.1	KDO02063.1	1163398.AJJP01000109_gene679	1163398.AJJP01000109_gene678	0.787	0	0.174	0	0.098	0	0	0.104	0.839
KDO02062.1	KDO01838.1	1163398.AJJP01000109_gene679	1163398.AJJP01000189_gene4245	0.231	0	0.446	0	0	0	0	0.209	0.633
KDO02062.1	KDO02061.1	1163398.AJJP01000109_gene679	1163398.AJJP01000109_gene680	0.883	0	0.333	0	0.168	0	0.816	0.535	0.993
KDO02063.1	KDO02061.1	1163398.AJJP01000109_gene678	1163398.AJJP01000109_gene680	0.708	0	0	0	0.071	0	0	0	0.718
KDO02063.1	KDO02062.1	1163398.AJJP01000109_gene678	1163398.AJJP01000109_gene679	0.787	0	0.174	0	0.098	0	0	0.104	0.839
KDO02069.1	KDN97805.1	1163398.AJJP01000109_gene672	1163398.AJJP01000006_gene2114	0	0	0	0	0.065	0	0.383	0.089	0.428
KDO02069.1	KDN97534.1	1163398.AJJP01000109_gene672	1163398.AJJP01000014_gene3724	0.136	0	0	0	0.063	0.418	0.659	0.104	0.829
KDO02069.1	KDN99100.1	1163398.AJJP01000109_gene672	1163398.AJJP01000047_gene2386	0.090	0	0	0	0.063	0.418	0.239	0.104	0.599
KDO02069.1	KDN99086.1	1163398.AJJP01000109_gene672	1163398.AJJP01000048_gene2134	0.062	0	0	0	0.063	0.418	0.239	0.104	0.587
KDO02069.1	KDO00973.1	1163398.AJJP01000109_gene672	1163398.AJJP01000137_gene438	0	0	0	0	0.083	0	0.383	0.070	0.427
KDO02069.1	KDO00974.1	1163398.AJJP01000109_gene672	1163398.AJJP01000137_gene439	0	0	0	0	0.091	0	0.383	0.069	0.432
KDO02069.1	KDO01134.1	1163398.AJJP01000109_gene672	1163398.AJJP01000161_gene1588	0.078	0	0	0	0	0	0.613	0.143	0.667
KDO02069.1	KDN97034.1	1163398.AJJP01000109_gene672	1163398.AJJP01000142_gene3406	0.075	0	0	0	0	0	0.700	0.130	0.737
KDO02069.1	KDO01135.1	1163398.AJJP01000109_gene672	1163398.AJJP01000161_gene1587	0.075	0	0	0	0	0	0.700	0.130	0.737
KDO02069.1	KDO01132.1	1163398.AJJP01000109_gene672	1163398.AJJP01000161_gene1590	0.062	0	0	0	0.063	0.418	0.613	0.104	0.790
KDO02069.1	KDO00782.1	1163398.AJJP01000109_gene672	1163398.AJJP01000193_gene2195	0	0	0	0	0.366	0.411	0.561	0.157	0.843
KDO02069.1	KDO01912.1	1163398.AJJP01000109_gene672	1163398.AJJP01000179_gene211	0	0	0	0	0	0.116	0.884	0.160	0.906
KDO02069.1	KDO01911.1	1163398.AJJP01000109_gene672	1163398.AJJP01000179_gene212	0	0	0	0	0	0.124	0.908	0.190	0.929
