# Supplementary material for: Host-adaptive traits in the plant-colonizing Pseudomonas donghuensis P482 revealed by transcriptomic responses to exudates of tomato and maize
Source: Sci Rep. 2023 Jun 9;13:9445. doi: 10.1038/s41598-023-36494-6 (PMC10256816; doi:10.1038/s41598-023-36494-6)
Supplement: Supplementary file 5 — Supplementary Information 5. [file 41598_2023_36494_MOESM5_ESM.xlsx]

## Sheet: Description
RNA-seq differential gene expression analysis
Tomato	refers to P482 grown on 1C medium supplemented with 0.2 mg/L of tomato exudates
Maize	refers to P482 grown on 1C medium supplemented with 0.2 mg/L of maize exudates
Medium	refers to P482 grown on 1C medium alone (without supplementation)
Tomato vs Medium - "Medium" was the reference (baseline) group
Maize vs Medium - "Medium" was the reference (baseline) group
Tomato vs Maize - "Maize" was the reference (baseline) group
each conditions were tested in 3 biological replicates (separate cultures from which RNA was extracted)
1C medium stands for M9 0.4% glucose

## Sheet: Tomato M9 with M9 as reference
Column1	Column2	Column3	Column4	Column5	Column6	Column7	Column8	Column9	Column10	Column11	Column12	Column13	Column14	Column15	Column16	Column17	Column18	Column19	Column20	Column21	Column22	Column23	Column24	Column25	Column26	Column27	Column28	Column29
gene_id	gene_name	baseMean	log2FoldChange	lfcSE	stat	pvalue	padj	seed_eggNOG_ortholog	seed_ortholog_evalue	seed_ortholog_score	best_tax_level	Preferred_name	GOs	EC	KEGG_ko	KEGG_Pathway	KEGG_Module	KEGG_Reaction	KEGG_rclass	BRITE	KEGG_TC	CAZy	BiGG_Reaction	tax_scope	eggNOG_OGs	bestOG	COG_Functional_Category	eggNOG_free_text_description
aat	aat	155.212116147718	0.0326613235630919	0.412338276801453	0.0792100209964714	0.936865574036259	0.968820363331	1163398.AJJP01000192_gene4294	1.1e-132	479.2	Gammaproteobacteria	aat	GO:0003674,GO:0003824,GO:0005575,GO:0005622,GO:0005623,GO:0005737,GO:0006508,GO:0006807,GO:0008150,GO:0008152,GO:0008233,GO:0008914,GO:0016740,GO:0016746,GO:0016755,GO:0016787,GO:0019538,GO:0043170,GO:0044238,GO:0044424,GO:0044464,GO:0071704,GO:0140096,GO:1901564	2.3.2.6	ko:K00684			R03813,R11443,R11444	RC00055,RC00064	ko00000,ko01000				Bacteria	1R9W8@1224,1S1ZB@1236,COG2360@1,COG2360@2	NA|NA|NA	O	Functions in the N-end rule pathway of protein degradation where it conjugates Leu, Phe and, less efficiently, Met from aminoacyl-tRNAs to the N-termini of proteins containing an N-terminal arginine or lysine
accA	accA	2960.34299448855	-0.0151401370064757	0.273736572335054	-0.0553091495130732	0.955892173068444	0.978294290218403	1163398.AJJP01000134_gene3858	1.8e-178	631.7	Gammaproteobacteria	accA	GO:0001676,GO:0003674,GO:0003824,GO:0003989,GO:0005488,GO:0005515,GO:0005575,GO:0005622,GO:0005623,GO:0005737,GO:0005829,GO:0006082,GO:0006629,GO:0006631,GO:0006633,GO:0008150,GO:0008152,GO:0008610,GO:0009058,GO:0009317,GO:0009329,GO:0009987,GO:0016053,GO:0016421,GO:0016874,GO:0016885,GO:0019752,GO:0032787,GO:0032991,GO:0042759,GO:0042802,GO:0043436,GO:0044237,GO:0044238,GO:0044249,GO:0044255,GO:…	2.1.3.15,6.4.1.2	ko:K01962,ko:K01963	ko00061,ko00620,ko00640,ko00720,ko01100,ko01110,ko01120,ko01130,ko01200,ko01212,map00061,map00620,map00640,map00720,map01100,map01110,map01120,map01130,map01200,map01212	M00082,M00376	R00742,R04386	RC00040,RC00253,RC00367	ko00000,ko00001,ko00002,ko01000			iAF1260.b0185,iBWG_1329.BWG_0177,iEC55989_1330.EC55989_0179,iECDH10B_1368.ECDH10B_0165,iECDH1ME8569_1439.ECDH1ME8569_0178,iECED1_1282.ECED1_0191,iECH74115_1262.ECH74115_0195,iECIAI1_1343.ECIAI1_0185,iECNA114_1301.ECNA114_0175,iECO111_1330.ECO111_0186,iECO26_1355.ECO26_0187,iECP_1309.ECP_0193,iECSE_1348.ECSE_0184,iECSF_1327.ECSF_0200,iECSP_1301.ECSP_0184,iECW_1372.ECW_m0181,iECs_1301.ECs0187,iEKO1…	Bacteria	1MURN@1224,1RNN8@1236,COG0825@1,COG0825@2	NA|NA|NA	I	Component of the acetyl coenzyme A carboxylase (ACC) complex. First, biotin carboxylase catalyzes the carboxylation of biotin on its carrier protein (BCCP) and then the CO(2) group is transferred by the carboxyltransferase to acetyl-CoA to form malonyl-CoA
accB	accB	300.780890985293	-0.203597098733195	0.349447266956234	-0.582626101232878	0.560145030505092	0.762382066575281	1163398.AJJP01000038_gene4646	3.3e-61	241.1	Gammaproteobacteria	accB	GO:0003674,GO:0003824,GO:0003989,GO:0005575,GO:0005622,GO:0005623,GO:0005737,GO:0005829,GO:0006082,GO:0006464,GO:0006629,GO:0006631,GO:0006633,GO:0006807,GO:0008150,GO:0008152,GO:0008610,GO:0009058,GO:0009305,GO:0009987,GO:0016049,GO:0016053,GO:0016421,GO:0016874,GO:0016885,GO:0019538,GO:0019752,GO:0032787,GO:0036211,GO:0040007,GO:0043170,GO:0043412,GO:0043436,GO:0044237,GO:0044238,GO:0044249,GO:…	2.3.1.12	ko:K00627,ko:K02160	ko00010,ko00020,ko00061,ko00620,ko00640,ko00720,ko01100,ko01110,ko01120,ko01130,ko01200,ko01212,map00010,map00020,map00061,map00620,map00640,map00720,map01100,map01110,map01120,map01130,map01200,map01212	M00082,M00307,M00376	R00209,R00742,R02569	RC00004,RC00040,RC00367,RC02742,RC02857	br01601,ko00000,ko00001,ko00002,ko01000			iYL1228.KPN_03664	Bacteria	1RCXA@1224,1S3YP@1236,COG0511@1,COG0511@2	NA|NA|NA	I	first, biotin carboxylase catalyzes the carboxylation of the carrier protein and then the transcarboxylase transfers the carboxyl group to form malonyl-CoA
accC	accC	1190.15576977683	-0.0855508046333122	0.259797349002415	-0.329298220177439	0.7419302892648	0.871032935057765	1163398.AJJP01000038_gene4645	3.7e-257	893.6	Gammaproteobacteria	accC	GO:0003674,GO:0003824,GO:0004075,GO:0005575,GO:0005622,GO:0005623,GO:0005737,GO:0005829,GO:0006082,GO:0006629,GO:0006631,GO:0006633,GO:0008150,GO:0008152,GO:0008610,GO:0009058,GO:0009889,GO:0009890,GO:0009892,GO:0009987,GO:0010565,GO:0016053,GO:0016874,GO:0016879,GO:0019216,GO:0019217,GO:0019222,GO:0019752,GO:0031323,GO:0031324,GO:0031326,GO:0031327,GO:0032787,GO:0042304,GO:0043436,GO:0044237,GO:…	6.3.4.14,6.4.1.2	ko:K01961	ko00061,ko00620,ko00640,ko00720,ko01100,ko01110,ko01120,ko01130,ko01200,ko01212,map00061,map00620,map00640,map00720,map01100,map01110,map01120,map01130,map01200,map01212	M00082,M00376	R00742,R04385	RC00040,RC00253,RC00367	ko00000,ko00001,ko00002,ko01000			iSF_1195.SF3294	Bacteria	1MU4H@1224,1RMNB@1236,COG0439@1,COG0439@2	NA|NA|NA	I	An AccC homodimer forms the biotin carboxylase subunit of the acetyl CoA carboxylase, an enzyme that catalyzes the formation of malonyl-CoA, which in turn controls the rate of fatty acid metabolism
accD	accD	1130.94806378746	-0.403020629378586	0.312295045123688	-1.2905124038038	0.19687280798986	0.416125473371107	1163398.AJJP01000093_gene4092	5.7e-169	600.1	Gammaproteobacteria	accD	GO:0001676,GO:0003674,GO:0003676,GO:0003677,GO:0003723,GO:0003729,GO:0003824,GO:0003989,GO:0005488,GO:0005575,GO:0005622,GO:0005623,GO:0005737,GO:0006082,GO:0006417,GO:0006629,GO:0006631,GO:0006633,GO:0008150,GO:0008152,GO:0008270,GO:0008610,GO:0009058,GO:0009317,GO:0009329,GO:0009889,GO:0009890,GO:0009892,GO:0009987,GO:0010468,GO:0010556,GO:0010558,GO:0010605,GO:0010608,GO:0010629,GO:0016053,GO:…	2.1.3.15,6.4.1.2	ko:K01963	ko00061,ko00620,ko00640,ko00720,ko01100,ko01110,ko01120,ko01130,ko01200,ko01212,map00061,map00620,map00640,map00720,map01100,map01110,map01120,map01130,map01200,map01212	M00082,M00376	R00742,R04386	RC00040,RC00253,RC00367	ko00000,ko00001,ko00002,ko01000			iJN678.accD,iPC815.YPO2768,iUTI89_1310.UTI89_C2601	Bacteria	1MW8G@1224,1RNDS@1236,COG0777@1,COG0777@2	NA|NA|NA	I	Component of the acetyl coenzyme A carboxylase (ACC) complex. Biotin carboxylase (BC) catalyzes the carboxylation of biotin on its carrier protein (BCCP) and then the CO(2) group is transferred by the transcarboxylase to acetyl-CoA to form malonyl- CoA
aceA	aceA	2419.11209965604	1.99637049801929	0.320757644472836	6.22392180644773	4.84878806115199e-10	1.73535572714913e-08	1163398.AJJP01000193_gene2193	2.5e-258	897.5	Gammaproteobacteria	aceA	GO:0001101,GO:0001666,GO:0003674,GO:0003824,GO:0004451,GO:0005488,GO:0005515,GO:0005575,GO:0005576,GO:0005622,GO:0005623,GO:0005737,GO:0005829,GO:0005886,GO:0005975,GO:0006081,GO:0006082,GO:0006097,GO:0006102,GO:0006950,GO:0008150,GO:0008152,GO:0009268,GO:0009405,GO:0009605,GO:0009607,GO:0009628,GO:0009987,GO:0010033,GO:0010034,GO:0010447,GO:0016020,GO:0016829,GO:0016830,GO:0016833,GO:0019752,GO:…	4.1.3.1	ko:K01637	ko00630,ko01100,ko01110,ko01120,ko01200,map00630,map01100,map01110,map01120,map01200	M00012	R00479	RC00311,RC00313	ko00000,ko00001,ko00002,ko01000			e_coli_core.b4015,iAF1260.b4015,iB21_1397.B21_03847,iBWG_1329.BWG_3671,iE2348C_1286.E2348C_4318,iEC042_1314.EC042_4377,iEC55989_1330.EC55989_4500,iECABU_c1320.ECABU_c45310,iECBD_1354.ECBD_4022,iECB_1328.ECB_03887,iECDH10B_1368.ECDH10B_4204,iECDH1ME8569_1439.ECDH1ME8569_3871,iECD_1391.ECD_03887,iECED1_1282.ECED1_4722,iECIAI1_1343.ECIAI1_4235,iECIAI39_1322.ECIAI39_4401,iECNA114_1301.ECNA114_4164,iE…	Bacteria	1MWIF@1224,1RQAK@1236,COG2224@1,COG2224@2	NA|NA|NA	C	Isocitrate lyase
aceF	aceF	1422.13128382712	0.182583111937803	0.372377753085262	0.490316917230008	0.623909657777318	0.80184280203892	1163398.AJJP01000024_gene1333	6.2e-211	740.3	Gammaproteobacteria	aceF		2.3.1.12	ko:K00627	ko00010,ko00020,ko00620,ko01100,ko01110,ko01120,ko01130,ko01200,map00010,map00020,map00620,map01100,map01110,map01120,map01130,map01200	M00307	R00209,R02569	RC00004,RC02742,RC02857	br01601,ko00000,ko00001,ko00002,ko01000				Bacteria	1MU7K@1224,1RNPT@1236,COG0508@1,COG0508@2	NA|NA|NA	C	The pyruvate dehydrogenase complex catalyzes the overall conversion of pyruvate to acetyl-CoA and CO(2)
acnA	acnA	1981.21872707577	-0.0334589007148408	0.285342344652617	-0.11725879926996	0.906654973155533	0.953951740101754	1163398.AJJP01000102_gene1502	0	1832.8	Gammaproteobacteria	acnA	GO:0003674,GO:0003676,GO:0003723,GO:0003729,GO:0003730,GO:0003824,GO:0003994,GO:0005488,GO:0005506,GO:0005575,GO:0005622,GO:0005623,GO:0005737,GO:0005829,GO:0005975,GO:0006081,GO:0006082,GO:0006091,GO:0006097,GO:0006099,GO:0006101,GO:0006629,GO:0006631,GO:0006950,GO:0006979,GO:0008150,GO:0008152,GO:0009060,GO:0009061,GO:0009987,GO:0015980,GO:0016829,GO:0016835,GO:0016836,GO:0016999,GO:0017144,GO:…	4.2.1.3	ko:K01681	ko00020,ko00630,ko00720,ko01100,ko01110,ko01120,ko01130,ko01200,ko01210,ko01230,map00020,map00630,map00720,map01100,map01110,map01120,map01130,map01200,map01210,map01230	M00009,M00010,M00012,M00173,M00740	R01324,R01325,R01900	RC00497,RC00498,RC00618	br01601,ko00000,ko00001,ko00002,ko01000			iAPECO1_1312.APECO1_436,iECOK1_1307.ECOK1_1491,iECS88_1305.ECS88_1416,iJN746.PP_2112,iUMN146_1321.UM146_10390,iUTI89_1310.UTI89_C1547	Bacteria	1MU9T@1224,1RN5I@1236,COG1048@1,COG1048@2	NA|NA|NA	C	Catalyzes the isomerization of citrate to isocitrate via cis-aconitate
acnB	acnB	3563.27331095016	-0.334623458711151	0.280672824138573	-1.19221894651953	0.233175406252766	0.460736792761797	1163398.AJJP01000068_gene2414	0	1736.5	Gammaproteobacteria	acnB	GO:0003674,GO:0003676,GO:0003723,GO:0003729,GO:0003730,GO:0003824,GO:0003994,GO:0005488,GO:0005575,GO:0005622,GO:0005623,GO:0005737,GO:0005829,GO:0005975,GO:0006081,GO:0006082,GO:0006091,GO:0006097,GO:0006099,GO:0006101,GO:0006417,GO:0006629,GO:0006631,GO:0008150,GO:0008152,GO:0009056,GO:0009060,GO:0009062,GO:0009889,GO:0009987,GO:0010468,GO:0010556,GO:0010608,GO:0015980,GO:0016042,GO:0016054,GO:…	4.2.1.3,4.2.1.99	ko:K01682	ko00020,ko00630,ko00640,ko00720,ko01100,ko01110,ko01120,ko01130,ko01200,ko01210,ko01230,map00020,map00630,map00640,map00720,map01100,map01110,map01120,map01130,map01200,map01210,map01230	M00009,M00010,M00012,M00173	R01324,R01325,R01900,R04425	RC00497,RC00498,RC00618,RC01153	br01601,ko00000,ko00001,ko00002,ko01000			iECIAI1_1343.ECIAI1_0116,iPC815.YPO3415	Bacteria	1MVCR@1224,1RNMC@1236,COG1049@1,COG1049@2	NA|NA|NA	C	Belongs to the aconitase IPM isomerase family
acnD	acnD	260.76759338476	0.397002400595216	0.483555826669366	0.821006342390056	0.411642655566819	0.643487369621695	1163398.AJJP01000068_gene2417	0	1728.8	Gammaproteobacteria	acnD		4.2.1.117,4.2.1.3	ko:K01681,ko:K20455	ko00020,ko00630,ko00640,ko00720,ko01100,ko01110,ko01120,ko01130,ko01200,ko01210,ko01230,map00020,map00630,map00640,map00720,map01100,map01110,map01120,map01130,map01200,map01210,map01230	M00009,M00010,M00012,M00173,M00740	R01324,R01325,R01900,R11263	RC00497,RC00498,RC00618,RC01152	br01601,ko00000,ko00001,ko00002,ko01000				Bacteria	1MU9T@1224,1RN5I@1236,COG1048@1,COG1048@2	NA|NA|NA	C	Catalyzes the isomerization of citrate to isocitrate via cis-aconitate
acoA	acoA	33.3437527697416	0.43688935946102	0.571405705963416	0.764586973671193	0.444517528367238	0.675791579376574	1163398.AJJP01000038_gene4642	1.6e-182	645.2	Gammaproteobacteria	acoA			ko:K21416					ko00000,ko01000				Bacteria	1MU5R@1224,1RWHU@1236,COG1071@1,COG1071@2	NA|NA|NA	C	dehydrogenase e1 component
acoB	acoB	6.45444823380342	0.458061324769808	1.14356365834595	0.40055603501107	0.688747020157953	NA	1163398.AJJP01000038_gene4641	6.5e-190	669.8	Gammaproteobacteria	acoB			ko:K21417					ko00000,ko01000				Bacteria	1R8KB@1224,1RP3G@1236,COG0022@1,COG0022@2	NA|NA|NA	C	COG0022 Pyruvate 2-oxoglutarate dehydrogenase complex, dehydrogenase (E1) component, eukaryotic type, beta subunit
acoC	acoC	7.5357779362432	-0.351187148824842	0.946499462342252	-0.371037874607744	0.71060932211918	NA	1163398.AJJP01000038_gene4640	1.7e-204	718.4	Gammaproteobacteria	acoC		2.3.1.12	ko:K00627,ko:K06889	ko00010,ko00020,ko00620,ko01100,ko01110,ko01120,ko01130,ko01200,map00010,map00020,map00620,map01100,map01110,map01120,map01130,map01200	M00307	R00209,R02569	RC00004,RC02742,RC02857	br01601,ko00000,ko00001,ko00002,ko01000				Bacteria	1NU1Q@1224,1RR0X@1236,COG0508@1,COG0508@2,COG0596@1,COG0596@2	NA|NA|NA	C	acetoin dehydrogenase
acoR	acoR	275.675103236939	0.323034612097817	0.521153154988719	0.619845834195918	0.535359289608448	0.745992452733083	1163398.AJJP01000038_gene4644	0	1233	Gammaproteobacteria	acoR			ko:K21405					ko00000,ko03000				Bacteria	1NRG5@1224,1RQMR@1236,COG3284@1,COG3284@2	NA|NA|NA	KQ	transcriptional regulator
acpP	acpP	6517.40296161516	-0.296540528382381	0.274918189367602	-1.07865008519268	0.280743744911101	0.511813152767749	1163398.AJJP01000091_gene1571	8.3e-32	142.5	Gammaproteobacteria	acpP	GO:0000035,GO:0000036,GO:0003674,GO:0005488,GO:0005575,GO:0005622,GO:0005623,GO:0005737,GO:0005829,GO:0005975,GO:0006082,GO:0006629,GO:0006631,GO:0006633,GO:0006643,GO:0006644,GO:0006664,GO:0006793,GO:0006796,GO:0008150,GO:0008152,GO:0008289,GO:0008610,GO:0008654,GO:0009058,GO:0009245,GO:0009247,GO:0009311,GO:0009312,GO:0009987,GO:0016051,GO:0016053,GO:0019637,GO:0019752,GO:0019842,GO:0031177,GO:…		ko:K02078					ko00000,ko00001				Bacteria	1MZ4P@1224,1S8X4@1236,COG0236@1,COG0236@2	NA|NA|NA	IQ	Carrier of the growing fatty acid chain in fatty acid biosynthesis
acrA	acrA	132.08183051664	-1.61844756965897	0.505191063641899	-3.20363459715946	0.00135704590609528	0.00922791216144789	1163398.AJJP01000142_gene3415	2.5e-209	734.6	Gammaproteobacteria	acrA			ko:K03585	ko01501,ko01503,map01501,map01503	M00646,M00647,M00699,M00718			ko00000,ko00001,ko00002,ko01504,ko02000,ko03036	2.A.6.2,8.A.1.6			Bacteria	1MU78@1224,1RPI1@1236,COG0845@1,COG0845@2	NA|NA|NA	M	Belongs to the membrane fusion protein (MFP) (TC 8.A.1) family
add	add	532.833863682068	0.373900727588448	0.299554350187554	1.24818994400964	0.211961505695904	0.434511958274119	1163398.AJJP01000041_gene2284	1e-184	652.5	Gammaproteobacteria	add		3.5.4.2,3.5.4.4	ko:K01488,ko:K21053	ko00230,ko01100,ko05340,map00230,map01100,map05340		R01244,R01560,R02556	RC00477	ko00000,ko00001,ko01000				Bacteria	1MWBV@1224,1RNVI@1236,COG1816@1,COG1816@2	NA|NA|NA	F	Catalyzes the hydrolytic deamination of adenine to hypoxanthine. Plays an important role in the purine salvage pathway and in nitrogen catabolism
adk	adk	2306.56161398818	0.0379539186980409	0.409519110473947	0.0926792370058527	0.92615839247331	0.963820277256877	1163398.AJJP01000134_gene3902	2.8e-114	417.9	Gammaproteobacteria	adk	GO:0005575,GO:0005622,GO:0005623,GO:0005737,GO:0044424,GO:0044464	2.7.4.3	ko:K00939	ko00230,ko00730,ko01100,ko01110,ko01130,map00230,map00730,map01100,map01110,map01130	M00049	R00127,R01547,R11319	RC00002	ko00000,ko00001,ko00002,ko01000,ko04147			iJN746.PP_1506	Bacteria	1MXCZ@1224,1RMT6@1236,COG0563@1,COG0563@2	NA|NA|NA	F	Catalyzes the reversible transfer of the terminal phosphate group between ATP and AMP. Plays an important role in cellular energy homeostasis and in adenine nucleotide metabolism
aguA	aguA	293.8255001929	-0.457944177874415	0.288080336760563	-1.58964052536163	0.111915856805955	0.285112952126218	1163398.AJJP01000019_gene1187	2.6e-224	784.3	Gammaproteobacteria	aguA		3.5.3.12	ko:K10536	ko00330,ko01100,map00330,map01100		R01416	RC00177	ko00000,ko00001,ko01000				Bacteria	1MX65@1224,1RMF1@1236,COG2957@1,COG2957@2	NA|NA|NA	E	Mediates the hydrolysis of agmatine into N- carbamoylputrescine in the arginine decarboxylase (ADC) pathway of putrescine biosynthesis, a basic polyamine
ahcY	ahcY	1867.65447698567	0.561362201288815	0.284040452263957	1.97634596345152	0.0481156071703483	0.158938438675127	1163398.AJJP01000033_gene299	2.2e-273	947.6	Gammaproteobacteria	ahcY	GO:0000096,GO:0000097,GO:0000098,GO:0000166,GO:0001666,GO:0002376,GO:0002437,GO:0002439,GO:0002544,GO:0003674,GO:0003824,GO:0004013,GO:0005488,GO:0005515,GO:0005575,GO:0005576,GO:0005618,GO:0005622,GO:0005623,GO:0005634,GO:0005737,GO:0005829,GO:0005886,GO:0006082,GO:0006139,GO:0006152,GO:0006520,GO:0006534,GO:0006555,GO:0006575,GO:0006725,GO:0006732,GO:0006790,GO:0006807,GO:0006950,GO:0006952,GO:…	3.3.1.1	ko:K01251	ko00270,ko01100,map00270,map01100	M00035	R00192,R04936	RC00056,RC00069,RC01161,RC01243	ko00000,ko00001,ko00002,ko01000,ko01009,ko04147				Bacteria	1MUQ2@1224,1RMW8@1236,COG0499@1,COG0499@2	NA|NA|NA	H	May play a key role in the regulation of the intracellular concentration of adenosylhomocysteine
ahpC	ahpC	891.520096662059	0.901569923158314	0.352560506935513	2.55720622537912	0.010551664193503	0.0509907833107352	1163398.AJJP01000116_gene919	1.1e-106	392.5	Gammaproteobacteria	ahpC	GO:0003674,GO:0003824,GO:0004601,GO:0005488,GO:0005515,GO:0005575,GO:0005622,GO:0005623,GO:0005737,GO:0005829,GO:0006873,GO:0006875,GO:0006879,GO:0006950,GO:0006979,GO:0007154,GO:0008150,GO:0008152,GO:0009267,GO:0009321,GO:0009605,GO:0009636,GO:0009970,GO:0009987,GO:0009991,GO:0010033,GO:0016209,GO:0016491,GO:0016667,GO:0016671,GO:0016684,GO:0019725,GO:0030003,GO:0031667,GO:0031668,GO:0031669,GO:…	1.11.1.15	ko:K03386	ko04214,map04214				ko00000,ko00001,ko01000,ko04147				Bacteria	1MWPY@1224,1RN4S@1236,COG0450@1,COG0450@2	NA|NA|NA	O	alkyl hydroperoxide reductase
ahpF	ahpF	126.081300373039	0.241480025292836	0.453832227021266	0.532090959863721	0.594662998271261	0.783816504664168	1163398.AJJP01000116_gene918	1.6e-285	988	Gammaproteobacteria	ahpF	GO:0000166,GO:0003674,GO:0003824,GO:0005488,GO:0005575,GO:0005622,GO:0005623,GO:0005737,GO:0005829,GO:0008150,GO:0008152,GO:0008785,GO:0009321,GO:0016491,GO:0016651,GO:0016667,GO:0016668,GO:0032991,GO:0036094,GO:0043167,GO:0043168,GO:0044424,GO:0044444,GO:0044464,GO:0048037,GO:0050660,GO:0050662,GO:0055114,GO:0071949,GO:0097159,GO:1901265,GO:1901363,GO:1902494,GO:1990204		ko:K03387					ko00000,ko01000				Bacteria	1MUKD@1224,1RNC7@1236,COG3634@1,COG3634@2	NA|NA|NA	O	alkyl hydroperoxide reductase
alaS	alaS	1812.41515520869	-0.682978509795744	0.285216540771298	-2.39459642820432	0.0166386677033158	0.0727941712020066	1163398.AJJP01000190_gene4263	0	1698.3	Gammaproteobacteria	alaS	GO:0001130,GO:0001131,GO:0001141,GO:0001217,GO:0002161,GO:0002196,GO:0003674,GO:0003700,GO:0003824,GO:0004812,GO:0004813,GO:0005488,GO:0005515,GO:0005575,GO:0005622,GO:0005623,GO:0005737,GO:0005829,GO:0006082,GO:0006139,GO:0006355,GO:0006396,GO:0006399,GO:0006400,GO:0006412,GO:0006418,GO:0006419,GO:0006450,GO:0006518,GO:0006520,GO:0006725,GO:0006807,GO:0008033,GO:0008150,GO:0008152,GO:0008270,GO:…	6.1.1.7	ko:K01872	ko00970,map00970	M00359,M00360	R03038	RC00055,RC00523	ko00000,ko00001,ko00002,ko01000,ko01007,ko03016			iECABU_c1320.ECABU_c29670,iECED1_1282.ECED1_3146,iEcHS_1320.EcHS_A2833,iJN746.PP_4474	Bacteria	1MU9A@1224,1RMWZ@1236,COG0013@1,COG0013@2	NA|NA|NA	J	Catalyzes the attachment of alanine to tRNA(Ala) in a two-step reaction alanine is first activated by ATP to form Ala- AMP and then transferred to the acceptor end of tRNA(Ala). Also edits incorrectly charged Ser-tRNA(Ala) and Gly-tRNA(Ala) via its editing domain
alg44	alg44	31.7615848928257	0.185752281693277	0.668238217473661	0.277973149149612	0.781032970638323	0.890044754665649	1163398.AJJP01000005_gene3386	6e-216	756.5	Gammaproteobacteria	alg44		2.4.1.33	ko:K01991,ko:K02005,ko:K06147,ko:K16552,ko:K19291	ko00051,ko02025,ko02026,map00051,map02025,map02026		R08692	RC00005	ko00000,ko00001,ko01000,ko02000	1.B.18,1.B.18.1,3.A.1.106,3.A.1.109,3.A.1.21			Bacteria	1N6KD@1224,1S37T@1236,COG0845@1,COG0845@2	NA|NA|NA	M	Alginate biosynthesis protein Alg44
algB	algB	1458.19396322962	0.266113827662626	0.242703822952111	1.09645503076865	0.27287969257245	0.503452456063899	1163398.AJJP01000070_gene2621	7.4e-250	869.4	Gammaproteobacteria	algB			ko:K11384	ko02020,map02020	M00505			ko00000,ko00001,ko00002,ko02022				Bacteria	1MU0N@1224,1RMCK@1236,COG2204@1,COG2204@2	NA|NA|NA	T	COG2204 Response regulator containing CheY-like receiver, AAA-type ATPase, and DNA-binding domains
algE	algE	12.1290300397614	-0.0659399007870232	0.745624626484128	-0.0884357871841655	0.92953031865158	NA	1163398.AJJP01000005_gene3384	3.2e-291	1006.9	Gammaproteobacteria	algE			ko:K16081					ko00000,ko02000	1.B.13.1			Bacteria	1N915@1224,1S5TD@1236,2A2RR@1,30R50@2	NA|NA|NA	S	Alginate regulatory protein
algG	algG	59.6897542436011	-0.122222281481232	0.392373731940385	-0.311494556164125	0.755424680740138	0.877243591198598	1163398.AJJP01000005_gene3383	2.7e-280	970.7	Gammaproteobacteria	algG		5.1.3.37	ko:K01795	ko00051,map00051		R08693	RC00509	ko00000,ko00001,ko01000				Bacteria	1R61J@1224,1RQM9@1236,COG3420@1,COG3420@2	NA|NA|NA	P	Poly(Beta-D-mannuronate) C5 epimerase
algL	algL	32.9285539674046	0.831889284916256	0.482848543590672	1.72287831445025	0.0849105326675375	0.235532712993869	1163398.AJJP01000005_gene3381	1.9e-208	731.5	Gammaproteobacteria	algL		4.2.2.3	ko:K01729	ko00051,map00051		R03706		ko00000,ko00001,ko01000				Bacteria	1R793@1224,1S1G4@1236,28M8D@1,2ZAMJ@2	NA|NA|NA	M	Catalyzes the depolymerization of alginate by cleaving the beta-1,4 glycosidic bond between two adjacent sugar residues via a beta-elimination mechanism
alkT	alkT	288.274776344767	0.582124892012073	0.302160650724481	1.92654103244857	0.0540368535052411	0.171935442971222	1163398.AJJP01000160_gene1634	1.2e-216	758.8	Gammaproteobacteria	rubB		1.18.1.1,1.7.1.15	ko:K00362,ko:K05297	ko00071,ko00910,ko01120,map00071,map00910,map01120	M00530	R00787,R02000	RC00176	ko00000,ko00001,ko00002,ko01000				Bacteria	1NR3M@1224,1RQ07@1236,COG0446@1,COG0446@2	NA|NA|NA	C	One of at least two accessory proteins for anaerobic nitric oxide (NO) reductase. Reduces the rubredoxin moiety of NO reductase
allA	allA	134.395082834315	0.100344023977084	0.306151116927695	0.327759784070241	0.743093296729961	0.87121283064892	1163398.AJJP01000138_gene2188	4.3e-91	340.5	Gammaproteobacteria	allA	GO:0003674,GO:0003824,GO:0016829,GO:0016840,GO:0016842,GO:0050385	4.3.2.3	ko:K01483	ko00230,ko01100,map00230,map01100		R00776	RC00153,RC00379	ko00000,ko00001,ko01000			iAF1260.b0505,iBWG_1329.BWG_0382,iECDH10B_1368.ECDH10B_0461,iECDH1ME8569_1439.ECDH1ME8569_0489,iEcDH1_1363.EcDH1_3107,iJO1366.b0505,iJR904.b0505,iY75_1357.Y75_RS02595	Bacteria	1RE91@1224,1S4PA@1236,COG3194@1,COG3194@2	NA|NA|NA	F	Catalyzes the catabolism of the allantoin degradation intermediate (S)-ureidoglycolate, generating urea and glyoxylate. Involved in the utilization of allantoin as nitrogen source
alr	alr	259.187412701449	0.916277780600706	0.293813401461918	3.118570412519	0.00181730713348929	0.0117372889489946	1163398.AJJP01000158_gene1763	2e-202	711.4	Gammaproteobacteria	alr	GO:0000270,GO:0003674,GO:0003824,GO:0005488,GO:0006022,GO:0006023,GO:0006024,GO:0006082,GO:0006520,GO:0006522,GO:0006523,GO:0006807,GO:0008144,GO:0008150,GO:0008152,GO:0008652,GO:0008784,GO:0009058,GO:0009059,GO:0009078,GO:0009079,GO:0009252,GO:0009273,GO:0009987,GO:0016053,GO:0016853,GO:0016854,GO:0016855,GO:0019752,GO:0019842,GO:0030170,GO:0030203,GO:0030632,GO:0034645,GO:0036094,GO:0036361,GO:…	5.1.1.1	ko:K01775	ko00473,ko01100,ko01502,map00473,map01100,map01502		R00401	RC00285	ko00000,ko00001,ko01000,ko01011				Bacteria	1MV0Q@1224,1RM8U@1236,COG0787@1,COG0787@2	NA|NA|NA	E	Catalyzes the interconversion of L-alanine and D- alanine. May also act on other amino acids
amadh1	amadh1	42.7261059715141	-0.376191846736811	0.485186484827878	-0.775355164458602	0.438129820821959	0.669931881500971	1163398.AJJP01000011_gene4560	5.4e-267	926.4	Gammaproteobacteria	gbsA		1.2.1.8	ko:K00130	ko00260,ko01100,map00260,map01100	M00555	R02565,R02566	RC00080	ko00000,ko00001,ko00002,ko01000				Bacteria	1MU1V@1224,1RMBQ@1236,COG1012@1,COG1012@2	NA|NA|NA	C	belongs to the aldehyde dehydrogenase family
amn	amn	798.888854125609	-0.132357195473694	0.306061551065076	-0.432452867774794	0.665412300879819	0.826418068690548	1163398.AJJP01000079_gene4213	2.9e-284	983.8	Gammaproteobacteria	amn	GO:0003674,GO:0003824,GO:0005575,GO:0005622,GO:0005623,GO:0005737,GO:0005829,GO:0008714,GO:0016787,GO:0016798,GO:0016799,GO:0044424,GO:0044444,GO:0044464	3.2.2.4	ko:K01241	ko00230,map00230		R00182	RC00063,RC00318	ko00000,ko00001,ko01000			iECABU_c1320.ECABU_c22520,iECOK1_1307.ECOK1_2159,iECP_1309.ECP_1955,iETEC_1333.ETEC_2095,iNRG857_1313.NRG857_09950,iUMN146_1321.UM146_07225,ic_1306.c2444	Bacteria	1MUMQ@1224,1RNZ4@1236,COG0775@1,COG0775@2	NA|NA|NA	F	Catalyzes the hydrolysis of the N-glycosidic bond of AMP to form adenine and ribose 5-phosphate. Involved in regulation of AMP concentrations
ampC	ampC	112.846546352017	0.66609125858478	0.371534262672461	1.7928124684748	0.0730029151292806	0.213055717973866	1163398.AJJP01000043_gene2313	1.4e-217	761.9	Gammaproteobacteria	ampC		3.5.2.6	ko:K01467,ko:K19101,ko:K20319,ko:K20320	ko01501,ko02020,map01501,map02020	M00628	R06363	RC01499	br01600,ko00000,ko00001,ko00002,ko01000,ko01504				Bacteria	1MY01@1224,1RNUI@1236,COG1680@1,COG1680@2	NA|NA|NA	V	Beta-lactamase
amt	amt	1923.2751297244	0.0104496351593212	0.470734942880002	0.0221985542339164	0.982289570861735	0.990182800593402	1163398.AJJP01000017_gene3933	4.1e-234	817	Gammaproteobacteria	amtB			ko:K03320					ko00000,ko02000	1.A.11			Bacteria	1NR9F@1224,1RNKF@1236,COG0004@1,COG0004@2	NA|NA|NA	P	Ammonium transporter
anmK	anmK	154.337892520666	-0.411406711883215	0.399134015269368	-1.03074831045298	0.302658863424005	0.535669341933499	1163398.AJJP01000031_gene265	6.2e-207	726.5	Gammaproteobacteria	anmK	GO:0003674,GO:0003824,GO:0006793,GO:0006796,GO:0008150,GO:0008152,GO:0009987,GO:0016301,GO:0016310,GO:0016740,GO:0016772,GO:0044237	2.7.1.170,4.2.1.126	ko:K07106,ko:K09001	ko00520,ko01100,map00520,map01100		R08555	RC00397,RC00746	ko00000,ko00001,ko01000			iECABU_c1320.ECABU_c18930,iECED1_1282.ECED1_1841,ic_1306.c2032	Bacteria	1MV4E@1224,1RNTZ@1236,COG2377@1,COG2377@2	NA|NA|NA	F	Catalyzes the specific phosphorylation of 1,6-anhydro-N- acetylmuramic acid (anhMurNAc) with the simultaneous cleavage of the 1,6-anhydro ring, generating MurNAc-6-P. Is required for the utilization of anhMurNAc either imported from the medium or derived from its own cell wall murein, and thus plays a role in cell wall recycling
ansB	ansB	154.964976224161	0.436356930630647	0.331453240050178	1.31649619887435	0.188007553388371	0.402905850691563	1163398.AJJP01000063_gene3141	5.1e-176	623.6	Gammaproteobacteria	ansB	GO:0003674,GO:0003824,GO:0004067,GO:0005488,GO:0005515,GO:0005575,GO:0005622,GO:0005623,GO:0005737,GO:0005829,GO:0006082,GO:0006520,GO:0006528,GO:0006530,GO:0006807,GO:0008150,GO:0008152,GO:0009056,GO:0009063,GO:0009064,GO:0009065,GO:0009066,GO:0009068,GO:0009987,GO:0016043,GO:0016054,GO:0016787,GO:0016810,GO:0016811,GO:0019752,GO:0022607,GO:0030288,GO:0030313,GO:0031975,GO:0032787,GO:0034641,GO:…	3.5.1.1,3.5.1.38	ko:K01424,ko:K05597	ko00220,ko00250,ko00460,ko00471,ko01100,ko01110,ko02020,map00220,map00250,map00460,map00471,map01100,map01110,map02020		R00256,R00485,R01579	RC00010,RC02798	ko00000,ko00001,ko01000				Bacteria	1MWIR@1224,1RNPN@1236,COG0252@1,COG0252@2	NA|NA|NA	EJ	Belongs to the asparaginase 1 family
apaG	apaG	435.829794279061	0.0205183001759124	0.260547374248339	0.0787507463282112	0.937230881046872	0.968987618111015	1163398.AJJP01000030_gene229	2.2e-66	258.1	Gammaproteobacteria	apaG			ko:K06195					ko00000				Bacteria	1MZ2Z@1224,1S8SE@1236,COG2967@1,COG2967@2	NA|NA|NA	P	protein affecting Mg2 Co2 transport
apaH	apaH	295.370895062941	-0.265738340696443	0.343681390642747	-0.77321131702669	0.43939732960059	0.67143861601888	1163398.AJJP01000029_gene558	1.3e-167	595.5	Gammaproteobacteria	apaH	GO:0003674,GO:0003824,GO:0004721,GO:0006464,GO:0006470,GO:0006793,GO:0006796,GO:0006807,GO:0008138,GO:0008150,GO:0008152,GO:0009987,GO:0016311,GO:0016787,GO:0016788,GO:0016791,GO:0019538,GO:0036211,GO:0042578,GO:0043170,GO:0043412,GO:0044237,GO:0044238,GO:0044260,GO:0044267,GO:0071704,GO:0140096,GO:1901564	3.6.1.41	ko:K01525	ko00230,map00230		R00125	RC00002	ko00000,ko00001,ko01000			iJN746.PP_0399	Bacteria	1MV10@1224,1RPUJ@1236,COG0639@1,COG0639@2	NA|NA|NA	T	Hydrolyzes diadenosine 5',5'''-P1,P4-tetraphosphate to yield ADP
apt	apt	503.117933916029	0.138899171181646	0.293742839105069	0.472859769466458	0.636313228676734	0.809616097877551	237609.PSAKL28_36630	9.1e-90	336.3	Gammaproteobacteria	apt		2.4.2.22,2.4.2.7	ko:K00759,ko:K03816	ko00230,ko01100,ko01110,map00230,map01100,map01110		R00190,R01229,R02142,R04378	RC00063,RC00122	ko00000,ko00001,ko01000,ko04147				Bacteria	1MVZ6@1224,1S4VM@1236,COG0503@1,COG0503@2	NA|NA|NA	F	Catalyzes a salvage reaction resulting in the formation of AMP, that is energically less costly than de novo synthesis
arcA	arcA	5529.38998447585	0.112327104804322	0.464908222750762	0.241611353182155	0.809081324124576	0.903831753774462	1163398.AJJP01000167_gene1724	9.9e-249	865.5	Gammaproteobacteria	arcA		3.5.3.6	ko:K01478	ko00220,ko01100,ko01110,ko01130,map00220,map01100,map01110,map01130		R00552	RC00177	ko00000,ko00001,ko01000				Bacteria	1NCGV@1224,1RM99@1236,COG2235@1,COG2235@2	NA|NA|NA	E	Arginine
arcC	arcC	2919.10349779423	-0.791688135197834	0.388375200723161	-2.03846212045388	0.041503739268701	0.143074099233932	1163398.AJJP01000167_gene1726	4.2e-172	610.5	Gammaproteobacteria	arcC	GO:0003674,GO:0003824,GO:0005575,GO:0005622,GO:0005623,GO:0005737,GO:0005829,GO:0006082,GO:0006520,GO:0006525,GO:0006527,GO:0006793,GO:0006796,GO:0006807,GO:0008150,GO:0008152,GO:0008804,GO:0009056,GO:0009063,GO:0009064,GO:0009065,GO:0009987,GO:0016054,GO:0016301,GO:0016310,GO:0016740,GO:0016772,GO:0016774,GO:0019546,GO:0019752,GO:0043436,GO:0044237,GO:0044238,GO:0044248,GO:0044281,GO:0044282,GO:…	2.7.2.2	ko:K00926	ko00220,ko00230,ko00910,ko01100,ko01120,ko01200,map00220,map00230,map00910,map01100,map01120,map01200		R00150,R01395	RC00002,RC00043,RC02803,RC02804	ko00000,ko00001,ko01000			iE2348C_1286.E2348C_0454,iECED1_1282.ECED1_0540,iECUMN_1333.ECUMN_0561,iEcE24377_1341.EcE24377A_0559,iG2583_1286.G2583_0641,iJN746.PP_0999	Bacteria	1MWXC@1224,1RP78@1236,COG0549@1,COG0549@2	NA|NA|NA	E	Belongs to the carbamate kinase family
argA	argA	311.443387841777	-0.931358643325756	0.320515164430408	-2.90581771686493	0.00366294767647268	0.020956287187512	237609.PSAKL28_50380	1.3e-240	838.6	Gammaproteobacteria	argA	GO:0003674,GO:0003824,GO:0003991,GO:0004042,GO:0004358,GO:0005488,GO:0006082,GO:0006520,GO:0006525,GO:0006526,GO:0006793,GO:0006796,GO:0006807,GO:0008080,GO:0008150,GO:0008152,GO:0008652,GO:0009058,GO:0009064,GO:0009084,GO:0009987,GO:0016053,GO:0016301,GO:0016310,GO:0016407,GO:0016410,GO:0016597,GO:0016740,GO:0016746,GO:0016747,GO:0016772,GO:0016774,GO:0019752,GO:0031406,GO:0034618,GO:0036094,GO:…	2.3.1.1,2.7.2.8	ko:K00619,ko:K00930,ko:K14682	ko00220,ko01100,ko01110,ko01130,ko01210,ko01230,map00220,map01100,map01110,map01130,map01210,map01230	M00028	R00259,R02649	RC00002,RC00004,RC00043,RC00064	ko00000,ko00001,ko00002,ko01000			iECP_1309.ECP_2830,iLF82_1304.LF82_0116,iNRG857_1313.NRG857_13920,iYL1228.KPN_03226	Bacteria	1MUUP@1224,1RMV5@1236,COG0548@1,COG0548@2,COG1246@1,COG1246@2	NA|NA|NA	E	Belongs to the acetyltransferase family. ArgA subfamily
argB	argB	1897.87602932776	-0.278259885697037	0.313739089157524	-0.886914940832659	0.375124697042825	0.607138237988387	1163398.AJJP01000160_gene1603	6.4e-165	586.6	Gammaproteobacteria	argB	GO:0003674,GO:0003824,GO:0003991,GO:0005488,GO:0005515,GO:0005575,GO:0005618,GO:0005623,GO:0005886,GO:0006082,GO:0006520,GO:0006525,GO:0006526,GO:0006793,GO:0006796,GO:0006807,GO:0008150,GO:0008152,GO:0008652,GO:0009058,GO:0009064,GO:0009084,GO:0009987,GO:0016020,GO:0016053,GO:0016301,GO:0016310,GO:0016597,GO:0016740,GO:0016772,GO:0016774,GO:0019752,GO:0030312,GO:0031406,GO:0034618,GO:0036094,GO:…	2.7.2.8	ko:K00930	ko00220,ko01100,ko01110,ko01130,ko01210,ko01230,map00220,map01100,map01110,map01130,map01210,map01230	M00028	R02649	RC00002,RC00043	ko00000,ko00001,ko00002,ko01000			iHN637.CLJU_RS10565,iJN678.argB,iLJ478.TM1784	Bacteria	1MU17@1224,1RNKK@1236,COG0548@1,COG0548@2	NA|NA|NA	E	Catalyzes the ATP-dependent phosphorylation of N-acetyl- L-glutamate
argG	argG	3173.38412916745	-0.24846832371944	0.414719407661179	-0.599123935676615	0.549090241272529	0.755939502483901	1163398.AJJP01000014_gene3705	1.6e-235	821.6	Gammaproteobacteria	argG	GO:0000050,GO:0000053,GO:0003674,GO:0003824,GO:0004055,GO:0005575,GO:0005622,GO:0005623,GO:0005737,GO:0006082,GO:0006520,GO:0006525,GO:0006526,GO:0006575,GO:0006807,GO:0008150,GO:0008152,GO:0008652,GO:0009058,GO:0009064,GO:0009084,GO:0009987,GO:0016053,GO:0016874,GO:0016879,GO:0019627,GO:0019752,GO:0034641,GO:0043436,GO:0043603,GO:0043604,GO:0044237,GO:0044238,GO:0044249,GO:0044271,GO:0044281,GO:…	6.3.4.5	ko:K01940	ko00220,ko00250,ko01100,ko01110,ko01130,ko01230,ko05418,map00220,map00250,map01100,map01110,map01130,map01230,map05418	M00029,M00844,M00845	R01954	RC00380,RC00629	ko00000,ko00001,ko00002,ko01000,ko04147			iJN678.argG,iSB619.SA_RS04675	Bacteria	1MV0Y@1224,1RMEC@1236,COG0137@1,COG0137@2	NA|NA|NA	E	Belongs to the argininosuccinate synthase family. Type
argH	argH	856.585058489391	-0.644624135957285	0.348291441805993	-1.85081819011894	0.0641957132722418	0.194668182730164	1163398.AJJP01000017_gene3948	3.1e-267	927.2	Gammaproteobacteria	argH	GO:0003674,GO:0003824,GO:0004056,GO:0005575,GO:0005622,GO:0005623,GO:0005737,GO:0006082,GO:0006520,GO:0006525,GO:0006526,GO:0006591,GO:0006807,GO:0008150,GO:0008152,GO:0008652,GO:0009058,GO:0009064,GO:0009084,GO:0009987,GO:0016053,GO:0016829,GO:0016840,GO:0016842,GO:0019752,GO:0042450,GO:0043436,GO:0044237,GO:0044238,GO:0044249,GO:0044281,GO:0044283,GO:0044424,GO:0044464,GO:0046394,GO:0071704,GO:…	4.3.2.1	ko:K01755	ko00220,ko00250,ko01100,ko01110,ko01130,ko01230,map00220,map00250,map01100,map01110,map01130,map01230	M00029,M00844,M00845	R01086	RC00445,RC00447	ko00000,ko00001,ko00002,ko01000,ko04147				Bacteria	1MUTU@1224,1RMA3@1236,COG0165@1,COG0165@2	NA|NA|NA	E	argininosuccinate lyase
argJ	argJ	683.913486435303	-0.459248178529107	0.273114548721385	-1.68152220626519	0.0926615268546128	0.250322853477842	237609.PSAKL28_09350	1.5e-222	778.5	Gammaproteobacteria	argJ	GO:0003674,GO:0003824,GO:0004042,GO:0004358,GO:0006082,GO:0006520,GO:0006525,GO:0006526,GO:0006591,GO:0006592,GO:0006807,GO:0008080,GO:0008150,GO:0008152,GO:0008652,GO:0009058,GO:0009064,GO:0009084,GO:0009987,GO:0016053,GO:0016407,GO:0016410,GO:0016740,GO:0016746,GO:0016747,GO:0019752,GO:0043436,GO:0044237,GO:0044238,GO:0044249,GO:0044281,GO:0044283,GO:0046394,GO:0071704,GO:1901564,GO:1901566,GO:…	2.3.1.1,2.3.1.35,2.7.2.8	ko:K00620,ko:K00930	ko00220,ko01100,ko01110,ko01130,ko01210,ko01230,map00220,map01100,map01110,map01130,map01210,map01230	M00028	R00259,R02282,R02649	RC00002,RC00004,RC00043,RC00064	ko00000,ko00001,ko00002,ko01000			iLJ478.TM1783	Bacteria	1MU0T@1224,1RNVF@1236,COG1364@1,COG1364@2	NA|NA|NA	E	Catalyzes two activities which are involved in the cyclic version of arginine biosynthesis the synthesis of N- acetylglutamate from glutamate and acetyl-CoA as the acetyl donor, and of ornithine by transacetylation between N(2)-acetylornithine and glutamate
argP	argP	41.5597505538582	-0.0306990649637038	0.447358459680596	-0.0686229673305433	0.945289736672794	0.972881977635135	237609.PSAKL28_09660	1.7e-157	562	Gammaproteobacteria	argP	GO:0003674,GO:0003676,GO:0003677,GO:0003681,GO:0003700,GO:0005488,GO:0006275,GO:0006355,GO:0008150,GO:0008156,GO:0009889,GO:0009890,GO:0009891,GO:0009892,GO:0009893,GO:0010468,GO:0010556,GO:0010557,GO:0010558,GO:0010604,GO:0010605,GO:0010628,GO:0010629,GO:0019219,GO:0019222,GO:0030174,GO:0031323,GO:0031324,GO:0031325,GO:0031326,GO:0031327,GO:0031328,GO:0032297,GO:0043565,GO:0045892,GO:0045893,GO:…		ko:K05596					ko00000,ko03000,ko03036				Bacteria	1MWUP@1224,1RNIC@1236,COG0583@1,COG0583@2	NA|NA|NA	K	Controls the transcription of genes involved in arginine and lysine metabolism
argR	argR	142.4067254253	-0.118798800224055	0.310788220046854	-0.3822500100105	0.702275930482202	0.844955149450424	1163398.AJJP01000189_gene4253	6.9e-181	639.8	Gammaproteobacteria	argR			ko:K21825,ko:K21826					ko00000,ko03000				Bacteria	1MUDK@1224,1RQAG@1236,COG4977@1,COG4977@2	NA|NA|NA	K	transcriptional regulator
argS	argS	1036.66764331952	-0.3663542860099	0.254927073915844	-1.43709446149623	0.150691154747295	0.349563657266735	1163398.AJJP01000056_gene1985	0	1140.2	Gammaproteobacteria	argS	GO:0003674,GO:0003824,GO:0004812,GO:0004814,GO:0005575,GO:0005622,GO:0005623,GO:0005737,GO:0005829,GO:0006082,GO:0006139,GO:0006399,GO:0006412,GO:0006418,GO:0006420,GO:0006518,GO:0006520,GO:0006725,GO:0006807,GO:0008150,GO:0008152,GO:0009058,GO:0009059,GO:0009987,GO:0010467,GO:0016070,GO:0016874,GO:0016875,GO:0019538,GO:0019752,GO:0034641,GO:0034645,GO:0034660,GO:0043038,GO:0043039,GO:0043043,GO:…	6.1.1.19	ko:K01887	ko00970,map00970	M00359,M00360	R03646	RC00055,RC00523	ko00000,ko00001,ko00002,ko01000,ko01007,ko03016,ko03029			iECABU_c1320.ECABU_c21380,iECNA114_1301.ECNA114_1940,iECSE_1348.ECSE_2111,iECSF_1327.ECSF_1736,iEcolC_1368.EcolC_1756,iJN746.PP_5089,iLF82_1304.LF82_0128,iNRG857_1313.NRG857_09405,iUMNK88_1353.UMNK88_2348,ic_1306.c2291	Bacteria	1MU4J@1224,1RPRC@1236,COG0018@1,COG0018@2	NA|NA|NA	J	Arginyl-tRNA synthetase
aroA	aroA	1095.7225327927	0.351999705103	0.375891970769341	0.936438478274912	0.349047474397109	0.581745790661848	1163398.AJJP01000123_gene4831	0	1451.8	Gammaproteobacteria	aroA	GO:0000166,GO:0003674,GO:0003824,GO:0003866,GO:0005488,GO:0005515,GO:0006082,GO:0006520,GO:0006570,GO:0006571,GO:0006725,GO:0006807,GO:0008150,GO:0008152,GO:0008652,GO:0008977,GO:0009058,GO:0009072,GO:0009073,GO:0009095,GO:0009423,GO:0009987,GO:0016053,GO:0016491,GO:0016627,GO:0016628,GO:0016740,GO:0016765,GO:0019438,GO:0019752,GO:0036094,GO:0042802,GO:0042803,GO:0043167,GO:0043168,GO:0043436,GO:…	1.3.1.12,1.3.1.43,2.5.1.19	ko:K00210,ko:K00220,ko:K00800,ko:K04517	ko00400,ko00401,ko01100,ko01110,ko01130,ko01230,map00400,map00401,map01100,map01110,map01130,map01230	M00022,M00025,M00040	R00732,R01728,R03460	RC00125,RC00350	ko00000,ko00001,ko00002,ko01000			iLJ478.TM0345	Bacteria	1MWMK@1224,1RQ8U@1236,COG0128@1,COG0128@2,COG0287@1,COG0287@2	NA|NA|NA	E	Catalyzes the transfer of the enolpyruvyl moiety of phosphoenolpyruvate (PEP) to the 5-hydroxyl of shikimate-3- phosphate (S3P) to produce enolpyruvyl shikimate-3-phosphate and inorganic phosphate
aroB	aroB	701.53089737727	-0.161831643763761	0.293371150269199	-0.551627668962212	0.581203475492847	0.776896530004479	1163398.AJJP01000057_gene1996	2.4e-206	724.5	Gammaproteobacteria	aroB	GO:0000166,GO:0003674,GO:0003824,GO:0003856,GO:0005488,GO:0005575,GO:0005622,GO:0005623,GO:0005737,GO:0006082,GO:0006520,GO:0006725,GO:0006807,GO:0008150,GO:0008152,GO:0008270,GO:0008652,GO:0009058,GO:0009072,GO:0009073,GO:0009423,GO:0009987,GO:0016053,GO:0016829,GO:0016835,GO:0016838,GO:0019438,GO:0019752,GO:0036094,GO:0043167,GO:0043168,GO:0043169,GO:0043436,GO:0043648,GO:0043650,GO:0044237,GO:…	2.7.1.71,4.2.3.4	ko:K01735,ko:K13829	ko00400,ko01100,ko01110,ko01130,ko01230,map00400,map01100,map01110,map01130,map01230	M00022	R02412,R03083	RC00002,RC00078,RC00847	ko00000,ko00001,ko00002,ko01000			iAF1260.b3389,iBWG_1329.BWG_3080,iECDH10B_1368.ECDH10B_3564,iECDH1ME8569_1439.ECDH1ME8569_3268,iECNA114_1301.ECNA114_3486,iEcDH1_1363.EcDH1_0324,iIT341.HP0283,iJO1366.b3389,iJR904.b3389,iY75_1357.Y75_RS20275	Bacteria	1MUBK@1224,1RN4I@1236,COG0337@1,COG0337@2	NA|NA|NA	E	Catalyzes the conversion of 3-deoxy-D-arabino- heptulosonate 7-phosphate (DAHP) to dehydroquinate (DHQ)
aroC	aroC	575.239620521251	-0.724040254124233	0.304341710101676	-2.37903721406554	0.0173579234890225	0.075317881319733	1163398.AJJP01000123_gene4808	3.7e-207	727.2	Gammaproteobacteria	aroC	GO:0000166,GO:0003674,GO:0003824,GO:0004107,GO:0005488,GO:0005515,GO:0005575,GO:0005622,GO:0005623,GO:0005737,GO:0005829,GO:0006082,GO:0006520,GO:0006725,GO:0006807,GO:0008150,GO:0008152,GO:0008652,GO:0009058,GO:0009072,GO:0009073,GO:0009423,GO:0009987,GO:0010181,GO:0016053,GO:0016829,GO:0016835,GO:0016838,GO:0019438,GO:0019752,GO:0032553,GO:0036094,GO:0042802,GO:0043167,GO:0043168,GO:0043436,GO:…	4.2.3.5	ko:K01736	ko00400,ko01100,ko01110,ko01130,ko01230,map00400,map01100,map01110,map01130,map01230	M00022	R01714	RC00586	ko00000,ko00001,ko00002,ko01000			iE2348C_1286.E2348C_2469,iEC55989_1330.EC55989_2573,iECO103_1326.ECO103_2794,iECO111_1330.ECO111_3077,iECO26_1355.ECO26_3317,iECSE_1348.ECSE_2638,iECW_1372.ECW_m2518,iEKO11_1354.EKO11_1436,iIT341.HP0663,iSSON_1240.SSON_2387,iUMNK88_1353.UMNK88_2882,iWFL_1372.ECW_m2518	Bacteria	1MU98@1224,1RMQS@1236,COG0082@1,COG0082@2	NA|NA|NA	E	Catalyzes the anti-1,4-elimination of the C-3 phosphate and the C-6 proR hydrogen from 5-enolpyruvylshikimate-3-phosphate (EPSP) to yield chorismate, which is the branch point compound that serves as the starting substrate for the three terminal pathways of aromatic amino acid biosynthesis. This reaction introduces a second double bond into the aromatic ring system
aroE	aroE	212.618206214584	0.362711713063371	0.322128475675972	1.12598463175985	0.260172024397612	0.491241109136309	1163398.AJJP01000072_gene2676	4.6e-154	550.4	Gammaproteobacteria	aroE	GO:0000166,GO:0003674,GO:0003824,GO:0004764,GO:0005488,GO:0005575,GO:0005622,GO:0005623,GO:0005737,GO:0005829,GO:0006082,GO:0008150,GO:0008152,GO:0009058,GO:0009423,GO:0009987,GO:0016053,GO:0016491,GO:0016614,GO:0016616,GO:0019632,GO:0019752,GO:0032787,GO:0036094,GO:0043436,GO:0043648,GO:0043650,GO:0044237,GO:0044249,GO:0044281,GO:0044283,GO:0044424,GO:0044444,GO:0044464,GO:0046394,GO:0046417,GO:…	1.1.1.25	ko:K00014	ko00400,ko01100,ko01110,ko01130,ko01230,map00400,map01100,map01110,map01130,map01230	M00022	R02413	RC00206	ko00000,ko00001,ko00002,ko01000			iAPECO1_1312.APECO1_3165,iECOK1_1307.ECOK1_3701,iECS88_1305.ECS88_3669,iECUMN_1333.ECUMN_3755,iSBO_1134.SBO_3275,iUMN146_1321.UM146_16315,iUTI89_1310.UTI89_C3726	Bacteria	1MVH4@1224,1RPB7@1236,COG0169@1,COG0169@2	NA|NA|NA	E	Involved in the biosynthesis of the chorismate, which leads to the biosynthesis of aromatic amino acids. Catalyzes the reversible NADPH linked reduction of 3-dehydroshikimate (DHSA) to yield shikimate (SA)
arsB	arsB	119.179013798618	-0.569839534395578	0.330097846393903	-1.72627462014882	0.0842980190584922	0.234380006260761	1163398.AJJP01000096_gene2236	4.8e-206	723.8	Gammaproteobacteria	arsB	GO:0003674,GO:0005215,GO:0005575,GO:0005623,GO:0005886,GO:0005887,GO:0006810,GO:0006811,GO:0006820,GO:0008150,GO:0008490,GO:0008509,GO:0015075,GO:0015103,GO:0015104,GO:0015105,GO:0015291,GO:0015318,GO:0015698,GO:0015699,GO:0015700,GO:0016020,GO:0016021,GO:0022804,GO:0022857,GO:0031224,GO:0031226,GO:0034220,GO:0042960,GO:0044425,GO:0044459,GO:0044464,GO:0051179,GO:0051234,GO:0055085,GO:0071944,GO:…		ko:K03893					ko00000,ko02000	2.A.45.1,3.A.4.1		iAF1260.b3502,iB21_1397.B21_03304,iBWG_1329.BWG_3192,iECBD_1354.ECBD_0238,iECB_1328.ECB_03351,iECDH10B_1368.ECDH10B_3678,iECDH1ME8569_1439.ECDH1ME8569_3381,iECD_1391.ECD_03351,iECH74115_1262.ECH74115_4851,iECIAI1_1343.ECIAI1_3649,iECO103_1326.ECO103_4229,iECO111_1330.ECO111_4311,iECO26_1355.ECO26_4590,iECSE_1348.ECSE_3768,iECSP_1301.ECSP_4482,iECs_1301.ECs4374,iETEC_1333.ETEC_3749,iEcDH1_1363.EcD…	Bacteria	1MUX4@1224,1RMAV@1236,COG1055@1,COG1055@2	NA|NA|NA	P	Involved in arsenical resistance. Thought to form the channel of an arsenite pump
arsC	arsC	59.269911958482	-0.709024356828267	0.497326479987853	-1.42567183803602	0.15396308921919	0.354211843732889	1163398.AJJP01000185_gene74	1.7e-57	228.4	Gammaproteobacteria	arsC		1.20.4.1	ko:K00537					ko00000,ko01000				Bacteria	1MZ4Z@1224,1S8XH@1236,COG1393@1,COG1393@2	NA|NA|NA	P	arsenate reductase
arsH	arsH	321.811144424069	2.62982677093078	0.309712253617725	8.49119381042234	2.04525160305966e-17	2.49625580270871e-15	1163398.AJJP01000206_gene3586	1.9e-129	468.4	Gammaproteobacteria	arsH	GO:0000166,GO:0000293,GO:0003674,GO:0003824,GO:0005488,GO:0008150,GO:0008152,GO:0009987,GO:0010181,GO:0016043,GO:0016491,GO:0016645,GO:0016646,GO:0016722,GO:0016723,GO:0022607,GO:0032553,GO:0036094,GO:0043167,GO:0043168,GO:0043933,GO:0044085,GO:0048037,GO:0050662,GO:0051259,GO:0051260,GO:0051262,GO:0051289,GO:0052851,GO:0052873,GO:0055114,GO:0065003,GO:0071840,GO:0097159,GO:0097367,GO:1901265,GO:…		ko:K11811					ko00000				Bacteria	1MVEB@1224,1RNDB@1236,COG0431@1,COG0431@2	NA|NA|NA	S	NADPH-dependent FMN reductase
aruC	aruC	769.560958310972	-1.00651084761906	0.287853674981189	-3.49660586297824	0.000471217482705164	0.003748657748454	1163398.AJJP01000189_gene4254	4.3e-233	813.5	Gammaproteobacteria	argD	GO:0003674,GO:0003824,GO:0003992,GO:0004069,GO:0005488,GO:0005515,GO:0006082,GO:0006520,GO:0006525,GO:0006526,GO:0006807,GO:0008144,GO:0008150,GO:0008152,GO:0008483,GO:0008652,GO:0009058,GO:0009064,GO:0009084,GO:0009987,GO:0016053,GO:0016740,GO:0016769,GO:0019752,GO:0019842,GO:0030170,GO:0036094,GO:0042802,GO:0043167,GO:0043168,GO:0043436,GO:0044237,GO:0044238,GO:0044249,GO:0044281,GO:0044283,GO:…	2.6.1.11,2.6.1.17,2.6.1.81	ko:K00821,ko:K00840	ko00220,ko00300,ko00330,ko01100,ko01110,ko01120,ko01130,ko01210,ko01230,map00220,map00300,map00330,map01100,map01110,map01120,map01130,map01210,map01230	M00016,M00028,M00845	R02283,R04217,R04475	RC00006,RC00062	ko00000,ko00001,ko00002,ko01000,ko01007				Bacteria	1MV3C@1224,1RMV1@1236,COG4992@1,COG4992@2	NA|NA|NA	E	aminotransferase
aruF	aruF	295.805334396651	-1.11172699063377	0.344300906052398	-3.22894006693256	0.001242499308869	0.00853433868718099	1163398.AJJP01000189_gene4255	6.3e-193	679.9	Gammaproteobacteria	astA		2.3.1.109	ko:K00673	ko00330,ko01100,map00330,map01100		R00832	RC00004,RC00064	ko00000,ko00001,ko01000				Bacteria	1NMVM@1224,1RSGX@1236,COG3138@1,COG3138@2	NA|NA|NA	E	arginine N-succinyltransferase
asd	asd	1111.22480769719	-0.327645523408302	0.262829243718565	-1.24660984741539	0.212540589215422	0.43513686222168	1163398.AJJP01000093_gene4087	2.2e-201	708	Gammaproteobacteria	asd	GO:0000096,GO:0000097,GO:0003674,GO:0003824,GO:0004073,GO:0005575,GO:0005622,GO:0005623,GO:0005737,GO:0005829,GO:0006082,GO:0006520,GO:0006549,GO:0006553,GO:0006555,GO:0006566,GO:0006790,GO:0006807,GO:0006950,GO:0006974,GO:0008150,GO:0008152,GO:0008652,GO:0009058,GO:0009066,GO:0009067,GO:0009069,GO:0009070,GO:0009081,GO:0009082,GO:0009085,GO:0009086,GO:0009088,GO:0009089,GO:0009090,GO:0009092,GO:…	1.2.1.11	ko:K00133	ko00260,ko00261,ko00270,ko00300,ko01100,ko01110,ko01120,ko01130,ko01210,ko01230,map00260,map00261,map00270,map00300,map01100,map01110,map01120,map01130,map01210,map01230	M00016,M00017,M00018,M00033,M00525,M00526,M00527	R02291	RC00684	ko00000,ko00001,ko00002,ko01000			iECP_1309.ECP_3527	Bacteria	1MUHG@1224,1RMN3@1236,COG0136@1,COG0136@2	NA|NA|NA	E	Catalyzes the NADPH-dependent formation of L-aspartate- semialdehyde (L-ASA) by the reductive dephosphorylation of L- aspartyl-4-phosphate
aspA	aspA	504.033506088865	1.84957344706718	0.411863477686954	4.49074401414391	7.09748111532489e-06	9.51662256590042e-05	1163398.AJJP01000074_gene2553	9.5e-264	915.6	Gammaproteobacteria	aspA		4.3.1.1	ko:K01744	ko00250,ko01100,map00250,map01100		R00490	RC00316,RC02799	ko00000,ko00001,ko01000				Bacteria	1R9JY@1224,1RP5Z@1236,COG1027@1,COG1027@2	NA|NA|NA	E	Aspartate ammonia-lyase
aspS	aspS	1258.86807760798	-0.695472456136197	0.260241393620016	-2.67241289505109	0.0075307922937123	0.0385447003420113	1163398.AJJP01000090_gene3680	0	1181	Gammaproteobacteria	aspS	GO:0003674,GO:0003824,GO:0004812,GO:0004815,GO:0005575,GO:0005622,GO:0005623,GO:0005737,GO:0005829,GO:0006082,GO:0006139,GO:0006399,GO:0006412,GO:0006418,GO:0006422,GO:0006518,GO:0006520,GO:0006725,GO:0006807,GO:0008150,GO:0008152,GO:0009058,GO:0009059,GO:0009987,GO:0010467,GO:0016070,GO:0016874,GO:0016875,GO:0019538,GO:0019752,GO:0034641,GO:0034645,GO:0034660,GO:0043038,GO:0043039,GO:0043043,GO:…	6.1.1.12	ko:K01876	ko00970,map00970	M00359,M00360	R05577	RC00055,RC00523	ko00000,ko00001,ko00002,ko01000,ko01007,ko03016,ko03029			iJN678.aspS,iSFV_1184.SFV_1868	Bacteria	1MUXB@1224,1RNMI@1236,COG0173@1,COG0173@2	NA|NA|NA	J	L-aspartate is first activated by ATP to form Asp-AMP and then transferred to the acceptor end of tRNA(Asp)
astA	astA	133.627651497068	-0.973030832781706	0.397798794425991	-2.44603766128993	0.0144435912158312	0.0653531313568028	1163398.AJJP01000189_gene4256	1.1e-192	679.1	Gammaproteobacteria	astA		2.3.1.109	ko:K00673	ko00330,ko01100,map00330,map01100		R00832	RC00004,RC00064	ko00000,ko00001,ko01000				Bacteria	1MWHC@1224,1RMXG@1236,COG3138@1,COG3138@2	NA|NA|NA	E	arginine N-succinyltransferase
astB	astB	1551.87848749666	1.19083194448402	0.353138966417898	3.3721340824077	0.000745881266945177	0.00545120492920284	1163398.AJJP01000190_gene4259	2e-255	887.9	Gammaproteobacteria	astB	GO:0003674,GO:0003824,GO:0006082,GO:0006520,GO:0006525,GO:0006527,GO:0006807,GO:0008150,GO:0008152,GO:0009015,GO:0009056,GO:0009063,GO:0009064,GO:0009065,GO:0009987,GO:0016054,GO:0016787,GO:0016810,GO:0016813,GO:0019752,GO:0043436,GO:0044237,GO:0044238,GO:0044248,GO:0044281,GO:0044282,GO:0046395,GO:0071704,GO:1901564,GO:1901565,GO:1901575,GO:1901605,GO:1901606	3.5.3.23	ko:K01484	ko00330,ko01100,map00330,map01100		R04189	RC00024	ko00000,ko00001,ko01000			iECH74115_1262.ECH74115_2463,iECSP_1301.ECSP_2313,iECs_1301.ECs2451,iG2583_1286.G2583_2191	Bacteria	1MUJV@1224,1RNSS@1236,COG3724@1,COG3724@2	NA|NA|NA	E	Catalyzes the hydrolysis of N(2)-succinylarginine into N(2)-succinylornithine, ammonia and CO(2)
astD	astD	89.4671294746576	-0.623238844808099	0.617573782038296	-1.00917309467236	0.312891627637724	0.546839418754838	237609.PSAKL28_38190	8e-266	922.5	Gammaproteobacteria	astD	GO:0003674,GO:0003824,GO:0004029,GO:0008150,GO:0008152,GO:0016491,GO:0016620,GO:0016903,GO:0055114	1.2.1.71	ko:K06447	ko00330,ko01100,map00330,map01100		R05049	RC00080	ko00000,ko00001,ko01000			iECABU_c1320.ECABU_c20030,iEcHS_1320.EcHS_A1829,ic_1306.c2146	Bacteria	1MV2I@1224,1RPQW@1236,COG1012@1,COG1012@2	NA|NA|NA	C	Catalyzes the NAD-dependent reduction of succinylglutamate semialdehyde into succinylglutamate
astE	astE	544.641024501988	0.660656871877202	0.282215532950176	2.3409656618505	0.0192339360251866	0.0813809204265673	1163398.AJJP01000190_gene4261	3.2e-189	667.5	Gammaproteobacteria	astE		3.5.1.96	ko:K05526	ko00330,ko01100,map00330,map01100		R00411	RC00064,RC00090	ko00000,ko00001,ko01000				Bacteria	1MW1T@1224,1RQPG@1236,COG2988@1,COG2988@2	NA|NA|NA	E	Belongs to the AspA AstE family. Succinylglutamate desuccinylase subfamily
atpA	atpA	1861.39069279783	0.366736178741755	0.313843434394504	1.16853226338571	0.242592133041429	0.471129560700613	1163398.AJJP01000074_gene2495	1.2e-285	988.4	Gammaproteobacteria	atpA	GO:0003674,GO:0003824,GO:0005215,GO:0005575,GO:0005618,GO:0005622,GO:0005623,GO:0005886,GO:0006139,GO:0006163,GO:0006164,GO:0006725,GO:0006753,GO:0006754,GO:0006793,GO:0006796,GO:0006807,GO:0006810,GO:0006811,GO:0006812,GO:0008150,GO:0008152,GO:0008324,GO:0009058,GO:0009117,GO:0009123,GO:0009124,GO:0009126,GO:0009127,GO:0009141,GO:0009142,GO:0009144,GO:0009145,GO:0009150,GO:0009152,GO:0009156,GO:…	3.6.3.14	ko:K02111	ko00190,ko00195,ko01100,map00190,map00195,map01100	M00157			ko00000,ko00001,ko00002,ko00194,ko01000	3.A.2.1		iIT341.HP1134,iSB619.SA_RS10975,iSbBS512_1146.SbBS512_E4187	Bacteria	1MUG7@1224,1RP4V@1236,COG0056@1,COG0056@2	NA|NA|NA	C	Produces ATP from ADP in the presence of a proton gradient across the membrane. The alpha chain is a regulatory subunit
atpB	atpB	979.987329707914	0.277243809255894	0.320575241344426	0.86483225620666	0.387130864063749	0.620034627504523	237609.PSAKL28_52740	3.6e-157	560.8	Gammaproteobacteria	atpB	GO:0003674,GO:0003824,GO:0005215,GO:0005575,GO:0005622,GO:0005623,GO:0005886,GO:0005887,GO:0006139,GO:0006163,GO:0006164,GO:0006725,GO:0006753,GO:0006754,GO:0006793,GO:0006796,GO:0006807,GO:0006810,GO:0006811,GO:0006812,GO:0008150,GO:0008152,GO:0008324,GO:0009058,GO:0009117,GO:0009123,GO:0009124,GO:0009126,GO:0009127,GO:0009141,GO:0009142,GO:0009144,GO:0009145,GO:0009150,GO:0009152,GO:0009156,GO:…		ko:K02108	ko00190,ko00195,ko01100,map00190,map00195,map01100	M00157			ko00000,ko00001,ko00002,ko00194,ko03110	3.A.2.1		iAPECO1_1312.APECO1_2725,iE2348C_1286.E2348C_4048,iEC042_1314.EC042_4125,iECABU_c1320.ECABU_c42230,iECED1_1282.ECED1_4428,iECIAI39_1322.ECIAI39_4342,iECNA114_1301.ECNA114_3887,iECOK1_1307.ECOK1_4187,iECP_1309.ECP_3937,iECS88_1305.ECS88_4160,iECSF_1327.ECSF_3586,iECUMN_1333.ECUMN_4268,iEcSMS35_1347.EcSMS35_4106,iLF82_1304.LF82_0192,iNRG857_1313.NRG857_18615,iUMN146_1321.UM146_18880,iUMNK88_1353.UM…	Bacteria	1MV87@1224,1RPHK@1236,COG0356@1,COG0356@2	NA|NA|NA	C	it plays a direct role in the translocation of protons across the membrane
atpC	atpC	215.536115492999	0.916626431348267	0.32454526847264	2.82434076349981	0.00473779837630727	0.026132004949273	1163398.AJJP01000074_gene2498	8.2e-67	259.6	Gammaproteobacteria	atpC	GO:0003674,GO:0003824,GO:0005215,GO:0005575,GO:0005622,GO:0005623,GO:0005886,GO:0006139,GO:0006163,GO:0006164,GO:0006725,GO:0006753,GO:0006754,GO:0006793,GO:0006796,GO:0006807,GO:0006810,GO:0006811,GO:0006812,GO:0008150,GO:0008152,GO:0008324,GO:0009058,GO:0009117,GO:0009123,GO:0009124,GO:0009126,GO:0009127,GO:0009141,GO:0009142,GO:0009144,GO:0009145,GO:0009150,GO:0009152,GO:0009156,GO:0009161,GO:…		ko:K02114	ko00190,ko00195,ko01100,map00190,map00195,map01100	M00157			ko00000,ko00001,ko00002,ko00194	3.A.2.1		iHN637.CLJU_RS01195,iJN746.PP_5412,iSbBS512_1146.SbBS512_E4190	Bacteria	1RHE4@1224,1S25H@1236,COG0355@1,COG0355@2	NA|NA|NA	C	Produces ATP from ADP in the presence of a proton gradient across the membrane
atpD	atpD	1979.67173365217	0.628274228380011	0.309058463619529	2.03286530652484	0.042066132973569	0.144402417956216	1163398.AJJP01000074_gene2497	3e-259	900.6	Gammaproteobacteria	atpD	GO:0003674,GO:0003824,GO:0005215,GO:0005575,GO:0005622,GO:0005623,GO:0005886,GO:0006139,GO:0006163,GO:0006164,GO:0006725,GO:0006753,GO:0006754,GO:0006793,GO:0006796,GO:0006807,GO:0006810,GO:0006811,GO:0006812,GO:0008150,GO:0008152,GO:0008324,GO:0009058,GO:0009117,GO:0009123,GO:0009124,GO:0009126,GO:0009127,GO:0009141,GO:0009142,GO:0009144,GO:0009145,GO:0009150,GO:0009152,GO:0009156,GO:0009161,GO:…	3.6.3.14	ko:K02112	ko00190,ko00195,ko01100,map00190,map00195,map01100	M00157			ko00000,ko00001,ko00002,ko00194,ko01000	3.A.2.1		e_coli_core.b3732,iAF1260.b3732,iAPECO1_1312.APECO1_2729,iB21_1397.B21_03560,iBWG_1329.BWG_3423,iE2348C_1286.E2348C_4042,iEC042_1314.EC042_4119,iEC55989_1330.EC55989_4207,iECABU_c1320.ECABU_c42160,iECBD_1354.ECBD_4300,iECB_1328.ECB_03616,iECDH10B_1368.ECDH10B_3919,iECDH1ME8569_1439.ECDH1ME8569_3620,iECD_1391.ECD_03616,iECED1_1282.ECED1_4422,iECH74115_1262.ECH74115_5168,iECIAI1_1343.ECIAI1_3916,iE…	Bacteria	1MUFU@1224,1RN6U@1236,COG0055@1,COG0055@2	NA|NA|NA	C	Produces ATP from ADP in the presence of a proton gradient across the membrane. The catalytic sites are hosted primarily by the beta subunits
atpF	atpF	675.265737404437	0.712082578910079	0.414515005841982	1.71786924206439	0.0858204681986428	0.237227310467793	237609.PSAKL28_52720	3.7e-39	167.9	Gammaproteobacteria	atpF	GO:0003674,GO:0003824,GO:0005215,GO:0005575,GO:0005622,GO:0005623,GO:0005886,GO:0006139,GO:0006163,GO:0006164,GO:0006725,GO:0006753,GO:0006754,GO:0006793,GO:0006796,GO:0006807,GO:0006810,GO:0006811,GO:0006812,GO:0008150,GO:0008152,GO:0008324,GO:0009058,GO:0009117,GO:0009123,GO:0009124,GO:0009126,GO:0009127,GO:0009141,GO:0009142,GO:0009144,GO:0009145,GO:0009150,GO:0009152,GO:0009156,GO:0009161,GO:…		ko:K02109	ko00190,ko00195,ko01100,map00190,map00195,map01100	M00157			ko00000,ko00001,ko00002,ko00194	3.A.2.1		e_coli_core.b3736,iAF1260.b3736,iB21_1397.B21_03564,iBWG_1329.BWG_3427,iE2348C_1286.E2348C_4046,iEC042_1314.EC042_4123,iEC55989_1330.EC55989_4211,iECABU_c1320.ECABU_c42210,iECBD_1354.ECBD_4296,iECB_1328.ECB_03620,iECDH10B_1368.ECDH10B_3923,iECDH1ME8569_1439.ECDH1ME8569_3624,iECD_1391.ECD_03620,iECED1_1282.ECED1_4426,iECH74115_1262.ECH74115_5172,iECIAI1_1343.ECIAI1_3920,iECIAI39_1322.ECIAI39_4340,…	Bacteria	1RHZ0@1224,1S402@1236,COG0711@1,COG0711@2	NA|NA|NA	C	Component of the F(0) channel, it forms part of the peripheral stalk, linking F(1) to F(0)
atpG	atpG	707.264962110699	0.567851505808241	0.309127092292757	1.83695159682239	0.0662170412535053	0.199615653177128	1005395.CSV86_19063	7.2e-150	536.6	Pseudomonas putida group	atpG	GO:0003674,GO:0003824,GO:0005215,GO:0005575,GO:0005618,GO:0005622,GO:0005623,GO:0005886,GO:0006139,GO:0006163,GO:0006164,GO:0006725,GO:0006753,GO:0006754,GO:0006793,GO:0006796,GO:0006807,GO:0006810,GO:0006811,GO:0006812,GO:0008150,GO:0008152,GO:0008324,GO:0009058,GO:0009117,GO:0009123,GO:0009124,GO:0009126,GO:0009127,GO:0009141,GO:0009142,GO:0009144,GO:0009145,GO:0009150,GO:0009152,GO:0009156,GO:…		ko:K02115	ko00190,ko00195,ko01100,map00190,map00195,map01100	M00157			ko00000,ko00001,ko00002,ko00194	3.A.2.1		iLJ478.TM1611,iSSON_1240.SSON_3886,iYL1228.KPN_04138	Bacteria	1MU28@1224,1RNWJ@1236,1YY1I@136845,COG0224@1,COG0224@2	NA|NA|NA	C	Produces ATP from ADP in the presence of a proton gradient across the membrane. The gamma chain is believed to be important in regulating ATPase activity and the flow of protons through the CF(0) complex
atpH	atpH	709.336426095423	0.618114428341173	0.325204625027215	1.90069384249823	0.0573421255495759	0.179453331765931	1163398.AJJP01000074_gene2494	2.9e-88	331.3	Gammaproteobacteria	atpH	GO:0003674,GO:0003824,GO:0005215,GO:0005575,GO:0005622,GO:0005623,GO:0005886,GO:0006139,GO:0006163,GO:0006164,GO:0006725,GO:0006753,GO:0006754,GO:0006793,GO:0006796,GO:0006807,GO:0006810,GO:0006811,GO:0006812,GO:0008150,GO:0008152,GO:0008324,GO:0009058,GO:0009117,GO:0009123,GO:0009124,GO:0009126,GO:0009127,GO:0009141,GO:0009142,GO:0009144,GO:0009145,GO:0009150,GO:0009152,GO:0009156,GO:0009161,GO:…		ko:K02113	ko00190,ko00195,ko01100,map00190,map00195,map01100	M00157			ko00000,ko00001,ko00002,ko00194	3.A.2.1		iSF_1195.SF3815,iSFxv_1172.SFxv_4157,iS_1188.S3953	Bacteria	1MVRH@1224,1S8X2@1236,COG0712@1,COG0712@2	NA|NA|NA	C	F(1)F(0) ATP synthase produces ATP from ADP in the presence of a proton or sodium gradient. F-type ATPases consist of two structural domains, F(1) containing the extramembraneous catalytic core and F(0) containing the membrane proton channel, linked together by a central stalk and a peripheral stalk. During catalysis, ATP synthesis in the catalytic domain of F(1) is coupled via a rotary mechanism…
atsA	atsA	40.1845524332142	-0.338627633243191	0.543470780123816	-0.623083421644201	0.533229703437037	0.744769186725439	1163398.AJJP01000011_gene4540	0	1105.5	Gammaproteobacteria	atsA		3.1.6.1	ko:K01130	ko00140,ko00600,map00140,map00600		R03980,R04856	RC00128,RC00231	ko00000,ko00001,ko01000				Bacteria	1MV92@1224,1RPDE@1236,COG3119@1,COG3119@2	NA|NA|NA	P	COG3119 Arylsulfatase A and related enzymes
azu	azu	2510.10385459207	-1.11617592643475	0.361966103815268	-3.08364765283215	0.00204479613241122	0.0129259357108597	1163398.AJJP01000036_gene401	1.2e-71	275.8	Gammaproteobacteria	azu	GO:0003674,GO:0005488,GO:0005507,GO:0005575,GO:0005623,GO:0005886,GO:0006091,GO:0008150,GO:0008152,GO:0009767,GO:0009987,GO:0015979,GO:0016020,GO:0019684,GO:0022900,GO:0042597,GO:0043167,GO:0043169,GO:0044237,GO:0044464,GO:0046872,GO:0046914,GO:0055114,GO:0071944											Bacteria	1RHV2@1224,1S6H8@1236,COG3241@1,COG3241@2	NA|NA|NA	C	Transfers electrons from cytochrome c551 to cytochrome oxidase
bdhA	bdhA	42.4627984522465	0.543587569994037	0.420040643721464	1.29413088499716	0.195620215025089	0.414360534763112	1163398.AJJP01000183_gene160	2.6e-135	488	Gammaproteobacteria													Bacteria	1MU5Y@1224,1RP7D@1236,COG1028@1,COG1028@2	NA|NA|NA	IQ	COG1028 Dehydrogenases with different specificities (related to short-chain alcohol dehydrogenases)
bdlA	bdlA	291.996914160169	1.24036442091966	0.262622893604772	4.72298665167521	2.32406108910536e-06	3.61520613860833e-05	1163398.AJJP01000145_gene3502	2.8e-225	787.7	Gammaproteobacteria				ko:K03406	ko02020,ko02030,map02020,map02030				ko00000,ko00001,ko02035				Bacteria	1MU9B@1224,1RMH0@1236,COG0840@1,COG0840@2	NA|NA|NA	NT	chemotaxis, protein
benA	benA	62.3002262897422	0.0978033756664538	0.365565299879803	0.267540096662925	0.789053346225133	0.895230001971243	1163398.AJJP01000074_gene2515	1.4e-272	944.9	Gammaproteobacteria	benA		1.14.12.10	ko:K05549	ko00362,ko00364,ko00622,ko01100,ko01120,ko01220,map00362,map00364,map00622,map01100,map01120,map01220	M00551	R05290,R05291,R05428,R05621,R05622,R05665,R08100,R08101,R08108,R08109,R08110	RC00270,RC01378,RC01450,RC01910	br01602,ko00000,ko00001,ko00002,ko01000				Bacteria	1N6MJ@1224,1RYGT@1236,COG4638@1,COG4638@2	NA|NA|NA	P	COG4638 Phenylpropionate dioxygenase and related ring-hydroxylating dioxygenases, large terminal subunit
benB	benB	16.8647240728867	0.165757554567592	0.65619990307187	0.252602223486518	0.800575611639501	NA	1163398.AJJP01000074_gene2516	1.5e-91	342	Gammaproteobacteria	benB		1.14.12.10	ko:K05550	ko00362,ko00364,ko00622,ko01100,ko01120,ko01220,map00362,map00364,map00622,map01100,map01120,map01220	M00551	R05290,R05291,R05428,R05621,R05622,R05665,R08100,R08101,R08108,R08109,R08110	RC00270,RC01378,RC01450,RC01910	br01602,ko00000,ko00001,ko00002,ko01000			iYL1228.KPN_01871	Bacteria	1RAJU@1224,1T1E9@1236,COG5517@1,COG5517@2	NA|NA|NA	Q	COG5517 Small subunit of phenylpropionate dioxygenase
betA	betA	418.20673008197	-0.272847914424365	0.265281763118634	-1.02852118900592	0.303704728870968	0.536811923292168	1163398.AJJP01000057_gene2032	0	1156.4	Gammaproteobacteria	betA	GO:0001505,GO:0003674,GO:0003824,GO:0005575,GO:0006091,GO:0006113,GO:0006575,GO:0006577,GO:0006578,GO:0006807,GO:0006950,GO:0006970,GO:0008150,GO:0008152,GO:0008812,GO:0009058,GO:0009628,GO:0009987,GO:0015980,GO:0016020,GO:0016491,GO:0016614,GO:0019285,GO:0019695,GO:0031455,GO:0031456,GO:0034641,GO:0042133,GO:0042398,GO:0044237,GO:0044249,GO:0044271,GO:0050896,GO:0055114,GO:0065007,GO:0065008,GO:…	1.1.99.1	ko:K00108	ko00260,ko01100,map00260,map01100	M00555	R01025	RC00087	ko00000,ko00001,ko00002,ko01000			iAPECO1_1312.APECO1_1679,iECDH10B_1368.ECDH10B_0298,iECDH1ME8569_1439.ECDH1ME8569_0299,iECH74115_1262.ECH74115_0373,iECOK1_1307.ECOK1_0305,iECS88_1305.ECS88_0319,iECSP_1301.ECSP_0366,iECs_1301.ECs0357,iEcDH1_1363.EcDH1_3295,iEcolC_1368.EcolC_3312,iG2583_1286.G2583_0415,iJN746.PP_5064,iJO1366.b0311,iUMN146_1321.UM146_15745,iY75_1357.Y75_RS01610,iZ_1308.Z0398	Bacteria	1MV19@1224,1RMD2@1236,COG2303@1,COG2303@2	NA|NA|NA	E	Involved in the biosynthesis of the osmoprotectant glycine betaine. Catalyzes the oxidation of choline to betaine aldehyde and betaine aldehyde to glycine betaine at the same rate
betB	betB	825.943256063438	0.299173656768426	0.249704922474633	1.198108766954	0.230874676273064	0.457520174462857	1163398.AJJP01000057_gene2033	1.4e-278	964.9	Gammaproteobacteria	betB	GO:0003674,GO:0003824,GO:0004029,GO:0006091,GO:0006113,GO:0008150,GO:0008152,GO:0008802,GO:0009987,GO:0015980,GO:0016491,GO:0016620,GO:0016903,GO:0044237,GO:0055114	1.2.1.8	ko:K00130	ko00260,ko01100,map00260,map01100	M00555	R02565,R02566	RC00080	ko00000,ko00001,ko00002,ko01000				Bacteria	1MU1V@1224,1RMBQ@1236,COG1012@1,COG1012@2	NA|NA|NA	C	belongs to the aldehyde dehydrogenase family
betI	betI	184.337704036916	-0.770387480218514	0.386359494018125	-1.99396544447895	0.0461558309980708	0.154393363001277	1163398.AJJP01000057_gene2034	4.6e-120	437.2	Gammaproteobacteria	betI			ko:K02167					ko00000,ko03000				Bacteria	1MX72@1224,1RZBH@1236,COG1309@1,COG1309@2	NA|NA|NA	K	Repressor involved in choline regulation of the bet genes
bioA	bioA	226.554656814506	-0.235710178780864	0.288899361638521	-0.815890272114174	0.41456289640467	0.645569214814196	1163398.AJJP01000032_gene291	3.5e-279	966.8	Gammaproteobacteria	bioA	GO:0003674,GO:0003824,GO:0004015,GO:0005488,GO:0006082,GO:0006732,GO:0006766,GO:0006767,GO:0006768,GO:0006790,GO:0006807,GO:0008144,GO:0008150,GO:0008152,GO:0008483,GO:0009058,GO:0009102,GO:0009108,GO:0009110,GO:0009987,GO:0016053,GO:0016740,GO:0016769,GO:0017144,GO:0018130,GO:0019752,GO:0019842,GO:0030170,GO:0032787,GO:0034641,GO:0036094,GO:0042364,GO:0043167,GO:0043168,GO:0043436,GO:0043603,GO:…	2.6.1.62	ko:K00833	ko00780,ko01100,map00780,map01100	M00123,M00573,M00577	R03231	RC00006,RC00887	ko00000,ko00001,ko00002,ko01000,ko01007			iIT341.HP0976,iUTI89_1310.UTI89_C0772,iZ_1308.Z0993	Bacteria	1MU2N@1224,1RP0W@1236,COG0161@1,COG0161@2	NA|NA|NA	H	Catalyzes the transfer of the alpha-amino group from S- adenosyl-L-methionine (SAM) to 7-keto-8-aminopelargonic acid (KAPA) to form 7,8-diaminopelargonic acid (DAPA). It is the only animotransferase known to utilize SAM as an amino donor
bioB	bioB	3870.95769947111	-0.499865256171758	0.372246805950253	-1.34283289522318	0.179326089168626	0.390481328656294	1163398.AJJP01000026_gene1299	7.4e-189	666.4	Gammaproteobacteria	bioB	GO:0003674,GO:0003824,GO:0004076,GO:0005488,GO:0005575,GO:0005618,GO:0005623,GO:0005886,GO:0006082,GO:0006732,GO:0006766,GO:0006767,GO:0006768,GO:0006790,GO:0006807,GO:0008150,GO:0008152,GO:0009058,GO:0009102,GO:0009108,GO:0009110,GO:0009987,GO:0016020,GO:0016053,GO:0016740,GO:0016782,GO:0016783,GO:0017144,GO:0018130,GO:0019752,GO:0030312,GO:0032787,GO:0034641,GO:0042364,GO:0043436,GO:0043603,GO:…	2.8.1.6	ko:K01012	ko00780,ko01100,map00780,map01100	M00123,M00573,M00577	R01078	RC00441	ko00000,ko00001,ko00002,ko01000			iNJ661.Rv1589,iZ_1308.Z0994	Bacteria	1MVFF@1224,1RMEQ@1236,COG0502@1,COG0502@2	NA|NA|NA	H	Catalyzes the conversion of dethiobiotin (DTB) to biotin by the insertion of a sulfur atom into dethiobiotin via a radical- based mechanism
bioC	bioC	165.979728471901	0.249635617079678	0.442191399012532	0.564542000674696	0.572385324577171	0.768996371715307	237609.PSAKL28_04000	4.6e-138	497.3	Gammaproteobacteria	bioC	GO:0003674,GO:0003824,GO:0004141,GO:0005575,GO:0005622,GO:0005623,GO:0005737,GO:0006082,GO:0006732,GO:0006766,GO:0006767,GO:0006768,GO:0006790,GO:0006807,GO:0008150,GO:0008152,GO:0008168,GO:0008171,GO:0008757,GO:0009058,GO:0009102,GO:0009108,GO:0009110,GO:0009987,GO:0010340,GO:0016053,GO:0016740,GO:0016741,GO:0016787,GO:0016788,GO:0016874,GO:0016879,GO:0016882,GO:0017144,GO:0018130,GO:0019752,GO:…	2.1.1.197	ko:K02169	ko00780,ko01100,map00780,map01100	M00572	R09543	RC00003,RC00460	ko00000,ko00001,ko00002,ko01000			iECP_1309.ECP_0791,iSBO_1134.SBO_0664,iSFV_1184.SFV_0760,iSF_1195.SF0727,iSFxv_1172.SFxv_0792,iSSON_1240.SSON_0756,iS_1188.S0768,iSbBS512_1146.SbBS512_E2575	Bacteria	1PA5F@1224,1RY7A@1236,COG0500@1,COG2226@2	NA|NA|NA	H	Converts the free carboxyl group of a malonyl-thioester to its methyl ester by transfer of a methyl group from S-adenosyl- L-methionine (SAM). It allows to synthesize pimeloyl-ACP via the fatty acid synthetic pathway
bioD	bioD	154.87435726061	0.398159718852398	0.368126964841908	1.08158259752417	0.27943804065079	0.510408700497989	1163398.AJJP01000026_gene1304	1.3e-117	429.1	Gammaproteobacteria	bioD	GO:0000166,GO:0000287,GO:0003674,GO:0003824,GO:0004141,GO:0005488,GO:0005524,GO:0005575,GO:0005622,GO:0005623,GO:0005737,GO:0005829,GO:0006082,GO:0006732,GO:0006766,GO:0006767,GO:0006768,GO:0006790,GO:0006807,GO:0008144,GO:0008150,GO:0008152,GO:0009058,GO:0009102,GO:0009108,GO:0009110,GO:0009987,GO:0016053,GO:0016874,GO:0016879,GO:0016882,GO:0017076,GO:0017144,GO:0018130,GO:0019752,GO:0030554,GO:…	6.3.3.3	ko:K01935	ko00780,ko01100,map00780,map01100	M00123,M00573,M00577	R03182	RC00868	ko00000,ko00001,ko00002,ko01000			iEC55989_1330.EC55989_0821,iECIAI1_1343.ECIAI1_0813,iECO103_1326.ECO103_0813,iECO111_1330.ECO111_0839,iECO26_1355.ECO26_0904,iECSE_1348.ECSE_0831,iECW_1372.ECW_m0833,iEKO11_1354.EKO11_3108,iEcE24377_1341.EcE24377A_0841,iSFV_1184.SFV_0761,iSSON_1240.SSON_0757,iWFL_1372.ECW_m0833,ic_1306.c0858	Bacteria	1RDRK@1224,1RSHS@1236,COG0132@1,COG0132@2	NA|NA|NA	H	Catalyzes a mechanistically unusual reaction, the ATP- dependent insertion of CO2 between the N7 and N8 nitrogen atoms of 7,8-diaminopelargonic acid (DAPA) to form an ureido ring
bioF	bioF	324.601395119474	-0.242190330714216	0.504747551966357	-0.479824676257883	0.631352064864321	0.806991361104771	1163398.AJJP01000026_gene1300	1.2e-219	768.8	Gammaproteobacteria	bioF	GO:0003674,GO:0003824,GO:0005488,GO:0006082,GO:0006732,GO:0006766,GO:0006767,GO:0006768,GO:0006790,GO:0006807,GO:0008144,GO:0008150,GO:0008152,GO:0008710,GO:0009058,GO:0009102,GO:0009108,GO:0009110,GO:0009987,GO:0016053,GO:0016740,GO:0016746,GO:0016747,GO:0017144,GO:0018130,GO:0019752,GO:0019842,GO:0030170,GO:0032787,GO:0034641,GO:0036094,GO:0042364,GO:0043167,GO:0043168,GO:0043436,GO:0043603,GO:…	2.3.1.47,2.8.1.6	ko:K00652,ko:K01012	ko00780,ko01100,map00780,map01100	M00123,M00573,M00577	R01078,R03210,R10124	RC00004,RC00039,RC00441,RC02725	ko00000,ko00001,ko00002,ko01000,ko01007			iEC55989_1330.EC55989_0819,iECO111_1330.ECO111_0837,iECO26_1355.ECO26_0902,iSDY_1059.SDY_0830	Bacteria	1MVVH@1224,1RNS6@1236,COG0156@1,COG0156@2	NA|NA|NA	H	Catalyzes the decarboxylative condensation of pimeloyl- acyl-carrier protein and L-alanine to produce 8-amino-7- oxononanoate (AON), acyl-carrier protein , and carbon dioxide
bkdA1	bkdA1	1656.50446630005	2.94371811470501	0.281443548445069	10.4593554585585	1.32755638233595e-25	3.94948023744946e-23	1163398.AJJP01000137_gene439	2.5e-236	824.3	Gammaproteobacteria	pdhA		1.2.4.1,1.2.4.4	ko:K00161,ko:K00166	ko00010,ko00020,ko00280,ko00620,ko00640,ko01100,ko01110,ko01120,ko01130,ko01200,ko04066,ko04922,ko05230,map00010,map00020,map00280,map00620,map00640,map01100,map01110,map01120,map01130,map01200,map04066,map04922,map05230	M00036,M00307	R00014,R00209,R01699,R03270,R07599,R07600,R07601,R07602,R07603,R07604,R10996,R10997	RC00004,RC00027,RC00627,RC02742,RC02743,RC02744,RC02882,RC02883,RC02949,RC02953	br01601,ko00000,ko00001,ko00002,ko01000				Bacteria	1MU5R@1224,1RREX@1236,COG1071@1,COG1071@2	NA|NA|NA	C	COG1071 Pyruvate 2-oxoglutarate dehydrogenase complex dehydrogenase (E1) component eukaryotic type alpha subunit
bkdA2	bkdA2	762.96741096508	3.14467700840648	0.395275408549683	7.95566063657922	1.78178175106748e-15	1.73087370103698e-13	1163398.AJJP01000137_gene438	3.9e-206	723.8	Gammaproteobacteria	bkdA2		1.2.4.4	ko:K00167,ko:K21417	ko00280,ko00640,ko01100,ko01110,ko01130,map00280,map00640,map01100,map01110,map01130	M00036	R07599,R07600,R07601,R07602,R07603,R07604,R10996,R10997	RC00027,RC00627,RC02743,RC02883,RC02949,RC02953	br01601,ko00000,ko00001,ko00002,ko01000				Bacteria	1R8KB@1224,1RP3G@1236,COG0022@1,COG0022@2	NA|NA|NA	C	COG0022 Pyruvate 2-oxoglutarate dehydrogenase complex, dehydrogenase (E1) component, eukaryotic type, beta subunit
bkdB	bkdB	511.492124919107	1.9450661903743	0.425239119976029	4.57405280700408	4.78379183877241e-06	6.83809283860561e-05	1163398.AJJP01000137_gene437	6.8e-213	746.5	Gammaproteobacteria	bkdB		1.8.1.4,2.3.1.12,2.3.1.168	ko:K00382,ko:K00627,ko:K09699	ko00010,ko00020,ko00260,ko00280,ko00620,ko00630,ko00640,ko01100,ko01110,ko01120,ko01130,ko01200,map00010,map00020,map00260,map00280,map00620,map00630,map00640,map01100,map01110,map01120,map01130,map01200	M00009,M00011,M00036,M00307,M00532	R00209,R01221,R01698,R02569,R02662,R03174,R03815,R04097,R07618,R08549,R10998	RC00004,RC00022,RC00583,RC02727,RC02742,RC02833,RC02834,RC02857,RC02870	br01601,ko00000,ko00001,ko00002,ko01000,ko04147				Bacteria	1MU7K@1224,1RMJR@1236,COG0508@1,COG0508@2	NA|NA|NA	C	Dihydrolipoamide acetyltransferase component of pyruvate dehydrogenase complex
bluB	bluB	8.06562226480512	-0.0613049410214397	0.851160113969015	-0.0720251572122791	0.942581887280283	NA	1163398.AJJP01000185_gene46	4.2e-118	430.6	Gammaproteobacteria	bluB		1.13.11.79,2.1.1.107,2.4.2.21	ko:K00768,ko:K02303,ko:K04719	ko00740,ko00860,ko01100,ko01110,ko01120,map00740,map00860,map01100,map01110,map01120	M00121,M00122	R03194,R04148,R09083	RC00003,RC00033,RC00063,RC00435,RC00871,RC02413	ko00000,ko00001,ko00002,ko01000				Bacteria	1MZN8@1224,1RPVA@1236,COG0778@1,COG0778@2	NA|NA|NA	C	Cob(II)yrinic acid a,c-diamide reductase
braC	braC	3112.02982961865	-0.819099944555311	0.462013109842667	-1.77289329481201	0.0762463899558692	0.219162328617112	237609.PSAKL28_12140	5.8e-208	729.9	Gammaproteobacteria	braC			ko:K01999	ko02010,ko02024,map02010,map02024	M00237			ko00000,ko00001,ko00002,ko02000	3.A.1.4			Bacteria	1MWJ1@1224,1RP5V@1236,COG0683@1,COG0683@2	NA|NA|NA	E	With LivFGHM is involved in the high affinity leucine transport
brnQ	brnQ	647.96303411859	-0.286378775290554	0.263617278878204	-1.08634296093643	0.277327286773198	0.507527060761409	237609.PSAKL28_36050	1.8e-216	758.4	Gammaproteobacteria	brnQ	GO:0003333,GO:0003674,GO:0005215,GO:0005304,GO:0005342,GO:0005575,GO:0005623,GO:0005886,GO:0006810,GO:0006811,GO:0006812,GO:0006820,GO:0006855,GO:0006865,GO:0008150,GO:0008324,GO:0008509,GO:0008514,GO:0015075,GO:0015171,GO:0015175,GO:0015179,GO:0015188,GO:0015190,GO:0015238,GO:0015318,GO:0015658,GO:0015711,GO:0015803,GO:0015804,GO:0015807,GO:0015818,GO:0015820,GO:0015829,GO:0015849,GO:0015893,GO:…		ko:K03311					ko00000	2.A.26		iAF1260.b0401,iB21_1397.B21_00353,iBWG_1329.BWG_0283,iEC042_1314.EC042_0433,iECBD_1354.ECBD_3260,iECB_1328.ECB_00349,iECDH10B_1368.ECDH10B_0357,iECDH1ME8569_1439.ECDH1ME8569_0386,iECDH1ME8569_1439.EcDH1_3208,iECD_1391.ECD_00349,iECH74115_1262.ECH74115_0478,iECIAI1_1343.ECIAI1_0401,iECO103_1326.ECO103_0375,iECO111_1330.ECO111_0430,iECO26_1355.ECO26_0433,iECSE_1348.ECSE_0422,iECSP_1301.ECSP_0465,iE…	Bacteria	1MVIF@1224,1RR3P@1236,COG1114@1,COG1114@2	NA|NA|NA	U	Component of the transport system for branched-chain amino acids
BV82_0004	BV82_0004	335.565449979447	-0.340178146942237	0.339571785556883	-1.00178566480239	0.316447122198097	0.549249394402926	1163398.AJJP01000199_gene3514	2.3e-93	348.2	Gammaproteobacteria	yfiR	GO:0001539,GO:0006928,GO:0008150,GO:0009987,GO:0040011,GO:0048870,GO:0051179,GO:0051674,GO:0071973,GO:0071978,GO:0097588											Bacteria	1N04T@1224,1S82M@1236,2BSVP@1,32MZ8@2	NA|NA|NA	S	Domain of unknown function (DUF4154)
BV82_0005	BV82_0005	501.135261687014	0.497725605784881	0.269586109926292	1.84625834736428	0.0648547025699456	0.196379379283041	1163398.AJJP01000199_gene3513	6.3e-227	793.1	Gammaproteobacteria	yfiN	GO:0003674,GO:0003824,GO:0005488,GO:0005515,GO:0005575,GO:0005623,GO:0005886,GO:0006950,GO:0008150,GO:0009987,GO:0016020,GO:0016740,GO:0016772,GO:0016779,GO:0032153,GO:0032879,GO:0033554,GO:0036460,GO:0040012,GO:0040013,GO:0042802,GO:0044464,GO:0048519,GO:0048523,GO:0050789,GO:0050794,GO:0050896,GO:0051270,GO:0051271,GO:0051716,GO:0052621,GO:0065007,GO:0071944,GO:1902021,GO:1902201,GO:2000145,GO:…	2.7.7.65	ko:K21021	ko02025,map02025				ko00000,ko00001,ko01000				Bacteria	1MXY1@1224,1RXYD@1236,COG2199@1,COG2199@2	NA|NA|NA	T	Diguanylate cyclase
BV82_0006	BV82_0006	103.775028171612	-0.00964500792227564	0.334992453378999	-0.0287917170222447	0.977030707001668	0.988662024942164	1163398.AJJP01000199_gene3512	3.4e-83	314.3	Gammaproteobacteria	yfiB			ko:K03286					ko00000,ko02000	1.B.6			Bacteria	1RJ05@1224,1S695@1236,COG2885@1,COG2885@2	NA|NA|NA	M	Belongs to the ompA family
BV82_0007	BV82_0007	74.7657796220925	-0.23817288604988	0.368967963421945	-0.645511019008199	0.518596079866344	0.734685354707771	1163398.AJJP01000199_gene3511	1.4e-159	568.9	Gammaproteobacteria													Bacteria	1MWVB@1224,1S2GV@1236,COG0583@1,COG0583@2	NA|NA|NA	K	transcriptional regulator
BV82_0008	BV82_0008	2613.73923668781	3.48564680303903	0.279766664265499	12.4591212902018	1.24737430057869e-35	8.48214524393512e-33	237609.PSAKL28_46630	2.6e-267	927.5	Gammaproteobacteria	mmsA		1.2.1.18,1.2.1.27	ko:K00140	ko00280,ko00410,ko00562,ko00640,ko01100,ko01200,map00280,map00410,map00562,map00640,map01100,map01200	M00013	R00705,R00706,R00922,R00935	RC00004,RC02723,RC02817	ko00000,ko00001,ko00002,ko01000			iJN746.PP_4667	Bacteria	1MUHV@1224,1RNFN@1236,COG1012@1,COG1012@2	NA|NA|NA	C	Methylmalonate-semialdehyde dehydrogenase
BV82_0010	BV82_0010	70.2386804105986	1.60435036132916	0.435411496692076	3.68467615926034	0.000228993604512008	0.00202228118270345	1163398.AJJP01000198_gene3536	7e-64	249.6	Gammaproteobacteria				ko:K06995					ko00000				Bacteria	1REFN@1224,1S4J1@1236,COG3450@1,COG3450@2	NA|NA|NA	S	Protein of unknown function (DUF861)
BV82_0011	BV82_0011	101.772896138457	-0.221975907149715	0.404689999621532	-0.548508506158562	0.583342790200768	0.77715840747045	1163398.AJJP01000198_gene3535	1.3e-162	578.9	Proteobacteria													Bacteria	1R7MB@1224,COG0583@1,COG0583@2	NA|NA|NA	K	Transcriptional regulator
BV82_0012	BV82_0012	36.8890528716795	0.503162038025227	0.456445484938211	1.10234859282996	0.270310151385283	0.501846263292662	1163398.AJJP01000198_gene3534	3.1e-128	464.5	Gammaproteobacteria				ko:K07090					ko00000				Bacteria	1MXNM@1224,1RRH4@1236,COG0730@1,COG0730@2	NA|NA|NA	S	membrane transporter protein
BV82_0013	BV82_0013	28.2960570299875	1.21022407655297	0.523445042668574	2.31203656143753	0.0207756685765471	0.0858439083544828	1163398.AJJP01000198_gene3533	1e-173	615.9	Gammaproteobacteria	cdsA		2.7.7.41	ko:K00981	ko00564,ko01100,ko01110,ko04070,map00564,map01100,map01110,map04070	M00093	R01799	RC00002	ko00000,ko00001,ko00002,ko01000				Bacteria	1MX58@1224,1RRAG@1236,COG4589@1,COG4589@2	NA|NA|NA	S	Phosphatidate cytidylyltransferase
BV82_0014	BV82_0014	29.8580596372918	-0.297961690980063	0.578226051951259	-0.515303124054292	0.606341216236902	0.790659975975744	1163398.AJJP01000198_gene3532	1.3e-113	415.6	Gammaproteobacteria	plsC		2.3.1.51	ko:K00655	ko00561,ko00564,ko01100,ko01110,map00561,map00564,map01100,map01110	M00089	R02241,R09381	RC00004,RC00037,RC00039	ko00000,ko00001,ko00002,ko01000,ko01004				Bacteria	1RA8V@1224,1S577@1236,COG0204@1,COG0204@2	NA|NA|NA	I	Acyltransferase
BV82_0015	BV82_0015	4.48012009672968	-1.04804359942346	1.13026570437096	-0.927254180473201	0.353794577975153	NA	1163398.AJJP01000198_gene3531	3.9e-70	270.8	Gammaproteobacteria													Bacteria	1NIQR@1224,1SGNQ@1236,2EJCN@1,33D3N@2	NA|NA|NA
BV82_0016	BV82_0016	40.3625993208607	0.158706209427429	0.524616425602735	0.30251856724671	0.762256781512126	0.880451900023712	1163398.AJJP01000198_gene3530	2.6e-255	887.5	Gammaproteobacteria	ynbD	GO:0005575,GO:0005623,GO:0005886,GO:0016020,GO:0044464,GO:0071944	3.1.3.16	ko:K01090					ko00000,ko01000				Bacteria	1QSUD@1224,1RQAC@1236,COG0671@1,COG0671@2,COG2453@1,COG2453@2	NA|NA|NA	IT	Phosphatase
BV82_0017	BV82_0017	109.747427943229	0.506061563481899	0.4200558593184	1.20474825491794	0.228300501322972	0.454207809436829	1163398.AJJP01000198_gene3529	0	1125.9	Gammaproteobacteria	ynbC	GO:0003674,GO:0003824,GO:0005575,GO:0006629,GO:0008150,GO:0008152,GO:0016020,GO:0016298,GO:0016787,GO:0016788,GO:0044238,GO:0071704											Bacteria	1MWF5@1224,1RNQR@1236,COG2267@1,COG2267@2	NA|NA|NA	I	Lysophospholipase
BV82_0018	BV82_0018	44.791544403717	-0.721928040838723	0.44803315497678	-1.61132727080463	0.107108409883377	0.27696258570059	1163398.AJJP01000198_gene3528	7.4e-101	373.2	Gammaproteobacteria	ynbA	GO:0005575,GO:0005623,GO:0005886,GO:0016020,GO:0044464,GO:0071944	2.7.8.5	ko:K00995	ko00564,ko01100,map00564,map01100		R01801	RC00002,RC00017,RC02795	ko00000,ko00001,ko01000				Bacteria	1RE0I@1224,1S2UQ@1236,COG0558@1,COG0558@2	NA|NA|NA	I	CDP-alcohol phosphatidyltransferase
BV82_0019	BV82_0019	19.7942554698716	0.654525959260106	0.706921071339311	0.92588265620667	0.354506965559244	NA	1163398.AJJP01000198_gene3527	2.8e-171	607.8	Gammaproteobacteria													Bacteria	1N3XX@1224,1RR3S@1236,COG0583@1,COG0583@2	NA|NA|NA	K	transcriptional regulator
BV82_0020	BV82_0020	14.8212936428833	1.47979467184197	0.641331150588611	2.30738000248985	0.0210336450573105	NA	1163398.AJJP01000198_gene3526	2.5e-130	471.5	Gammaproteobacteria	MA20_06400			ko:K07090					ko00000				Bacteria	1MWAN@1224,1S5RQ@1236,COG0730@1,COG0730@2	NA|NA|NA	S	membrane transporter protein
BV82_0021	BV82_0021	15.0151609056198	-0.189640943405266	0.653273735821222	-0.290293230856542	0.771591916992975	NA	1163398.AJJP01000198_gene3525	3.9e-53	213.8	Gammaproteobacteria													Bacteria	1NGPW@1224,1SB35@1236,COG1359@1,COG1359@2	NA|NA|NA	S	Antibiotic biosynthesis monooxygenase
BV82_0022	BV82_0022	52.5522180264942	-0.0954591655582241	0.416622376326863	-0.229126352741388	0.818770711707165	0.911021175251544	1163398.AJJP01000198_gene3524	1.6e-111	408.7	Gammaproteobacteria	mdaB			ko:K03923					ko00000			iIT341.HP0630	Bacteria	1MWV9@1224,1RQ16@1236,COG2249@1,COG2249@2	NA|NA|NA	S	modulator of drug activity B
BV82_0023	BV82_0023	128.906886189161	-0.616377238984672	0.307565979575434	-2.00404882176996	0.0450648308573473	0.151703391004932	1163398.AJJP01000198_gene3523	1.1e-164	585.9	Gammaproteobacteria	yafC												Bacteria	1MU7H@1224,1RPF8@1236,COG0583@1,COG0583@2	NA|NA|NA	K	Transcriptional regulator
BV82_0024	BV82_0024	449.333362541997	-0.0791043980061111	0.289730913414862	-0.2730271239398	0.784832365506748	0.892670037110165	1163398.AJJP01000198_gene3522	2.7e-307	1060.4	Gammaproteobacteria	ggt		2.3.2.2,3.4.19.13	ko:K00681	ko00430,ko00460,ko00480,ko01100,map00430,map00460,map00480,map01100		R00494,R01262,R01687,R03867,R03916,R03970,R03971,R04935	RC00064,RC00090,RC00096	ko00000,ko00001,ko01000,ko01002				Bacteria	1MUV6@1224,1RMIT@1236,COG0405@1,COG0405@2	NA|NA|NA	M	Gamma-glutamyltransferase
BV82_0025	BV82_0025	314.818340746388	-0.427486014512377	0.318012533028694	-1.34424266377516	0.178869929611668	0.390450185720619	1163398.AJJP01000198_gene3521	2.7e-213	748.4	Gammaproteobacteria				ko:K03406	ko02020,ko02030,map02020,map02030				ko00000,ko00001,ko02035				Bacteria	1MU9B@1224,1RMH0@1236,COG0840@1,COG0840@2	NA|NA|NA	NT	chemotaxis, protein
BV82_0026	BV82_0026	17.0576989506986	0.021280493004411	0.751164763168561	0.0283299936949194	0.977398958686415	NA	NA	NA	NA	NA	NA	NA	NA	NA	NA	NA	NA	NA	NA	NA	NA	NA	NA	NA	NA	NA	NA
BV82_0027	BV82_0027	875.487603111586	0.611234997763967	0.347570890846571	1.75859087702999	0.0786470236452183	0.223231861986428	1163398.AJJP01000198_gene3520	1.9e-158	565.1	Gammaproteobacteria	ypfJ	GO:0005575,GO:0005576		ko:K07054					ko00000				Bacteria	1MU4U@1224,1RMF8@1236,COG2321@1,COG2321@2	NA|NA|NA	S	zinc metallopeptidase
BV82_0030	BV82_0030	208.284560246939	2.18407059668756	0.350643320809903	6.22875288667377	4.70162694424274e-10	1.70837742401492e-08	1163398.AJJP01000221_gene3762	0	1155.6	Proteobacteria													Bacteria	1MURY@1224,COG1053@1,COG1053@2	NA|NA|NA	C	Fumarate reduCtase
BV82_0031	BV82_0031	90.1078852636842	0.18002897553703	0.430744915051628	0.417947999491655	0.67598513717501	0.832397374034007	1163398.AJJP01000221_gene3761	1.3e-137	495.7	Gammaproteobacteria													Bacteria	1MUNW@1224,1RRQD@1236,COG1414@1,COG1414@2	NA|NA|NA	K	transcriptional regulator
BV82_0032	BV82_0032	29.4447600884489	0.396958211222804	0.583901436094787	0.679837703222164	0.496607230595124	0.715667701372325	1163398.AJJP01000221_gene3760	1.3e-145	522.3	Gammaproteobacteria													Bacteria	1R3UQ@1224,1S3NU@1236,COG1082@1,COG1082@2	NA|NA|NA	G	Xylose isomerase
BV82_0033	BV82_0033	35.6707164378578	-0.103209319349683	0.474124830568421	-0.217683851794784	0.827675446376553	0.914940809278307	1163398.AJJP01000221_gene3759	7.3e-158	563.1	Gammaproteobacteria				ko:K15270					ko00000,ko02000	2.A.7.3.7			Bacteria	1RDMA@1224,1S4HK@1236,COG0697@1,COG0697@2	NA|NA|NA	EG	COG0697 Permeases of the drug metabolite transporter (DMT) superfamily
BV82_0034	BV82_0034	60.5611342853625	0.447960273758588	0.378142084116794	1.18463480415005	0.236161869879047	0.463153008141107	1163398.AJJP01000221_gene3758	1.1e-250	872.1	Gammaproteobacteria				ko:K08191					ko00000,ko02000	2.A.1.14.2			Bacteria	1MV04@1224,1RP70@1236,COG2271@1,COG2271@2	NA|NA|NA	G	Major facilitator superfamily
BV82_0035	BV82_0035	157.235894251223	0.478386642436478	0.287528797222054	1.66378688694277	0.0961550254094587	0.257323654476612	1163398.AJJP01000221_gene3757	0	1268.1	Gammaproteobacteria	vllY		1.13.11.27	ko:K00457	ko00130,ko00350,ko00360,ko01100,map00130,map00350,map00360,map01100	M00044	R01372,R02521	RC00505,RC00738	ko00000,ko00001,ko00002,ko01000,ko04147				Bacteria	1MUVZ@1224,1RN2Z@1236,COG1082@1,COG1082@2,COG3185@1,COG3185@2	NA|NA|NA	E	4-hydroxyphenylpyruvate dioxygenase
BV82_0036	BV82_0036	492.386177342573	0.760278029943085	0.374508074373077	2.03007113055114	0.0423493095430835	0.145127943430581	1163398.AJJP01000221_gene3756	5.5e-121	440.3	Gammaproteobacteria	nicS			ko:K09017					ko00000,ko03000				Bacteria	1RFMW@1224,1SYSP@1236,COG1309@1,COG1309@2	NA|NA|NA	K	Transcriptional regulator
BV82_0037	BV82_0037	52.9895821288977	1.18927274780295	0.443395506778598	2.68219395465546	0.00731410407923984	0.0376787179839628	1163398.AJJP01000180_gene181	1.6e-154	552	Gammaproteobacteria	aroE	GO:0000166,GO:0003674,GO:0003824,GO:0004764,GO:0005488,GO:0005575,GO:0005622,GO:0005623,GO:0005737,GO:0005829,GO:0006082,GO:0008150,GO:0008152,GO:0009058,GO:0009423,GO:0009987,GO:0016053,GO:0016491,GO:0016614,GO:0016616,GO:0019632,GO:0019752,GO:0030266,GO:0032787,GO:0036094,GO:0043167,GO:0043168,GO:0043436,GO:0043648,GO:0043650,GO:0044237,GO:0044249,GO:0044281,GO:0044283,GO:0044424,GO:0044444,GO:…	1.1.1.25	ko:K00014	ko00400,ko01100,ko01110,ko01130,ko01230,map00400,map01100,map01110,map01130,map01230	M00022	R02413	RC00206	ko00000,ko00001,ko00002,ko01000				Bacteria	1Q95E@1224,1S38H@1236,COG0169@1,COG0169@2	NA|NA|NA	E	Involved in the biosynthesis of the chorismate, which leads to the biosynthesis of aromatic amino acids. Catalyzes the reversible NADPH linked reduction of 3-dehydroshikimate (DHSA) to yield shikimate (SA)
BV82_0038	BV82_0038	460.827655454396	0.121201264634982	0.269130135851813	0.45034445604307	0.652462088447367	0.818371420555855	1163398.AJJP01000180_gene180	1.5e-222	778.5	Gammaproteobacteria													Bacteria	1R2II@1224,1RQDZ@1236,COG1524@1,COG1524@2	NA|NA|NA	S	PFAM type I phosphodiesterase nucleotide pyrophosphatase
BV82_0040	BV82_0040	239.485028245632	0.651617918529925	0.355494028568294	1.83299258542888	0.0668036737368446	0.20087522867175	1163398.AJJP01000179_gene216	2.4e-226	791.2	Gammaproteobacteria	yicO			ko:K06901					ko00000,ko02000	2.A.1.40			Bacteria	1MUV0@1224,1RMBE@1236,COG2252@1,COG2252@2	NA|NA|NA	S	permease
BV82_0041	BV82_0041	59.4596407931609	-0.102873895598536	0.56104889710197	-0.183359946218447	0.854515601302247	0.930381547351864	1163398.AJJP01000179_gene215	2.6e-85	321.2	Gammaproteobacteria	ybbJ												Bacteria	1RICB@1224,1SC03@1236,COG1670@1,COG1670@2	NA|NA|NA	J	GNaT family
BV82_0042	BV82_0042	1506.63418076658	1.81718361421472	0.398864553108421	4.55589146754979	5.21638670948674e-06	7.36795274099611e-05	1163398.AJJP01000179_gene214	2.3e-93	348.2	Gammaproteobacteria	thiJ	GO:0003674,GO:0003824,GO:0005575,GO:0005622,GO:0005623,GO:0005737,GO:0005829,GO:0006457,GO:0006464,GO:0006517,GO:0006807,GO:0006950,GO:0006979,GO:0008150,GO:0008152,GO:0009100,GO:0009266,GO:0009408,GO:0009628,GO:0009987,GO:0016829,GO:0016835,GO:0016836,GO:0019538,GO:0022613,GO:0030091,GO:0033554,GO:0034599,GO:0036211,GO:0036524,GO:0036525,GO:0042026,GO:0042221,GO:0042254,GO:0043170,GO:0043412,GO:…	2.7.11.1,3.5.1.124	ko:K03152,ko:K05520,ko:K05687,ko:K12132	ko05012,map05012				ko00000,ko00001,ko01000,ko01001,ko01002,ko04147				Bacteria	1N7T2@1224,1RSBI@1236,COG0693@1,COG0693@2	NA|NA|NA	S	TIGRFAM DJ-1 family protein
BV82_0043	BV82_0043	287.173136017013	0.742468914909632	0.352359075948856	2.10713719494882	0.0351056890391719	0.127171293627442	1163398.AJJP01000179_gene213	1.7e-221	775	Gammaproteobacteria	entS			ko:K08225					ko00000,ko02000	2.A.1.38			Bacteria	1MXZ3@1224,1RV34@1236,COG0477@1,COG0477@2	NA|NA|NA	EGP	Major facilitator superfamily
BV82_0044	BV82_0044	7717.99664619063	4.91512455473879	0.423111580528728	11.6166155239636	3.39313440814347e-31	1.61513197827629e-28	1163398.AJJP01000179_gene212	1.9e-269	934.5	Gammaproteobacteria	cioA		1.10.3.14	ko:K00425	ko00190,ko01100,ko02020,map00190,map01100,map02020	M00153	R11325	RC00061	ko00000,ko00001,ko00002,ko01000	3.D.4.3		iJN746.PP_4651	Bacteria	1MV60@1224,1RN2U@1236,COG1271@1,COG1271@2	NA|NA|NA	C	oxidase, subunit
BV82_0045	BV82_0045	2105.1357366566	3.67475895419252	0.362301064386937	10.1428323441741	3.56607261809924e-24	8.08309793435827e-22	1163398.AJJP01000179_gene211	1.4e-189	668.7	Gammaproteobacteria	cioB		1.10.3.14	ko:K00426	ko00190,ko01100,ko02020,map00190,map01100,map02020	M00153	R11325	RC00061	ko00000,ko00001,ko00002,ko01000	3.D.4.3			Bacteria	1MURP@1224,1RN0N@1236,COG1294@1,COG1294@2	NA|NA|NA	C	oxidase subunit
BV82_0046	BV82_0046	1140.62830376648	4.49585373532051	0.344466119061875	13.0516572937989	6.21798836724799e-39	4.93293743801674e-36	1163398.AJJP01000179_gene210	9.9e-21	105.1	Proteobacteria													Bacteria	1NGXN@1224,2DR70@1,33AGH@2	NA|NA|NA	S	Protein of unknown function (DUF2474)
BV82_0047	BV82_0047	224.62991509278	0.478812358674854	0.315344915738736	1.51837665609155	0.128919473076774	0.313570103140238	1163398.AJJP01000179_gene209	6.2e-210	736.5	Gammaproteobacteria	rlmG	GO:0000154,GO:0001510,GO:0003674,GO:0003824,GO:0005575,GO:0005622,GO:0005623,GO:0005737,GO:0005829,GO:0006139,GO:0006364,GO:0006396,GO:0006725,GO:0006807,GO:0008150,GO:0008152,GO:0008168,GO:0008170,GO:0008173,GO:0008649,GO:0008757,GO:0008990,GO:0009451,GO:0009987,GO:0010467,GO:0016070,GO:0016072,GO:0016435,GO:0016740,GO:0016741,GO:0022613,GO:0031167,GO:0032259,GO:0034470,GO:0034641,GO:0034660,GO:…	2.1.1.172,2.1.1.174	ko:K00564,ko:K11391			R07234	RC00003	ko00000,ko01000,ko03009				Bacteria	1NEMR@1224,1RMXE@1236,COG2813@1,COG2813@2	NA|NA|NA	J	Specifically methylates the guanine in position 1835 (m2G1835) of 23S rRNA
BV82_0048	BV82_0048	262.795275194195	0.848336459176382	0.325258069655052	2.60819496369782	0.00910210957789985	0.0451783541092839	1163398.AJJP01000179_gene208	3.3e-132	477.6	Gammaproteobacteria				ko:K07782,ko:K15852	ko02020,ko02024,ko02026,map02020,map02024,map02026				ko00000,ko00001,ko03000				Bacteria	1R4TP@1224,1RR98@1236,COG2197@1,COG2197@2	NA|NA|NA	K	Transcriptional regulator
BV82_0049	BV82_0049	2024.29612055671	0.840054440641237	0.341389430753062	2.4606925843843	0.0138669126967454	0.0632246211077665	1163398.AJJP01000179_gene207	5.9e-143	513.5	Proteobacteria	fpr2		1.18.1.2,1.19.1.1	ko:K00528,ko:K02823	ko00240,ko01100,map00240,map01100		R10159		ko00000,ko00001,ko01000				Bacteria	1QTSK@1224,COG0543@1,COG0543@2	NA|NA|NA	CH	COG1018 Flavodoxin reductases (ferredoxin-NADPH reductases) family 1
BV82_0052	BV82_0052	308.056068850445	-1.53504980674058	0.372054248006205	-4.12587630692763	3.69325742207611e-05	0.000413644831272524	1163398.AJJP01000179_gene204	1.9e-83	315.1	Gammaproteobacteria	hasI			ko:K03088					ko00000,ko03021				Bacteria	1N1F5@1224,1SAR2@1236,COG1595@1,COG1595@2	NA|NA|NA	K	Belongs to the sigma-70 factor family. ECF subfamily
BV82_0053	BV82_0053	467.516822622765	-2.7304586545782	0.353192826649259	-7.73078740155078	1.06883393831076e-14	8.92570095852495e-13	1163398.AJJP01000179_gene203	4.6e-180	637.1	Gammaproteobacteria				ko:K07165					ko00000				Bacteria	1RHFD@1224,1S5NH@1236,COG3712@1,COG3712@2	NA|NA|NA	PT	Anti-FecI sigma factor, FecR
BV82_0054	BV82_0054	290.207494341236	-0.721089239080926	0.390165943882105	-1.84816037993007	0.0645791451137677	0.195669465780735	NA	NA	NA	NA	NA	NA	NA	NA	NA	NA	NA	NA	NA	NA	NA	NA	NA	NA	NA	NA	NA
BV82_0056	BV82_0056	2785.44107155601	-6.83483838088195	0.338518470079533	-20.1904444956169	1.1879093439881e-90	5.65444847738336e-87	1453503.AU05_04950	3.3e-64	251.5	Pseudomonas aeruginosa group				ko:K12545					ko00000,ko02000	1.B.14.5			Bacteria	1QF8C@1224,1TCCX@1236,1YK6W@136841,2AIPX@1,3196K@2	NA|NA|NA	S	Heme-binding protein A (HasA)
BV82_0057	BV82_0057	74.1669115323824	-2.70827065259049	0.509347144302058	-5.31714113426815	1.0541030653428e-07	2.21036589913292e-06	1163398.AJJP01000179_gene199	0	1080.9	Gammaproteobacteria	hasD			ko:K12536	ko02010,map02010	M00328			ko00000,ko00001,ko00002,ko02000,ko02044	3.A.1.110			Bacteria	1NTI5@1224,1T1HR@1236,COG4618@1,COG4618@2	NA|NA|NA	V	Type I secretion system
BV82_0058	BV82_0058	37.3379130584712	-3.87089783625538	0.681470615732113	-5.68021239198527	1.34527584826857e-08	3.44274894503139e-07	1163398.AJJP01000179_gene198	1.4e-221	775.4	Gammaproteobacteria	hasE			ko:K02022,ko:K12534,ko:K12537,ko:K16300		M00327,M00328,M00571			ko00000,ko00002,ko02000,ko02044	8.A.1,8.A.1.3.3			Bacteria	1MUI8@1224,1RNK4@1236,COG0845@1,COG0845@2	NA|NA|NA	M	Type I secretion membrane fusion protein, HlyD
BV82_0059	BV82_0059	69.2671923900069	-1.18330243691298	0.435642224768686	-2.71622530975109	0.00660309642194637	0.0348456086124886	1163398.AJJP01000179_gene197	2.6e-239	834.3	Gammaproteobacteria	hasF			ko:K12538		M00328			ko00000,ko00002,ko02000,ko02044	1.B.17.1			Bacteria	1Q498@1224,1RS7N@1236,COG1538@1,COG1538@2	NA|NA|NA	MU	type I secretion outer membrane protein, TolC
BV82_0060	BV82_0060	518.513548601262	0.449939865171307	0.316369274983094	1.42219836359062	0.154968673707008	0.356190130232936	1245471.PCA10_38870	1e-175	622.9	Pseudomonas aeruginosa group													Bacteria	1MX0V@1224,1RQYT@1236,1YHKS@136841,COG3177@1,COG3177@2	NA|NA|NA	S	Fic/DOC family
BV82_0061	BV82_0061	71.6518993965806	-0.539940865636621	0.387325386077642	-1.3940239525854	0.163310371671489	0.367544855393045	1163398.AJJP01000179_gene195	3.8e-271	940.3	Gammaproteobacteria	pbuX			ko:K03458					ko00000	2.A.40			Bacteria	1MUN9@1224,1RMGW@1236,COG2233@1,COG2233@2	NA|NA|NA	F	xanthine
BV82_0062	BV82_0062	772.088707360286	1.44446981069534	0.343994788793713	4.19910375898617	2.67973515097542e-05	0.00031573117125354	1163398.AJJP01000179_gene194	5.2e-65	253.4	Gammaproteobacteria													Bacteria	1N8RF@1224,1SCJ3@1236,2E3XG@1,32YUI@2	NA|NA|NA	S	Binds the second messenger bis-(3'-5') cyclic dimeric guanosine monophosphate (c-di-GMP). Can bind two c-di-GMP molecules per monomer. May play a role in bacterial second- messenger regulated processes. Binding to c-di-GMP induces a conformational change of the C- and N-termini resulting in the exposure of a highly negative surface on one side of the protein to a
BV82_0063	BV82_0063	1796.10848240999	-0.060247195637958	0.290235845611801	-0.207580133704575	0.835556817489243	0.920055027155948	237609.PSAKL28_46240	0	1314.3	Gammaproteobacteria	cstA	GO:0005575,GO:0005623,GO:0005886,GO:0005887,GO:0006950,GO:0006974,GO:0007154,GO:0008150,GO:0009605,GO:0009987,GO:0009991,GO:0016020,GO:0016021,GO:0031224,GO:0031226,GO:0031667,GO:0031668,GO:0031669,GO:0033554,GO:0044425,GO:0044459,GO:0044464,GO:0050896,GO:0051716,GO:0071496,GO:0071944		ko:K06200					ko00000				Bacteria	1MWF9@1224,1RMG4@1236,COG1966@1,COG1966@2	NA|NA|NA	T	Carbon starvation protein
BV82_0064	BV82_0064	270.681879846475	-0.215941151113279	0.292430689910147	-0.738435323527873	0.460249955945882	0.685836177364982	1163398.AJJP01000179_gene192	1.4e-32	144.8	Gammaproteobacteria	yjiX	GO:0006950,GO:0006974,GO:0008150,GO:0009987,GO:0033554,GO:0050896,GO:0051716											Bacteria	1N6TY@1224,1S8VA@1236,COG2879@1,COG2879@2	NA|NA|NA	S	small protein
BV82_0065	BV82_0065	165.155216698413	-0.539696437768433	0.300847758861981	-1.79391875748035	0.0728261370592159	0.212760002848626	1163398.AJJP01000179_gene191	1.6e-166	592	Gammaproteobacteria	yjiA	GO:0003674,GO:0003824,GO:0003924,GO:0005488,GO:0005515,GO:0005575,GO:0005622,GO:0005623,GO:0005737,GO:0005829,GO:0006950,GO:0006974,GO:0008150,GO:0009987,GO:0016462,GO:0016787,GO:0016817,GO:0016818,GO:0017111,GO:0033554,GO:0042802,GO:0043167,GO:0043169,GO:0044424,GO:0044444,GO:0044464,GO:0046872,GO:0046914,GO:0050896,GO:0051716											Bacteria	1MVZV@1224,1RQDY@1236,COG0523@1,COG0523@2	NA|NA|NA	S	cobalamin synthesis protein
BV82_0067	BV82_0067	559.77178046891	-0.776117665682671	0.244115063669851	-3.17931082996303	0.00147625693260017	0.00991111847556674	1163398.AJJP01000179_gene189	0	2473	Gammaproteobacteria	morA												Bacteria	1MU2C@1224,1RM8A@1236,COG5001@1,COG5001@2	NA|NA|NA	T	Diguanylate cyclase
BV82_0068	BV82_0068	1649.82003939493	-0.603784885891827	0.339330438033589	-1.77934195762321	0.0751837160731098	0.217156849822817	237609.PSAKL28_46190	0	1083.2	Gammaproteobacteria	yjjK												Bacteria	1MU37@1224,1RPWS@1236,COG0488@1,COG0488@2	NA|NA|NA	S	abc transporter atp-binding protein
BV82_0069	BV82_0069	861.892153079341	-0.0312738336776885	0.301298047869865	-0.103797000673553	0.917330446729495	0.959168512777633	1163398.AJJP01000179_gene187	1.3e-259	901.7	Gammaproteobacteria	gdhA	GO:0003674,GO:0003824,GO:0004353,GO:0004354,GO:0005488,GO:0005515,GO:0005575,GO:0005622,GO:0005623,GO:0005737,GO:0005829,GO:0006082,GO:0006520,GO:0006536,GO:0006537,GO:0006807,GO:0008150,GO:0008152,GO:0008652,GO:0009058,GO:0009064,GO:0009084,GO:0009987,GO:0016053,GO:0016491,GO:0016638,GO:0016639,GO:0019752,GO:0042802,GO:0043436,GO:0043648,GO:0043650,GO:0044237,GO:0044238,GO:0044249,GO:0044281,GO:…	1.4.1.4	ko:K00262	ko00220,ko00250,ko00910,ko01100,map00220,map00250,map00910,map01100		R00248	RC00006,RC02799	ko00000,ko00001,ko01000			iECH74115_1262.ECH74115_2481,iECSP_1301.ECSP_2329,iECs_1301.ECs2467,iG2583_1286.G2583_2207,iPC815.YPO3971,iSDY_1059.SDY_1514,iYL1228.KPN_01210,iZ_1308.Z2793	Bacteria	1MUMF@1224,1RPUZ@1236,COG0334@1,COG0334@2	NA|NA|NA	E	Belongs to the Glu Leu Phe Val dehydrogenases family
BV82_0070	BV82_0070	169.873193463948	0.861527905780863	0.30720612783191	2.80439687795633	0.00504108105307107	0.0275811401459613	1163398.AJJP01000179_gene186	2e-83	315.1	Gammaproteobacteria	greB												Bacteria	1RHU5@1224,1SB59@1236,COG0782@1,COG0782@2	NA|NA|NA	J	Elongation factor
BV82_0071	BV82_0071	367.443385252299	1.87399930590542	0.309276840889007	6.05929399860225	1.36720299981365e-09	4.33859085274199e-08	1163398.AJJP01000179_gene185	3e-59	234.2	Gammaproteobacteria													Bacteria	1NJMK@1224,1SIKC@1236,2EGDM@1,33A5H@2	NA|NA|NA
BV82_0072	BV82_0072	253.865301754925	0.0100205041072765	0.269982603168677	0.0371153696188936	0.970393017288374	0.985527117628874	1163398.AJJP01000179_gene184	0	1250.3	Gammaproteobacteria													Bacteria	1NAE1@1224,1RRQ0@1236,28J7E@1,2Z92U@2	NA|NA|NA	S	Domain of unknown function (DUF4105)
BV82_0073	BV82_0073	2092.14721761652	0.103283106871628	0.283197383967472	0.364703605042803	0.715332667269266	0.852311263129338	587753.EY04_27125	1.3e-74	285.8	Gammaproteobacteria	IV02_30215												Bacteria	1RFE2@1224,1S4DJ@1236,2DK9Q@1,308YC@2	NA|NA|NA	S	Protein of unknown function (DUF3015)
BV82_0074	BV82_0074	1261.24704976361	-0.221716063504795	0.270043591457531	-0.82103804910943	0.411624595584836	0.643487369621695	237609.PSAKL28_46130	0	1528.1	Gammaproteobacteria	ycbZ		3.4.21.53	ko:K01338,ko:K04076,ko:K04770	ko04112,map04112				ko00000,ko00001,ko01000,ko01002				Bacteria	1MWGB@1224,1RMPC@1236,COG1067@1,COG1067@2	NA|NA|NA	O	Belongs to the peptidase S16 family
BV82_0075	BV82_0075	831.741164260379	1.80527946041057	0.256575821424962	7.03604669522043	1.97770684054257e-12	1.08205569666467e-10	1163398.AJJP01000178_gene224	5.5e-61	240	Gammaproteobacteria													Bacteria	1NXCD@1224,1SQFY@1236,2EGJ2@1,33AB9@2	NA|NA|NA
BV82_0076	BV82_0076	304.924055166243	-0.410203207923337	0.297808198092026	-1.37740737344168	0.168386334490319	0.37454156643641	1163398.AJJP01000178_gene223	1.7e-79	302	Gammaproteobacteria	yqhA	GO:0005575,GO:0005623,GO:0005886,GO:0016020,GO:0044464,GO:0071944		ko:K03535					ko00000,ko02000	2.A.1.14.1			Bacteria	1RANN@1224,1S2DE@1236,COG2862@1,COG2862@2	NA|NA|NA	S	UPF0114 protein
BV82_0077	BV82_0077	1882.66760356795	0.283891548020565	0.258538280826142	1.09806388095956	0.272176595793267	0.503135480075236	237609.PSAKL28_46100	7.4e-49	199.5	Gammaproteobacteria													Bacteria	1N29V@1224,1SC30@1236,2E2CT@1,32XHQ@2	NA|NA|NA	S	cation transporter
BV82_0078	BV82_0078	2702.92139988545	-1.79035347290804	0.33812283735112	-5.29497944277827	1.1902980010096e-07	2.47415654358326e-06	1163398.AJJP01000178_gene221	2e-109	401.7	Gammaproteobacteria	fklB	GO:0000413,GO:0003674,GO:0003755,GO:0003824,GO:0005488,GO:0005515,GO:0005527,GO:0005528,GO:0005575,GO:0005622,GO:0005623,GO:0005737,GO:0005829,GO:0006464,GO:0006807,GO:0008144,GO:0008150,GO:0008152,GO:0009987,GO:0016853,GO:0016859,GO:0018193,GO:0018208,GO:0019538,GO:0036211,GO:0042597,GO:0042802,GO:0043170,GO:0043412,GO:0044237,GO:0044238,GO:0044260,GO:0044267,GO:0044424,GO:0044444,GO:0044464,GO:…	5.2.1.8	ko:K03773					ko00000,ko01000,ko03110				Bacteria	1RDA1@1224,1RPMP@1236,COG0545@1,COG0545@2	NA|NA|NA	O	Peptidyl-prolyl cis-trans
BV82_0079	BV82_0079	14665.9485359255	-1.64474683991144	0.397268909480137	-4.14013480708506	3.47101781740919e-05	0.000394320878540997	1042876.PPS_0684	9.6e-29	132.1	Pseudomonas putida group													Bacteria	1NH4Z@1224,1SINA@1236,1YZ56@136845,2EHBF@1,33B3A@2	NA|NA|NA
BV82_0080	BV82_0080	909.927254619455	-0.773444062311318	0.320659541197091	-2.4120413177911	0.0158634836982203	0.0703729565736522	1163398.AJJP01000178_gene218	2.6e-58	231.1	Gammaproteobacteria	phnA	GO:0005575,GO:0005622,GO:0005623,GO:0005737,GO:0005829,GO:0044424,GO:0044444,GO:0044464		ko:K06193	ko01120,map01120				ko00000				Bacteria	1RGUU@1224,1S60W@1236,COG2824@1,COG2824@2	NA|NA|NA	P	Alkylphosphonate utilization operon protein PhnA
BV82_0081	BV82_0081	443.517157757077	-0.699353548627051	0.345628547089071	-2.02342530591613	0.0430293173360744	0.146718875730454	1163398.AJJP01000156_gene2797	8.9e-173	612.8	Gammaproteobacteria	ispB	GO:0003674,GO:0003824,GO:0004659,GO:0005488,GO:0005515,GO:0005575,GO:0005622,GO:0005623,GO:0005737,GO:0005829,GO:0006066,GO:0006629,GO:0006720,GO:0006732,GO:0006733,GO:0006743,GO:0006744,GO:0008150,GO:0008152,GO:0008299,GO:0008610,GO:0009058,GO:0009108,GO:0009987,GO:0016093,GO:0016094,GO:0016740,GO:0016765,GO:0042180,GO:0042181,GO:0042802,GO:0044237,GO:0044238,GO:0044249,GO:0044255,GO:0044281,GO:…	2.5.1.30,2.5.1.90	ko:K00805,ko:K02523	ko00900,ko01110,map00900,map01110		R09247,R09248	RC00279	ko00000,ko00001,ko01000,ko01006			iYL1228.KPN_03597,ic_1306.c3945	Bacteria	1MUK6@1224,1RPR7@1236,COG0142@1,COG0142@2	NA|NA|NA	H	Belongs to the FPP GGPP synthase family
BV82_0086	BV82_0086	137.252115858816	-0.953608216578822	0.345001938467507	-2.76406625659767	0.00570859464438974	0.0307038536805595	1163398.AJJP01000156_gene2802	2.5e-74	284.6	Gammaproteobacteria	creA	GO:0005575,GO:0005622,GO:0005623,GO:0005737,GO:0005829,GO:0044424,GO:0044444,GO:0044464		ko:K05805					ko00000				Bacteria	1RDMP@1224,1S29X@1236,COG3045@1,COG3045@2	NA|NA|NA	S	protein conserved in bacteria
BV82_0087	BV82_0087	323.355184956216	0.19659545961782	0.41581665488746	0.472793615424154	0.636360429536297	0.809616097877551	1163398.AJJP01000156_gene2803	0	1784.2	Gammaproteobacteria	IV02_13110												Bacteria	1P8DK@1224,1RXFM@1236,COG1196@1,COG1196@2	NA|NA|NA	D	chromosome
BV82_0088	BV82_0088	51.2458149162472	0.0606639536042813	0.522137828192783	0.11618379349041	0.907506880683951	0.954215319650012	1163398.AJJP01000156_gene2804	8.3e-128	463	Gammaproteobacteria	IV02_13115												Bacteria	1PYQ1@1224,1RYSU@1236,2C91K@1,2ZADQ@2	NA|NA|NA	S	Chromosome partitioning
BV82_0089	BV82_0089	156.637875196849	-0.651041516432492	0.445825470925067	-1.46030578980068	0.144206051538207	0.33958061645292	1163398.AJJP01000156_gene2805	5.6e-223	780	Gammaproteobacteria	IV02_13120												Bacteria	1NYS1@1224,1RPR2@1236,28IQ1@1,2Z8PV@2	NA|NA|NA
BV82_0090	BV82_0090	105.678590768789	-1.29443453085076	0.754146577484888	-1.71642299984674	0.0860846499489094	0.237681516100237	1163398.AJJP01000156_gene2806	4.3e-130	470.7	Gammaproteobacteria	tonB5		2.7.11.1	ko:K03466,ko:K08884					ko00000,ko01000,ko01001,ko03036	3.A.12			Bacteria	1NHDQ@1224,1SGAP@1236,COG3266@1,COG3266@2	NA|NA|NA	S	Energy transducer TonB
BV82_0091	BV82_0091	243.021228407464	0.427770222435934	0.284991491119931	1.50099296212292	0.133357381902803	0.321570991822363	1163398.AJJP01000156_gene2807	2e-76	291.6	Gammaproteobacteria	rimI	GO:0003674,GO:0003824,GO:0004596,GO:0005575,GO:0005622,GO:0005623,GO:0005737,GO:0006464,GO:0006473,GO:0006474,GO:0006807,GO:0008080,GO:0008150,GO:0008152,GO:0008999,GO:0009987,GO:0010467,GO:0016407,GO:0016410,GO:0016740,GO:0016746,GO:0016747,GO:0017189,GO:0018193,GO:0018194,GO:0019538,GO:0031365,GO:0034212,GO:0036211,GO:0043170,GO:0043412,GO:0043543,GO:0044237,GO:0044238,GO:0044260,GO:0044267,GO:…	2.3.1.128,2.3.1.234	ko:K01409,ko:K03789,ko:K14742			R10648	RC00070,RC00416	ko00000,ko01000,ko03009,ko03016				Bacteria	1RIE6@1224,1S9EV@1236,COG0454@1,COG0456@2	NA|NA|NA	K	This enzyme acetylates the N-terminal alanine of ribosomal protein S18
BV82_0092	BV82_0092	685.094399953541	1.19328879759583	0.26000233766151	4.58953103394534	4.44242949968358e-06	6.42734480805284e-05	1124983.PFLCHA0_c52080	2.3e-24	118.2	Pseudomonas fluorescens group													Bacteria	1NHTZ@1224,1SJA3@1236,1YQJM@136843,2ESX2@1,33KFE@2	NA|NA|NA
BV82_0093	BV82_0093	465.28543003351	0.174484597949745	0.30718147044228	0.568017978748921	0.570022760053528	0.768386234846415	1163398.AJJP01000156_gene2809	3.6e-122	444.1	Gammaproteobacteria	can		4.2.1.1	ko:K01673	ko00910,map00910		R00132,R10092	RC02807	ko00000,ko00001,ko01000			iNJ661.Rv3273	Bacteria	1NGFN@1224,1RSY6@1236,COG0288@1,COG0288@2	NA|NA|NA	P	Reversible hydration of carbon dioxide
BV82_0094	BV82_0094	1846.52120525287	1.33793348823257	0.382333949380211	3.49938447893903	0.000466333625196092	0.00372841878261487	1163398.AJJP01000156_gene2810	1e-220	772.3	Gammaproteobacteria													Bacteria	1N1BT@1224,1T1J8@1236,2DUAW@1,33PQT@2	NA|NA|NA
BV82_0095	BV82_0095	127.23931104785	0.0711336113255843	0.341202386452991	0.208479231534873	0.834854797210645	0.919942095525703	1163398.AJJP01000156_gene2811	4.6e-105	387.1	Gammaproteobacteria			3.2.1.17	ko:K01185,ko:K02395					ko00000,ko01000,ko02035				Bacteria	1N3XU@1224,1S94S@1236,COG3108@1,COG3108@2	NA|NA|NA	S	Peptidase M15
BV82_0096	BV82_0096	54.8683715525292	-0.138511120285944	0.54428579995899	-0.254482333171985	0.799122951020697	0.898612153758213	1163398.AJJP01000156_gene2812	1.8e-164	585.1	Gammaproteobacteria	trpI												Bacteria	1QFR1@1224,1RMND@1236,COG0583@1,COG0583@2	NA|NA|NA	K	transcriptional regulator
BV82_0097	BV82_0097	1175.09018578727	-3.65977437799375	0.363372487841776	-10.0716881449411	7.37020305297941e-24	1.594643933281e-21	1163398.AJJP01000156_gene2813	2.8e-95	354.8	Proteobacteria													Bacteria	1RG7E@1224,COG1280@1,COG1280@2	NA|NA|NA	E	lysine exporter protein (LysE YggA)
BV82_0099	BV82_0099	849.156306626071	0.937193440300382	0.421532693698461	2.22329953123587	0.026195609114857	0.102289663155635	1163398.AJJP01000156_gene2814	1.5e-133	482.3	Bacteria				ko:K07165					ko00000				Bacteria	COG3712@1,COG3712@2	NA|NA|NA	PT	iron ion homeostasis
BV82_0100	BV82_0100	287.833867554407	0.726046799430122	0.28165244216364	2.57781112726261	0.00994283275317757	0.0484420510799644	1163398.AJJP01000156_gene2815	2e-214	751.5	Gammaproteobacteria	fsr			ko:K08223					ko00000,ko02000	2.A.1.35			Bacteria	1QUTR@1224,1T2CB@1236,COG0477@1,COG2814@2	NA|NA|NA	EGP	Major facilitator Superfamily
BV82_0101	BV82_0101	61.2052248085863	-0.163456363684679	0.37963513444643	-0.430561739031412	0.666787066308399	0.82687243850897	1163398.AJJP01000156_gene2816	1.1e-109	402.5	Proteobacteria													Bacteria	1NFT6@1224,2EEGA@1,338A5@2	NA|NA|NA
BV82_0102	BV82_0102	70.3065644321656	0.601097497858768	0.345668784305438	1.73894064246087	0.0820452043257055	0.229726572111975	1163398.AJJP01000156_gene2817	7.6e-203	713	Gammaproteobacteria	yfkF												Bacteria	1R8UR@1224,1T1TJ@1236,COG0477@1,COG2814@2	NA|NA|NA	EGP	Major facilitator Superfamily
BV82_0103	BV82_0103	990.608844393487	1.79187524087209	0.302082981425245	5.93173184539531	2.99755905366387e-09	8.86234850648448e-08	1163398.AJJP01000156_gene2818	3e-150	537.7	Gammaproteobacteria	ppk2		2.7.4.1	ko:K22468	ko00190,ko03018,map00190,map03018				ko00000,ko00001,ko01000,ko03019				Bacteria	1MVE2@1224,1RM9U@1236,COG2326@1,COG2326@2	NA|NA|NA	H	polyphosphate kinase
BV82_0104	BV82_0104	189.12117116226	-0.257335090706411	0.345294029043901	-0.745263656655045	0.456112347160318	0.685104062001614	1163398.AJJP01000156_gene2819	9.7e-208	729.2	Gammaproteobacteria	ychF	GO:0003674,GO:0003824,GO:0004857,GO:0005488,GO:0005575,GO:0005622,GO:0005623,GO:0005737,GO:0006950,GO:0006979,GO:0008150,GO:0016462,GO:0016787,GO:0016817,GO:0016818,GO:0016887,GO:0017111,GO:0030234,GO:0043021,GO:0043022,GO:0043023,GO:0043086,GO:0044092,GO:0044424,GO:0044464,GO:0044877,GO:0050790,GO:0050896,GO:0065007,GO:0065009,GO:0098772		ko:K06942					ko00000,ko03009				Bacteria	1MVM4@1224,1RMBI@1236,COG0012@1,COG0012@2	NA|NA|NA	J	ATPase that binds to both the 70S ribosome and the 50S ribosomal subunit in a nucleotide-independent manner
BV82_0106	BV82_0106	1543.61975519053	-0.0493587782575745	0.289685100911408	-0.170387700652473	0.864705244168194	0.935739512861179	1163398.AJJP01000156_gene2821	4.1e-104	384	Gammaproteobacteria	ctc	GO:0003674,GO:0003676,GO:0003723,GO:0005488,GO:0005575,GO:0005622,GO:0005623,GO:0005737,GO:0005829,GO:0005840,GO:0006412,GO:0006518,GO:0006807,GO:0008097,GO:0008150,GO:0008152,GO:0009058,GO:0009059,GO:0009987,GO:0010467,GO:0015934,GO:0019538,GO:0019843,GO:0022625,GO:0022626,GO:0032991,GO:0034641,GO:0034645,GO:0043043,GO:0043170,GO:0043226,GO:0043228,GO:0043229,GO:0043232,GO:0043603,GO:0043604,GO:…		ko:K02897	ko03010,map03010	M00178			ko00000,ko00001,ko00002,ko03011				Bacteria	1RDH0@1224,1S46A@1236,COG1825@1,COG1825@2	NA|NA|NA	J	This is one of the proteins that binds to the 5S RNA in the ribosome where it forms part of the central protuberance
BV82_0111	BV82_0111	611.980785154392	-0.463704999852549	0.255553236691301	-1.81451429007995	0.0695985847201718	0.206153866377111	1163398.AJJP01000156_gene2825	2.5e-290	1004.2	Gammaproteobacteria													Bacteria	1MYB8@1224,1RQIX@1236,COG0457@1,COG0457@2	NA|NA|NA	U	COG0457 FOG TPR repeat
BV82_0115	BV82_0115	95.8273768329839	-0.165992146312792	0.392806422171771	-0.422580021464632	0.67260170552332	0.830501716807005	1163398.AJJP01000156_gene2829	4e-128	464.2	Gammaproteobacteria	moeB		2.7.7.80	ko:K21029	ko04122,map04122		R07459	RC00043	ko00000,ko00001,ko01000				Bacteria	1MW7H@1224,1RPJ3@1236,COG0476@1,COG0476@2	NA|NA|NA	H	COG0476 Dinucleotide-utilizing enzymes involved in molybdopterin and thiamine biosynthesis family 2
BV82_0117	BV82_0117	788.133205380517	0.470346429042725	0.34681859098055	1.35617421117169	0.175043745269815	0.38449848984048	237609.PSAKL28_45740	1.2e-86	325.9	Gammaproteobacteria				ko:K12976,ko:K16079					ko00000,ko01000,ko01005,ko02000	1.B.4.2.1			Bacteria	1RJJS@1224,1SET5@1236,COG3637@1,COG3637@2	NA|NA|NA	M	Has lipid A 3-O-deacylase activity. Hydrolyzes the ester bond at the 3 position of lipid A, a bioactive component of lipopolysaccharide (LPS), thereby releasing the primary fatty acyl moiety
BV82_0118	BV82_0118	642.325818319949	0.181872090679436	0.383508805386376	0.474231851068462	0.635334582609391	0.809265099226367	1163398.AJJP01000157_gene2833	2.1e-126	458.4	Bacteria	sdh												Bacteria	COG0300@1,COG0300@2	NA|NA|NA	S	Belongs to the short-chain dehydrogenases reductases (SDR) family
BV82_0119	BV82_0119	1379.69972430922	-0.296284643667546	0.243612191836813	-1.2162143504953	0.223903278460218	0.448518567461659	1163398.AJJP01000157_gene2834	1.1e-283	981.9	Gammaproteobacteria	phrB	GO:0003674,GO:0003824,GO:0003904,GO:0003913,GO:0006139,GO:0006259,GO:0006281,GO:0006464,GO:0006725,GO:0006807,GO:0006950,GO:0006974,GO:0008150,GO:0008152,GO:0009987,GO:0016829,GO:0016830,GO:0018298,GO:0019538,GO:0033554,GO:0034641,GO:0036211,GO:0043170,GO:0043412,GO:0044237,GO:0044238,GO:0044260,GO:0044267,GO:0046483,GO:0050896,GO:0051716,GO:0071704,GO:0090304,GO:0140097,GO:1901360,GO:1901564	4.1.99.3	ko:K01669					ko00000,ko01000,ko03400				Bacteria	1MV9Y@1224,1RNGJ@1236,COG0415@1,COG0415@2	NA|NA|NA	L	Belongs to the DNA photolyase family
BV82_0120	BV82_0120	1075.47209948336	-0.226138071189354	0.280584658988269	-0.805953083838446	0.420269901393012	0.650775774440709	1163398.AJJP01000157_gene2835	1.4e-175	622.1	Gammaproteobacteria	ycgE	GO:0003674,GO:0003700,GO:0006355,GO:0008150,GO:0009889,GO:0009890,GO:0009892,GO:0010468,GO:0010556,GO:0010558,GO:0010605,GO:0010629,GO:0019219,GO:0019222,GO:0031323,GO:0031324,GO:0031326,GO:0031327,GO:0045892,GO:0045934,GO:0048519,GO:0048523,GO:0050789,GO:0050794,GO:0051171,GO:0051172,GO:0051252,GO:0051253,GO:0060255,GO:0065007,GO:0080090,GO:0140110,GO:1902679,GO:1903506,GO:1903507,GO:2000112,GO:…		ko:K21089,ko:K21972,ko:K22491	ko02026,map02026				ko00000,ko00001,ko03000				Bacteria	1R9SN@1224,1S967@1236,COG0789@1,COG0789@2	NA|NA|NA	K	Transcriptional regulator
BV82_0121	BV82_0121	4997.0043723762	0.508274242283117	0.296488715172433	1.71431226981949	0.08647139090227	0.238334580599192	1163398.AJJP01000157_gene2836	3e-189	667.5	Gammaproteobacteria	ybgA												Bacteria	1MXYZ@1224,1RNMF@1236,COG1683@1,COG1683@2,COG3272@1,COG3272@2	NA|NA|NA	S	Conserved Protein
BV82_0122	BV82_0122	2799.23361703593	1.51073691608273	0.293564511479425	5.1461837415883	2.6583904713583e-07	5.20738215788704e-06	1163398.AJJP01000157_gene2837	9.3e-194	682.6	Gammaproteobacteria		GO:0000166,GO:0003674,GO:0003824,GO:0005488,GO:0008150,GO:0008152,GO:0016491,GO:0016651,GO:0036094,GO:0043167,GO:0043168,GO:0048037,GO:0050660,GO:0050661,GO:0050662,GO:0050664,GO:0051287,GO:0055114,GO:0071949,GO:0097159,GO:1901265,GO:1901363		ko:K06955					ko00000				Bacteria	1R5C0@1224,1S3X1@1236,COG3380@1,COG3380@2	NA|NA|NA	S	Catalyzes the oxidation of the 1,2-dihydro- and 1,6- dihydro- isomeric forms of beta-NAD(P) back to beta-NAD(P) . May serve to protect primary metabolism dehydrogenases from inhibition by the 1,2-dihydro- and 1,6-dihydro-beta-NAD(P) isomers
BV82_0123	BV82_0123	1643.32516775592	1.00062441434289	0.270118826055483	3.7043860620709	0.000211903325987344	0.00189597712725518	1163398.AJJP01000157_gene2838	1e-170	605.9	Gammaproteobacteria	yfcH			ko:K07071					ko00000				Bacteria	1MUB4@1224,1RN6A@1236,COG1090@1,COG1090@2	NA|NA|NA	CH	epimerase
BV82_0125	BV82_0125	220.720718402308	0.395208769916316	0.308849999388208	1.27961395725813	0.200680938703472	0.420811131378206	1163398.AJJP01000157_gene2840	7.7e-233	812.8	Gammaproteobacteria	pyrP			ko:K02824					ko00000,ko02000	2.A.40.1.1,2.A.40.1.2		iLJ478.TM0819	Bacteria	1MUN9@1224,1RRK5@1236,COG2233@1,COG2233@2	NA|NA|NA	F	Xanthine uracil
BV82_0127	BV82_0127	507.626105740311	-0.155126237043215	0.338856301464404	-0.457793573183735	0.647100753519709	0.815730822763193	1163398.AJJP01000157_gene2842	1.2e-102	379	Gammaproteobacteria	hpt	GO:0005575,GO:0005622,GO:0005623,GO:0005737,GO:0044424,GO:0044464	2.4.2.8,6.3.4.19	ko:K00760,ko:K15780	ko00230,ko00983,ko01100,ko01110,map00230,map00983,map01100,map01110		R00190,R01132,R01229,R02142,R08237,R08238,R08245	RC00063,RC00122	ko00000,ko00001,ko01000,ko03016				Bacteria	1NRT8@1224,1RNPQ@1236,COG0634@1,COG0634@2	NA|NA|NA	F	Belongs to the purine pyrimidine phosphoribosyltransferase family
BV82_0128	BV82_0128	141.258880078364	-0.562292308131355	0.521043661636121	-1.07916543186748	0.280513986699374	0.511813152767749	1388763.O165_027795	3.4e-61	241.1	Pseudomonas putida group													Bacteria	1QN44@1224,1TKI3@1236,1YWCR@136845,2AYEE@1,31QHD@2	NA|NA|NA
BV82_0129	BV82_0129	356.429538519576	-0.498345647875336	0.451802663374245	-1.10301618001428	0.270020138769813	0.501676760555936	1163398.AJJP01000157_gene2845	5.9e-48	196.4	Gammaproteobacteria	IV02_13490												Bacteria	1MZUP@1224,1SA42@1236,2D7C6@1,32TNS@2	NA|NA|NA	S	aminopeptidase
BV82_0130	BV82_0130	7506.68344757532	0.647425660765271	0.343331025838628	1.88571848170102	0.059332901017989	0.183750558780499	1163398.AJJP01000157_gene2846	6.4e-287	992.6	Gammaproteobacteria	mqo	GO:0003674,GO:0003824,GO:0005575,GO:0005622,GO:0005623,GO:0005737,GO:0005886,GO:0008150,GO:0008152,GO:0016020,GO:0016491,GO:0044424,GO:0044464,GO:0055114,GO:0071944	1.1.5.4	ko:K00116	ko00020,ko00620,ko01100,ko01110,ko01120,ko01130,ko01200,map00020,map00620,map01100,map01110,map01120,map01130,map01200	M00009,M00011	R00360,R00361,R01257	RC00031	ko00000,ko00001,ko00002,ko01000				Bacteria	1MUCC@1224,1RRBV@1236,COG0579@1,COG0579@2	NA|NA|NA	C	malate quinone oxidoreductase
BV82_0131	BV82_0131	112.859979774853	0.759052952077217	0.363527409047784	2.08802124182456	0.0367959185938798	0.131591714881193	76869.PputGB1_0793	1e-18	99	Pseudomonas putida group													Bacteria	1QN2T@1224,1TKG2@1236,1YVPT@136845,2AYCT@1,31QFN@2	NA|NA|NA
BV82_0132	BV82_0132	1915.05910569355	-0.215576322870048	0.241384999406997	-0.893080860035408	0.371813872012091	0.604158683950447	1163398.AJJP01000157_gene2848	5e-102	377.1	Gammaproteobacteria	yajG			ko:K07286					ko00000				Bacteria	1N9MP@1224,1SAXB@1236,COG3056@1,COG3056@2	NA|NA|NA	M	Uncharacterized lipoprotein
BV82_0133	BV82_0133	144.560257545677	-0.161829622908903	0.402041298883654	-0.40251989872248	0.68730144690564	0.838645190277069	1211579.PP4_45240	8.2e-28	129	Pseudomonas putida group													Bacteria	1Q9MA@1224,1TM7K@1236,1YZ6X@136845,2B191@1,32KH6@2	NA|NA|NA
BV82_0134	BV82_0134	118.550909199823	-0.737951479515694	0.70413445737603	-1.04802637022719	0.294626457498032	0.526467301357521	390235.PputW619_4434	7.5e-26	122.9	Pseudomonas putida group													Bacteria	1QNIZ@1224,1TM57@1236,1YZ1M@136845,2AYUR@1,31R06@2	NA|NA|NA
BV82_0135	BV82_0135	475.402810148594	-0.284246152182214	0.31247003723341	-0.909674907389239	0.362993981210961	0.595195091479219	1163398.AJJP01000157_gene2851	1.4e-225	788.5	Gammaproteobacteria													Bacteria	1QTSP@1224,1T1FV@1236,COG2937@1,COG2937@2	NA|NA|NA	I	Acyltransferase
BV82_0136	BV82_0136	588.839912629871	2.30198577571209	0.341450078690179	6.74179307423981	1.56443785115592e-11	7.5986981341859e-10	1163398.AJJP01000157_gene2852	1.2e-30	138.3	Gammaproteobacteria													Bacteria	1NGPG@1224,1SGM3@1236,2EGSV@1,33AIZ@2	NA|NA|NA	S	LITAF-like zinc ribbon domain containing protein
BV82_0137	BV82_0137	47.0044159524354	1.22624098162057	0.89712321961912	1.36685903876301	0.171669493164176	0.379382785432139	1163398.AJJP01000157_gene2853	1.1e-40	172.2	Gammaproteobacteria													Bacteria	1NIYD@1224,1SGV4@1236,2EJUZ@1,33DJM@2	NA|NA|NA	S	Putative prokaryotic signal transducing protein
BV82_0138	BV82_0138	122.480010573893	0.519578643412805	0.425357661955216	1.22151001353658	0.22189297658613	0.446789580604898	237609.PSAKL28_45540	3.9e-113	414.1	Proteobacteria	yoqW												Bacteria	1RER4@1224,COG2135@1,COG2135@2	NA|NA|NA	S	Belongs to the SOS response-associated peptidase family
BV82_0139	BV82_0139	366.446954674019	0.310857368173787	0.367395361603352	0.846111303139954	0.397490655756373	0.630112073678424	1163398.AJJP01000157_gene2855	0	1166.4	Gammaproteobacteria				ko:K03406	ko02020,ko02030,map02020,map02030				ko00000,ko00001,ko02035				Bacteria	1MU9B@1224,1RMH0@1236,COG0840@1,COG0840@2	NA|NA|NA	NT	chemotaxis, protein
BV82_0140	BV82_0140	949.613872445802	0.49841403364664	0.254669016250387	1.95710511229449	0.0503351115061916	0.163769740785695	1163398.AJJP01000157_gene2856	8.4e-140	503.1	Gammaproteobacteria	Z012_09445												Bacteria	1MUNA@1224,1RMZ6@1236,COG0501@1,COG0501@2	NA|NA|NA	M	COG0501 Zn-dependent protease with chaperone function
BV82_0141	BV82_0141	110.130188060441	1.00950794415179	0.331241944446185	3.04764526678413	0.00230642017556784	0.0143398849599913	1163398.AJJP01000157_gene2857	4.1e-96	357.5	Gammaproteobacteria	IV02_13550												Bacteria	1RDDV@1224,1S3QT@1236,COG2119@1,COG2119@2	NA|NA|NA	S	Membrane
BV82_0142	BV82_0142	52.9462861171466	-0.144807580421348	0.451002436366492	-0.321079375065004	0.748150239807031	0.873227378912774	1163398.AJJP01000157_gene2858	4.1e-189	667.2	Gammaproteobacteria	rsmC	GO:0000154,GO:0001510,GO:0003674,GO:0003824,GO:0005575,GO:0005622,GO:0005623,GO:0005737,GO:0005829,GO:0006139,GO:0006364,GO:0006396,GO:0006725,GO:0006807,GO:0008150,GO:0008152,GO:0008168,GO:0008170,GO:0008173,GO:0008649,GO:0008757,GO:0008990,GO:0009451,GO:0009987,GO:0010467,GO:0016070,GO:0016072,GO:0016435,GO:0016740,GO:0016741,GO:0022613,GO:0031167,GO:0032259,GO:0034470,GO:0034641,GO:0034660,GO:…	2.1.1.172	ko:K00564			R07234	RC00003	ko00000,ko01000,ko03009				Bacteria	1NEMR@1224,1RMXE@1236,COG2813@1,COG2813@2	NA|NA|NA	J	Specifically methylates the guanine in position 1835 (m2G1835) of 23S rRNA
BV82_0143	BV82_0143	123.662242102397	-0.462383403374524	0.375593737293881	-1.23107325139645	0.218295468738566	0.442532364979944	1163398.AJJP01000157_gene2859	1.7e-176	625.2	Gammaproteobacteria	hprA		1.1.1.29,1.1.1.399,1.1.1.95	ko:K00018,ko:K00058	ko00260,ko00630,ko00680,ko01100,ko01110,ko01120,ko01130,ko01200,ko01230,map00260,map00630,map00680,map01100,map01110,map01120,map01130,map01200,map01230	M00020,M00346	R00717,R01388,R01513	RC00031,RC00042	ko00000,ko00001,ko00002,ko01000,ko04147				Bacteria	1MU2D@1224,1RPM1@1236,COG1052@1,COG1052@2	NA|NA|NA	CH	Belongs to the D-isomer specific 2-hydroxyacid dehydrogenase family
BV82_0144	BV82_0144	95.4292209359232	-0.467460318673322	0.400695759093473	-1.16662157775489	0.243363225429698	0.471840458137151	1163398.AJJP01000157_gene2860	2.5e-59	234.6	Gammaproteobacteria	hmrR			ko:K19591		M00769			ko00000,ko00002,ko01504,ko03000				Bacteria	1N9D2@1224,1SCTH@1236,COG0789@1,COG0789@2	NA|NA|NA	K	transcriptional
BV82_0145	BV82_0145	48.5239551247374	-0.428100097611065	0.43626974076957	-0.981273871655427	0.326457703933019	0.558568896736582	1163398.AJJP01000157_gene2861	2.7e-108	397.9	Gammaproteobacteria	ycaK		1.6.5.2	ko:K00355	ko00130,ko01110,ko05200,ko05225,ko05418,map00130,map01110,map05200,map05225,map05418		R02964,R03643,R03816	RC00819	ko00000,ko00001,ko01000				Bacteria	1RA5X@1224,1S3UT@1236,COG2249@1,COG2249@2	NA|NA|NA	H	NADPH-quinone reductase (modulator of drug activity B)
BV82_0146	BV82_0146	71.9662936023105	0.182383774730786	0.498948735325718	0.365536099839444	0.714711264570147	0.852230425477829	1163398.AJJP01000157_gene2862	5.7e-112	410.2	Gammaproteobacteria													Bacteria	1RD4I@1224,1S52N@1236,COG1280@1,COG1280@2	NA|NA|NA	E	(threonine) efflux protein
BV82_0147	BV82_0147	2254.22022926335	2.78252527636522	0.389718584733858	7.13983213878658	9.34449628284944e-13	5.68598384227055e-11	1163398.AJJP01000157_gene2863	0	1129.4	Gammaproteobacteria	alkK			ko:K00666					ko00000,ko01000,ko01004				Bacteria	1MUMC@1224,1RMGS@1236,COG0318@1,COG0318@2	NA|NA|NA	IQ	COG0318 Acyl-CoA synthetases (AMP-forming) AMP-acid ligases II
BV82_0148	BV82_0148	1799.45092023051	1.64487174073963	0.303945714016281	5.41172868998417	6.24192121887269e-08	1.38838995335673e-06	1163398.AJJP01000157_gene2864	0	1281.2	Gammaproteobacteria													Bacteria	1MXEB@1224,1RPY8@1236,COG3203@1,COG3203@2	NA|NA|NA	M	Protein of unknown function (DUF1302)
BV82_0149	BV82_0149	1233.26328711251	1.45283821537807	0.36352850052043	3.99649054557806	6.42884479895436e-05	0.000675525413753261	1163398.AJJP01000157_gene2865	4.8e-265	919.8	Gammaproteobacteria	IV02_13580												Bacteria	1MXTF@1224,1RN8H@1236,28H52@1,2Z7HQ@2	NA|NA|NA	S	Protein of unknown function (DUF1329)
BV82_0150	BV82_0150	1089.08268841991	-0.189190572374594	0.273302310710097	-0.692239197989351	0.488787126323843	0.709635891548577	1163398.AJJP01000157_gene2866	0	1788.9	Gammaproteobacteria				ko:K03556					ko00000,ko03000				Bacteria	1MVZZ@1224,1S2DV@1236,COG2909@1,COG2909@2	NA|NA|NA	K	Transcriptional regulator
BV82_0151	BV82_0151	517.18000649274	-0.991831088052123	0.33290098159956	-2.97935765550003	0.00288853403019849	0.0171653208286452	1163398.AJJP01000157_gene2867	0	1146.7	Gammaproteobacteria	peaR			ko:K21405					ko00000,ko03000				Bacteria	1NRG5@1224,1RQMR@1236,COG3284@1,COG3284@2	NA|NA|NA	KQ	transcriptional regulator
BV82_0152	BV82_0152	72.2703999329641	0.635440529984488	0.40341557713415	1.5751511989166	0.115221548511629	0.290803059870284	1163398.AJJP01000157_gene2868	4.6e-285	986.5	Gammaproteobacteria			1.2.1.39	ko:K00146	ko00360,ko00643,ko01100,ko01120,map00360,map00643,map01100,map01120		R02536	RC00080	ko00000,ko00001,ko01000				Bacteria	1MU1V@1224,1RMBQ@1236,COG1012@1,COG1012@2	NA|NA|NA	C	belongs to the aldehyde dehydrogenase family
BV82_0153	BV82_0153	411.420788692518	-0.957244817570541	0.330127257160179	-2.89962369604059	0.00373610896901635	0.0212980583143926	1163398.AJJP01000157_gene2869	2.5e-273	947.6	Gammaproteobacteria	glnL			ko:K07719	ko02020,map02020	M00518			ko00000,ko00001,ko00002,ko02022				Bacteria	1NNCT@1224,1RY9B@1236,COG0457@1,COG0457@2,COG0784@1,COG0784@2	NA|NA|NA	T	Response regulator receiver
BV82_0154	BV82_0154	145.706476770509	-1.21136879855832	0.347965969489696	-3.48128525422997	0.000499013744284925	0.00392612466577891	1163398.AJJP01000157_gene2870	9e-119	433	Gammaproteobacteria	regB		2.7.13.3	ko:K07717,ko:K15011	ko02020,map02020	M00518,M00523			ko00000,ko00001,ko00002,ko01000,ko01001,ko02022				Bacteria	1QVPJ@1224,1T2G0@1236,COG0642@1,COG0642@2	NA|NA|NA	T	Histidine kinase
BV82_0155	BV82_0155	375.245820081809	1.0138147746857	0.341381731900685	2.96973938541222	0.00298052488341867	0.0176021072519514	399739.Pmen_4030	2.9e-12	78.2	Pseudomonas aeruginosa group													Bacteria	1QFC0@1224,1TCIP@1236,1YKD7@136841,2AS88@1,31HMB@2	NA|NA|NA
BV82_0156	BV82_0156	580.247692998992	0.152742702151835	0.335301336368156	0.455538602399502	0.648721802630144	0.816261110367297	1163398.AJJP01000157_gene2872	2.9e-127	461.1	Gammaproteobacteria	ycbL	GO:0003674,GO:0003824,GO:0004416,GO:0005575,GO:0005622,GO:0005623,GO:0005737,GO:0005829,GO:0006081,GO:0006082,GO:0006089,GO:0008150,GO:0008152,GO:0009056,GO:0009438,GO:0009987,GO:0016787,GO:0016788,GO:0016790,GO:0019243,GO:0019752,GO:0032787,GO:0042180,GO:0042182,GO:0043436,GO:0044237,GO:0044248,GO:0044281,GO:0044282,GO:0044424,GO:0044444,GO:0044464,GO:0046185,GO:0051596,GO:0061727,GO:0071704,GO:…	3.1.2.6	ko:K01069	ko00620,map00620		R01736	RC00004,RC00137	ko00000,ko00001,ko01000				Bacteria	1MUDN@1224,1RMMG@1236,COG0491@1,COG0491@2	NA|NA|NA	P	COG0491 Zn-dependent hydrolases, including glyoxylases
BV82_0157	BV82_0157	3884.09666990179	-0.456696951857296	0.436862966249993	-1.04540093150389	0.295837706373874	0.528004305339197	1163398.AJJP01000157_gene2873	3.7e-120	437.6	Gammaproteobacteria	yiaD												Bacteria	1MYBP@1224,1RVRF@1236,COG2885@1,COG2885@2	NA|NA|NA	M	Belongs to the ompA family
BV82_0158	BV82_0158	75.0360806231865	1.20163369688754	0.464018831851878	2.58962269288053	0.00960811770372371	0.0471005564054839	1240350.AMZE01000007_gene2735	1.1e-09	68.9	Pseudomonas putida group													Bacteria	1QNJW@1224,1TM6C@1236,1YZ42@136845,2AYVF@1,31R0Z@2	NA|NA|NA
BV82_0159	BV82_0159	773.055619876179	2.01789340708499	0.361660703823552	5.57952076559991	2.41182152680953e-08	5.79811639778453e-07	1163398.AJJP01000157_gene2875	9.4e-85	319.7	Gammaproteobacteria													Bacteria	1N8S6@1224,1S77C@1236,2E9FY@1,333P7@2	NA|NA|NA
BV82_0160	BV82_0160	113.026067061214	-0.605714878647247	0.375083029968835	-1.61488212009372	0.106336224960337	0.275686509156429	1163398.AJJP01000157_gene2876	1.5e-174	618.6	Gammaproteobacteria	yihG												Bacteria	1MVWG@1224,1RR21@1236,COG0204@1,COG0204@2	NA|NA|NA	I	Acyltransferase
BV82_0162	BV82_0162	3430.48850121826	0.153069337325045	0.260686597209623	0.587177626174463	0.557084417228094	0.761114186568808	1163398.AJJP01000157_gene2878	3.5e-85	320.9	Gammaproteobacteria	slyD	GO:0000413,GO:0003674,GO:0003755,GO:0003824,GO:0006457,GO:0006464,GO:0006807,GO:0008150,GO:0008152,GO:0009987,GO:0016853,GO:0016859,GO:0018193,GO:0018208,GO:0019538,GO:0036211,GO:0042026,GO:0043170,GO:0043412,GO:0044237,GO:0044238,GO:0044260,GO:0044267,GO:0071704,GO:0140096,GO:1901564	5.2.1.8	ko:K03775					ko00000,ko01000,ko03110				Bacteria	1RD35@1224,1S3QR@1236,COG1047@1,COG1047@2	NA|NA|NA	G	Peptidyl-prolyl cis-trans
BV82_0163	BV82_0163	752.440866326794	0.262998064410583	0.300290831857715	0.875811168737903	0.381132697331405	0.613316984211457	1163398.AJJP01000157_gene2879	3e-89	334.3	Gammaproteobacteria	btuE		1.11.1.9	ko:K00432	ko00480,ko00590,ko04918,map00480,map00590,map04918		R00274,R07034,R07035	RC00011,RC00982	ko00000,ko00001,ko01000				Bacteria	1RD1R@1224,1RR4X@1236,COG0386@1,COG0386@2	NA|NA|NA	O	Belongs to the glutathione peroxidase family
BV82_0164	BV82_0164	0	NA	NA	NA	NA	NA	NA	NA	NA	NA	NA	NA	NA	NA	NA	NA	NA	NA	NA	NA	NA	NA	NA	NA	NA	NA	NA
BV82_0165	BV82_0165	148.061141055064	1.1596081752716	0.342683904040055	3.38390032797121	0.000714639410489109	0.0052739280526018	1163398.AJJP01000109_gene710	4.5e-213	746.9	Gammaproteobacteria													Bacteria	1MVIX@1224,1RMFI@1236,COG1902@1,COG1902@2	NA|NA|NA	C	nadh flavin
BV82_0166	BV82_0166	26.7875329559132	0.397054551412136	0.486754028779225	0.81571908589631	0.414660820434002	0.645569214814196	1163398.AJJP01000109_gene709	1.6e-232	811.6	Gammaproteobacteria													Bacteria	1MUB7@1224,1RQYE@1236,COG0438@1,COG0438@2	NA|NA|NA	M	glycosyl transferase group 1
BV82_0167	BV82_0167	794.542586663715	0.328057339119399	0.383299786777953	0.855876654346911	0.392066009424109	0.624785471998245	1163398.AJJP01000109_gene708	2.2e-238	831.2	Gammaproteobacteria	bdlA			ko:K03406	ko02020,ko02030,map02020,map02030				ko00000,ko00001,ko02035				Bacteria	1MU9B@1224,1RMH0@1236,COG0840@1,COG0840@2	NA|NA|NA	NT	chemotaxis, protein
BV82_0168	BV82_0168	127.154241825133	-0.542029914187147	0.333000397752466	-1.62771551579365	0.103585221589946	0.270915194927551	1163398.AJJP01000109_gene707	4.9e-131	473.8	Gammaproteobacteria	cysZ	GO:0000096,GO:0000097,GO:0000103,GO:0003674,GO:0005215,GO:0005575,GO:0005623,GO:0005886,GO:0005887,GO:0006082,GO:0006520,GO:0006534,GO:0006790,GO:0006807,GO:0006810,GO:0006811,GO:0006812,GO:0006820,GO:0008150,GO:0008152,GO:0008271,GO:0008272,GO:0008324,GO:0008509,GO:0008512,GO:0008652,GO:0009058,GO:0009069,GO:0009070,GO:0009675,GO:0009987,GO:0015075,GO:0015077,GO:0015078,GO:0015103,GO:0015116,GO:…		ko:K06203					ko00000			iJR904.b2413,iYL1228.KPN_02760	Bacteria	1MVFT@1224,1RMQT@1236,COG2981@1,COG2981@2	NA|NA|NA	U	High affinity, high specificity proton-dependent sulfate transporter, which mediates sulfate uptake. Provides the sulfur source for the cysteine synthesis pathway
BV82_0169	BV82_0169	342.654023522567	-0.389711841554636	0.284890387955133	-1.36793608360003	0.171332083790465	0.379210013431023	1163398.AJJP01000109_gene706	6e-111	406.8	Gammaproteobacteria	ahpC		1.11.1.15	ko:K03386,ko:K20011	ko04214,map04214				ko00000,ko00001,ko01000,ko04147				Bacteria	1MWPY@1224,1RN4S@1236,COG0450@1,COG0450@2	NA|NA|NA	O	alkyl hydroperoxide reductase
BV82_0170	BV82_0170	6.33741201697603	-0.321799709320349	1.02633483744545	-0.313542615508706	0.753868449167929	NA	NA	NA	NA	NA	NA	NA	NA	NA	NA	NA	NA	NA	NA	NA	NA	NA	NA	NA	NA	NA	NA
BV82_0173	BV82_0173	759.721999680013	0.292419463403852	0.255703485365467	1.14358810160881	0.252794498438318	0.482478673843782	1163398.AJJP01000109_gene703	0	1394	Gammaproteobacteria													Bacteria	1QV1N@1224,1T261@1236,COG3170@1,COG3170@2	NA|NA|NA	NU	Protein of unknown function (DUF1631)
BV82_0174	BV82_0174	510.983009022814	0.146792916723463	0.393346731712084	0.373189618443075	0.70900732226029	0.847985965117019	1163398.AJJP01000109_gene702	6.3e-110	403.3	Gammaproteobacteria	ampD	GO:0000270,GO:0003674,GO:0003824,GO:0005488,GO:0005575,GO:0005622,GO:0005623,GO:0005737,GO:0006022,GO:0006026,GO:0006027,GO:0006807,GO:0008150,GO:0008152,GO:0008270,GO:0008745,GO:0009056,GO:0009057,GO:0009253,GO:0009254,GO:0009392,GO:0016020,GO:0016787,GO:0016810,GO:0016811,GO:0019867,GO:0030203,GO:0043167,GO:0043169,GO:0043170,GO:0044424,GO:0044464,GO:0046872,GO:0046914,GO:0061783,GO:0071704,GO:…	3.5.1.28	ko:K03806					ko00000,ko01000,ko01011			iAF1260.b0110,iB21_1397.B21_00108,iBWG_1329.BWG_0103,iEC55989_1330.EC55989_0103,iECBD_1354.ECBD_3509,iECB_1328.ECB_00109,iECDH10B_1368.ECDH10B_0090,iECDH1ME8569_1439.ECDH1ME8569_0104,iECD_1391.ECD_00109,iECIAI1_1343.ECIAI1_0107,iECO103_1326.ECO103_0110,iECO111_1330.ECO111_0111,iECO26_1355.ECO26_0112,iECSE_1348.ECSE_0110,iECW_1372.ECW_m0107,iEKO11_1354.EKO11_3806,iETEC_1333.ETEC_0106,iEcDH1_1363.E…	Bacteria	1RDHU@1224,1S3PG@1236,COG3023@1,COG3023@2	NA|NA|NA	V	Negative regulator of beta-lactamase expression
BV82_0175	BV82_0175	134.695133035785	-0.549567189570701	0.566411482533682	-0.970261385084157	0.331916219862249	0.563440792386367	1163398.AJJP01000109_gene701	5.9e-149	533.5	Gammaproteobacteria	ampE	GO:0005575,GO:0005623,GO:0005886,GO:0005887,GO:0016020,GO:0016021,GO:0031224,GO:0031226,GO:0044425,GO:0044459,GO:0044464,GO:0071944	6.3.1.10	ko:K02227,ko:K03807	ko00860,ko01100,map00860,map01100	M00122	R06529,R07302	RC00090,RC00096	ko00000,ko00001,ko00002,ko01000				Bacteria	1RH1N@1224,1S6GK@1236,COG3725@1,COG3725@2	NA|NA|NA	V	Membrane protein required for beta-lactamase induction
BV82_0176	BV82_0176	405.143641886995	0.247312181941513	0.302723172926948	0.816958211524801	0.413952309492019	0.645499422663362	1163398.AJJP01000109_gene700	5.4e-305	1053.1	Gammaproteobacteria				ko:K03406	ko02020,ko02030,map02020,map02030				ko00000,ko00001,ko02035				Bacteria	1MU9B@1224,1RQE2@1236,COG0840@1,COG0840@2	NA|NA|NA	NT	methyl-accepting chemotaxis protein
BV82_0177	BV82_0177	1175.10604319895	-0.339368740651476	0.278732594205688	-1.21754236033495	0.223397929623732	0.448061225511331	1163398.AJJP01000109_gene699	9.2e-228	795.8	Gammaproteobacteria	fabV	GO:0000166,GO:0003674,GO:0003824,GO:0004312,GO:0004318,GO:0005488,GO:0006082,GO:0006629,GO:0006631,GO:0006633,GO:0008150,GO:0008152,GO:0008610,GO:0009058,GO:0009987,GO:0016053,GO:0016491,GO:0016627,GO:0016628,GO:0016740,GO:0016746,GO:0016747,GO:0019752,GO:0032787,GO:0036094,GO:0043436,GO:0044237,GO:0044238,GO:0044249,GO:0044255,GO:0044281,GO:0044283,GO:0046394,GO:0048037,GO:0050343,GO:0050662,GO:…	1.3.1.44,1.3.1.9	ko:K00209	ko00061,ko00650,ko01100,ko01120,ko01200,ko01212,map00061,map00650,map01100,map01120,map01200,map01212	M00083	R01171,R04429,R04724,R04955,R04958,R04961,R04966,R04969	RC00052,RC00076	ko00000,ko00001,ko00002,ko01000,ko01004				Bacteria	1MWCQ@1224,1RPPP@1236,COG3007@1,COG3007@2	NA|NA|NA	I	Involved in the final reduction of the elongation cycle of fatty acid synthesis (FAS II). Catalyzes the reduction of a carbon-carbon double bond in an enoyl moiety that is covalently linked to an acyl carrier protein (ACP)
BV82_0178	BV82_0178	454.631864310225	1.44067871897011	0.330848606452757	4.3544953518667	1.33373810448905e-05	0.000166629747437477	1388763.O165_027955	6.4e-101	373.6	Pseudomonas putida group													Bacteria	1QN7R@1224,1TKPV@1236,1YXUM@136845,2AYHX@1,31QMD@2	NA|NA|NA
BV82_0179	BV82_0179	261.261790513932	0.0673925572179717	0.40143447767074	0.167879345115064	0.866678199707975	0.936524002408617	1163398.AJJP01000109_gene697	1.1e-185	655.6	Gammaproteobacteria													Bacteria	1Q1V6@1224,1RUBH@1236,COG4757@1,COG4757@2	NA|NA|NA	S	Alpha beta hydrolase
BV82_0180	BV82_0180	134.490919709156	0.130445705833403	0.312730844777789	0.417118132130815	0.676592002911679	0.832547670326231	1163398.AJJP01000109_gene696	1.4e-56	225.3	Gammaproteobacteria	hopJ												Bacteria	1MZKM@1224,1S8UZ@1236,2C9B9@1,32RP0@2	NA|NA|NA	S	type III effector
BV82_0181	BV82_0181	119.751458461528	0.597532797323876	0.408837362370201	1.46154156229687	0.143866878205572	0.339517273306159	1163398.AJJP01000109_gene695	5.5e-49	199.9	Gammaproteobacteria	MA20_03865			ko:K09948					ko00000				Bacteria	1MZ3I@1224,1S8SI@1236,COG3492@1,COG3492@2	NA|NA|NA	S	protein conserved in bacteria
BV82_0182	BV82_0182	251.256108353226	0.631627220413235	0.270704817427525	2.33326922814123	0.019634019427212	0.0823417907255762	1163398.AJJP01000109_gene694	7.7e-126	456.4	Gammaproteobacteria													Bacteria	1MUUV@1224,1RPGM@1236,COG1028@1,COG1028@2	NA|NA|NA	IQ	reductase
BV82_0183	BV82_0183	96.2878657796618	0.632558275330995	0.400180373468644	1.58068290518141	0.113950558987163	0.288820373151702	1163398.AJJP01000109_gene693	7.9e-102	376.3	Gammaproteobacteria				ko:K09932					ko00000				Bacteria	1RDPH@1224,1S1YR@1236,COG3224@1,COG3224@2	NA|NA|NA	S	Antibiotic biosynthesis monooxygenase
BV82_0184	BV82_0184	655.273630162034	0.204035348056457	0.282888951525417	0.721255980328115	0.470752035056522	0.694169667555466	1163398.AJJP01000109_gene692	1.3e-173	615.5	Gammaproteobacteria	ycgE	GO:0003674,GO:0003700,GO:0006355,GO:0008150,GO:0009889,GO:0009890,GO:0009892,GO:0010468,GO:0010556,GO:0010558,GO:0010605,GO:0010629,GO:0019219,GO:0019222,GO:0031323,GO:0031324,GO:0031326,GO:0031327,GO:0045892,GO:0045934,GO:0048519,GO:0048523,GO:0050789,GO:0050794,GO:0051171,GO:0051172,GO:0051252,GO:0051253,GO:0060255,GO:0065007,GO:0080090,GO:0140110,GO:1902679,GO:1903506,GO:1903507,GO:2000112,GO:…		ko:K21089,ko:K21972,ko:K22491	ko02026,map02026				ko00000,ko00001,ko03000				Bacteria	1R9SN@1224,1S78T@1236,COG0789@1,COG0789@2	NA|NA|NA	K	Transcriptional regulator
BV82_0185	BV82_0185	949.969797973978	0.384937552138604	0.357607425294436	1.07642494229997	0.281737252348281	0.512249549724147	1163398.AJJP01000109_gene691	1.2e-111	409.1	Gammaproteobacteria													Bacteria	1NHG4@1224,1S8FI@1236,297M6@1,2ZUU6@2	NA|NA|NA
BV82_0186	BV82_0186	404.785174152751	0.691405250096257	0.384545005983172	1.79798265310592	0.0721797567677336	0.211928406004456	1163398.AJJP01000109_gene690	1.3e-76	292.4	Gammaproteobacteria		GO:0003674,GO:0003824,GO:0004672,GO:0004674,GO:0005575,GO:0005622,GO:0005623,GO:0005737,GO:0006464,GO:0006468,GO:0006793,GO:0006796,GO:0006807,GO:0007154,GO:0007165,GO:0008150,GO:0008152,GO:0009987,GO:0016301,GO:0016310,GO:0016740,GO:0016772,GO:0016773,GO:0019538,GO:0023052,GO:0035556,GO:0036211,GO:0043170,GO:0043412,GO:0044237,GO:0044238,GO:0044260,GO:0044267,GO:0044424,GO:0044464,GO:0050789,GO:…		ko:K11525	ko02020,map02020				ko00000,ko00001,ko02035				Bacteria	1RGZF@1224,1S6GG@1236,COG2202@1,COG2202@2	NA|NA|NA	T	COG2202 FOG PAS PAC domain
BV82_0187	BV82_0187	465.040989364635	0.891108093384456	0.256941231574136	3.46813972956046	0.000524074712319604	0.00408950103383822	1163398.AJJP01000109_gene689	2.7e-79	301.2	Gammaproteobacteria	yqcA	GO:0000166,GO:0003674,GO:0005488,GO:0010181,GO:0032553,GO:0036094,GO:0043167,GO:0043168,GO:0048037,GO:0050662,GO:0097159,GO:0097367,GO:1901265,GO:1901363		ko:K06205					ko00000				Bacteria	1N27T@1224,1S906@1236,COG0716@1,COG0716@2	NA|NA|NA	C	flavodoxin binds one FMN molecule, which serves as a redox-active prosthetic group
BV82_0188	BV82_0188	49.6313437639553	0.428420263083021	0.577318244448842	0.742086825078649	0.458034731709094	0.685581087155905	1163398.AJJP01000109_gene688	4.6e-160	570.5	Gammaproteobacteria													Bacteria	1NUAB@1224,1RNYQ@1236,COG0583@1,COG0583@2	NA|NA|NA	K	transcriptional regulator
BV82_0189	BV82_0189	1012.92791054668	2.21693886968202	0.2587338389228	8.56841485795565	1.04919221299241e-17	1.38726525940107e-15	1163398.AJJP01000109_gene687	6.2e-61	240	Gammaproteobacteria	cidA			ko:K06518					ko00000,ko02000	1.E.14.2			Bacteria	1N79K@1224,1S4WD@1236,COG1380@1,COG1380@2	NA|NA|NA	S	LrgA family
BV82_0190	BV82_0190	713.281673437443	1.82283239501217	0.400210368706336	4.55468557924773	5.24639909394648e-06	7.38842002579445e-05	1163398.AJJP01000109_gene686	7.6e-118	429.9	Gammaproteobacteria	ywbG												Bacteria	1MXJR@1224,1RPT4@1236,COG1346@1,COG1346@2	NA|NA|NA	M	effector of murein hydrolase
BV82_0191	BV82_0191	1001.34035381141	1.42411662852318	0.262646447492725	5.42218119497931	5.88761567745272e-08	1.32193635022052e-06	1163398.AJJP01000109_gene685	3.2e-180	637.5	Gammaproteobacteria													Bacteria	1QIT9@1224,1RNP9@1236,COG0596@1,COG0596@2	NA|NA|NA	S	Alpha beta hydrolase
BV82_0192	BV82_0192	211.707392166979	1.1779645464464	0.270720457116854	4.35122103069566	1.35381491583231e-05	0.000168254804160882	1163398.AJJP01000109_gene684	8.4e-173	612.8	Gammaproteobacteria													Bacteria	1MXNQ@1224,1RRVQ@1236,COG1028@1,COG1028@2	NA|NA|NA	IQ	Belongs to the short-chain dehydrogenases reductases (SDR) family
BV82_0193	BV82_0193	357.571290297094	0.110227981885091	0.367556485604844	0.299893992357941	0.764258016953779	0.88052368612256	237609.PSAKL28_44990	7.7e-43	179.5	Proteobacteria													Bacteria	1N7HB@1224,2E3V1@1,32YSA@2	NA|NA|NA
BV82_0194	BV82_0194	151.455859526454	0.22542513277645	0.394586420872137	0.571294704663691	0.567799890620925	0.766777629598722	1163398.AJJP01000109_gene682	3.1e-139	501.1	Gammaproteobacteria	hmgR												Bacteria	1MYUW@1224,1SFPS@1236,COG1414@1,COG1414@2	NA|NA|NA	K	transcriptional regulator
BV82_0198	BV82_0198	521.494616698072	1.31867630879586	0.363275629274027	3.62996084111427	0.00028346422027829	0.00242678001533212	1163398.AJJP01000109_gene678	3.5e-247	860.5	Gammaproteobacteria	pcaK			ko:K07165,ko:K08195					ko00000,ko02000	2.A.1.15			Bacteria	1P24P@1224,1T1ID@1236,COG2271@1,COG2271@2	NA|NA|NA	G	transporter
BV82_0199	BV82_0199	639.024848587671	0.462696156318733	0.562170143901838	0.823053592115923	0.410477517895944	0.642298811697795	NA	NA	NA	NA	NA	NA	NA	NA	NA	NA	NA	NA	NA	NA	NA	NA	NA	NA	NA	NA	NA
BV82_0200	BV82_0200	1584.4516300805	1.35627199443928	0.309732496269217	4.37884952588383	1.19307471359195e-05	0.000149842628936614	1163398.AJJP01000109_gene676	1.5e-186	658.7	Gammaproteobacteria	ldh		1.4.1.9	ko:K00263	ko00280,ko00290,ko01100,ko01110,ko01130,map00280,map00290,map01100,map01110,map01130		R01088,R01434,R02196	RC00006,RC00036	ko00000,ko00001,ko01000				Bacteria	1MUXS@1224,1RQ0T@1236,COG0334@1,COG0334@2	NA|NA|NA	E	Belongs to the Glu Leu Phe Val dehydrogenases family
BV82_0201	BV82_0201	1460.70981865881	1.54483883739004	0.262669862494975	5.8812945753135	4.07069944715835e-09	1.16726080532974e-07	1163398.AJJP01000109_gene675	3.9e-38	163.7	Gammaproteobacteria	yebG	GO:0005575,GO:0005622,GO:0005623,GO:0005737,GO:0005829,GO:0006139,GO:0006259,GO:0006281,GO:0006725,GO:0006807,GO:0006950,GO:0006974,GO:0007154,GO:0008150,GO:0008152,GO:0009314,GO:0009432,GO:0009605,GO:0009628,GO:0009987,GO:0009991,GO:0010165,GO:0010212,GO:0031668,GO:0033554,GO:0034641,GO:0043170,GO:0044237,GO:0044238,GO:0044260,GO:0044424,GO:0044444,GO:0044464,GO:0046483,GO:0050896,GO:0051716,GO:…		ko:K09918					ko00000				Bacteria	1N26M@1224,1S9G9@1236,COG3141@1,COG3141@2	NA|NA|NA	S	protein conserved in bacteria
BV82_0202	BV82_0202	1345.99891408983	-0.018642269395931	0.295921013642263	-0.0629974504563827	0.949768534531357	0.973701965188296	1163398.AJJP01000109_gene674	2.1e-85	321.6	Gammaproteobacteria	dsbB			ko:K03611					ko00000,ko03110	5.A.2.1			Bacteria	1RHN3@1224,1S92P@1236,COG1495@1,COG1495@2	NA|NA|NA	O	Required for disulfide bond formation in some periplasmic proteins. Acts by oxidizing the DsbA protein
BV82_0207	BV82_0207	229.322476361007	0.0157859636868311	0.320047609066445	0.0493237982088903	0.960661254368428	0.980002929727984	237609.PSAKL28_44120	4.1e-156	557.4	Gammaproteobacteria	cyoE	GO:0003674,GO:0003824,GO:0004311,GO:0004659,GO:0005575,GO:0005623,GO:0005886,GO:0006091,GO:0006725,GO:0006778,GO:0006779,GO:0006783,GO:0006807,GO:0008150,GO:0008152,GO:0009058,GO:0009987,GO:0015980,GO:0016020,GO:0016740,GO:0016765,GO:0018130,GO:0019438,GO:0033013,GO:0033014,GO:0034641,GO:0042168,GO:0042440,GO:0044237,GO:0044249,GO:0044271,GO:0044464,GO:0045333,GO:0046148,GO:0046483,GO:0051186,GO:…	2.5.1.141	ko:K02257	ko00190,ko00860,ko01100,ko01110,ko04714,map00190,map00860,map01100,map01110,map04714	M00154	R07411	RC01786	ko00000,ko00001,ko00002,ko01000,ko01006,ko03029			iYO844.BSU12080	Bacteria	1MW3S@1224,1RNHC@1236,COG0109@1,COG0109@2	NA|NA|NA	O	Converts heme B (protoheme IX) to heme O by substitution of the vinyl group on carbon 2 of heme B porphyrin ring with a hydroxyethyl farnesyl side group
BV82_0208	BV82_0208	79.1871838422285	-0.909926131469594	0.414187171041077	-2.19689598106686	0.0280278759515475	0.107677715520069	1163398.AJJP01000109_gene668	8.2e-190	669.5	Gammaproteobacteria	pvcA												Bacteria	1R4R2@1224,1RQMJ@1236,COG3207@1,COG3207@2	NA|NA|NA	Q	biosynthesis protein
BV82_0209	BV82_0209	8.38878585376737	-0.485861224550624	0.87852916977162	-0.553039376799437	0.580236447046727	NA	1163398.AJJP01000109_gene667	1.5e-126	458.8	Gammaproteobacteria	gph	GO:0003674,GO:0003824,GO:0005575,GO:0005622,GO:0005623,GO:0005737,GO:0005829,GO:0006139,GO:0006259,GO:0006281,GO:0006725,GO:0006793,GO:0006796,GO:0006807,GO:0006950,GO:0006974,GO:0008150,GO:0008152,GO:0008967,GO:0009987,GO:0016311,GO:0016787,GO:0016788,GO:0016791,GO:0033554,GO:0034641,GO:0042578,GO:0043170,GO:0044237,GO:0044238,GO:0044260,GO:0044424,GO:0044444,GO:0044464,GO:0046483,GO:0050896,GO:…	3.1.3.18,3.6.1.1	ko:K01091,ko:K06019	ko00190,ko00630,ko01100,ko01110,ko01130,map00190,map00630,map01100,map01110,map01130		R01334	RC00017	ko00000,ko00001,ko01000				Bacteria	1N3VZ@1224,1SD07@1236,COG0546@1,COG0546@2	NA|NA|NA	S	haloacid dehalogenase-like hydrolase
BV82_0210	BV82_0210	72.5363455506307	0.384697893719964	0.35564343204069	1.08169548222094	0.279387861277261	0.510408700497989	1163398.AJJP01000109_gene666	0	1213.7	Gammaproteobacteria	pvcA												Bacteria	1RJYX@1224,1S7ZT@1236,COG2175@1,COG2175@2,COG3207@1,COG3207@2	NA|NA|NA	Q	Pyoverdine/dityrosine biosynthesis protein
BV82_0211	BV82_0211	189.752202629973	0.111927987780023	0.391069899161483	0.286209672541955	0.77471753587187	0.886143422343019	1163398.AJJP01000109_gene665	2e-224	784.6	Gammaproteobacteria													Bacteria	1PSXZ@1224,1S14V@1236,28MJX@1,2ZAWA@2	NA|NA|NA
BV82_0212	BV82_0212	82.4236611845199	0.161168455932339	0.340621610064065	0.473159808921185	0.636099169287593	0.809616097877551	1163398.AJJP01000109_gene664	0	1385.2	Gammaproteobacteria	fpvA			ko:K02014,ko:K16088					ko00000,ko02000	1.B.14,1.B.14.1.10,1.B.14.1.3,1.B.14.1.8			Bacteria	1MW5E@1224,1RMBD@1236,COG4773@1,COG4773@2	NA|NA|NA	P	receptor
BV82_0213	BV82_0213	349.160247821673	-0.722356682218909	0.296715959008893	-2.43450566202022	0.0149121465514237	0.066927926587405	1163398.AJJP01000109_gene663	5.9e-238	829.7	Gammaproteobacteria	yfdZ	GO:0003674,GO:0003824,GO:0004021,GO:0006082,GO:0006090,GO:0006520,GO:0006522,GO:0006523,GO:0006807,GO:0008150,GO:0008152,GO:0008483,GO:0008652,GO:0009058,GO:0009078,GO:0009079,GO:0009987,GO:0016053,GO:0016740,GO:0016769,GO:0019272,GO:0019752,GO:0030632,GO:0032787,GO:0042851,GO:0042852,GO:0043436,GO:0044237,GO:0044238,GO:0044249,GO:0044281,GO:0044283,GO:0046144,GO:0046145,GO:0046394,GO:0046416,GO:…	2.6.1.83	ko:K10206,ko:K14261	ko00300,ko01100,ko01110,ko01130,ko01230,map00300,map01100,map01110,map01130,map01230	M00527	R07613	RC00006,RC01847	ko00000,ko00001,ko00002,ko01000,ko01007			iEcSMS35_1347.EcSMS35_2531,iSBO_1134.SBO_2405	Bacteria	1MWS8@1224,1RQBM@1236,COG0436@1,COG0436@2	NA|NA|NA	E	aminotransferase
BV82_0214	BV82_0214	22.3253146891453	-0.423158190816239	0.540236225043392	-0.783283628901876	0.433460574666468	0.664714025583887	1163398.AJJP01000109_gene662	9.7e-48	195.7	Bacteria	ykgJ			ko:K06940					ko00000				Bacteria	COG0727@1,COG0727@2	NA|NA|NA	S	metal cluster binding
BV82_0215	BV82_0215	66.8596465791903	-0.391395971257045	0.411643643274786	-0.950812620701093	0.341699504704285	0.573717686910898	1163398.AJJP01000109_gene661	1.5e-103	382.1	Gammaproteobacteria			2.3.1.128	ko:K03790					ko00000,ko01000,ko03009				Bacteria	1RKKE@1224,1S47R@1236,COG1670@1,COG1670@2	NA|NA|NA	J	COG1670 Acetyltransferases, including N-acetylases of ribosomal proteins
BV82_0216	BV82_0216	41.029751273548	-1.02395735983699	0.57976677439188	-1.76615391751454	0.077370029843835	0.221257529653349	1388763.O165_028330	2.7e-09	68.9	Pseudomonas putida group													Bacteria	1QNBC@1224,1TKV4@1236,1YYAR@136845,2DQH6@1,336TK@2	NA|NA|NA
BV82_0217	BV82_0217	45.3441055929149	0.134485708303257	0.434039821065187	0.309846474393094	0.75667770809751	0.878270151315325	1163398.AJJP01000109_gene659	1.8e-101	375.2	Bacteria													Bacteria	2DQH6@1,336TK@2	NA|NA|NA
BV82_0218	BV82_0218	86.3793167335667	0.942547890877763	0.412713591285378	2.28378204832615	0.0223843432096372	0.0912238644502339	1163398.AJJP01000109_gene658	7.4e-46	189.9	Gammaproteobacteria													Bacteria	1N9U0@1224,1SDIG@1236,COG3755@1,COG3755@2	NA|NA|NA	S	Lysozyme inhibitor LprI
BV82_0222	BV82_0222	36.6182347979664	-0.0526736452712604	0.464495387212837	-0.11339971659853	0.909713664384631	0.955908456659665	1163398.AJJP01000109_gene654	2.7e-143	514.6	Gammaproteobacteria	phnC		3.6.3.28	ko:K02041	ko02010,map02010	M00223			ko00000,ko00001,ko00002,ko01000,ko02000	3.A.1.9			Bacteria	1MVE9@1224,1S6TN@1236,COG3638@1,COG3638@2	NA|NA|NA	P	Part of the ABC transporter complex PhnCDE involved in phosphonates import. Responsible for energy coupling to the transport system
BV82_0223	BV82_0223	23.4825709249773	-0.379230450210788	0.618350040661555	-0.613294129980262	0.53968187402842	0.74962629761122	1163398.AJJP01000109_gene653	1.7e-140	505.4	Proteobacteria	phnE		3.6.1.63	ko:K02042,ko:K06162	ko00440,ko02010,map00440,map02010	M00223	R10186	RC00002	ko00000,ko00001,ko00002,ko01000,ko02000	3.A.1.9			Bacteria	1N3HU@1224,COG3639@1,COG3639@2	NA|NA|NA	P	COG3639 ABC-type phosphate phosphonate transport system permease component
BV82_0225	BV82_0225	171.775241989354	0.125403585407861	0.36486217554595	0.343701248889989	0.731070971859178	0.862428209677741	1163398.AJJP01000109_gene651	0	1651.7	Gammaproteobacteria	fpvA			ko:K16088					ko00000,ko02000	1.B.14.1.10,1.B.14.1.3,1.B.14.1.8			Bacteria	1MW5E@1224,1RMBD@1236,COG4773@1,COG4773@2	NA|NA|NA	P	receptor
BV82_0226	BV82_0226	98.9714281316366	-0.956786905353603	0.382107798740086	-2.50397115292698	0.0122808046655632	0.0570865529375787	1163398.AJJP01000109_gene650	1.4e-178	632.1	Gammaproteobacteria				ko:K07165					ko00000				Bacteria	1RERU@1224,1SYWU@1236,COG3712@1,COG3712@2	NA|NA|NA	PT	Domain of unknown function (DUF4974)
BV82_0227	BV82_0227	111.050929398681	-0.769755064127998	0.440717556087617	-1.74659496426997	0.0807076213402173	0.226912886670046	1163398.AJJP01000109_gene649	7.8e-78	296.6	Gammaproteobacteria				ko:K03088					ko00000,ko03021				Bacteria	1N6SV@1224,1S570@1236,COG1595@1,COG1595@2	NA|NA|NA	K	Belongs to the sigma-70 factor family. ECF subfamily
BV82_0228	BV82_0228	167.563542618313	0.0641652423036915	0.355872575769065	0.180303981460291	0.856913930143774	0.931602054495785	1388763.O165_018520	6.7e-34	151	Pseudomonas putida group													Bacteria	1QNQS@1224,1TMBH@1236,1YZDH@136845,2AZ0D@1,31R6F@2	NA|NA|NA
BV82_0229	BV82_0229	44.1472110048575	-0.149025138948413	0.458302240050156	-0.325167817054753	0.745054064554268	0.872008199478318	1388763.O165_006675	1.1e-12	79	Pseudomonas putida group													Bacteria	1Q69M@1224,1TMAV@1236,1YZCD@136845,2DHP3@1,300FV@2	NA|NA|NA
BV82_0230	BV82_0230	308.194897951743	-0.0681013321893618	0.383365676746754	-0.177640660914849	0.859005189578913	0.932253694116649	1114970.PSF113_1930	1.9e-12	77.4	Bacteria													Bacteria	COG3657@1,COG3657@2	NA|NA|NA	K	addiction module killer protein
BV82_0231	BV82_0231	89.8754335387651	0.520129040203449	0.418440851040055	1.2430168777992	0.213861614070617	0.437133640524557	160488.PP_0829	7.3e-32	142.9	Gammaproteobacteria													Bacteria	1N75D@1224,1SC8G@1236,COG3636@1,COG3636@2	NA|NA|NA	K	addiction module antidote protein
BV82_0232	BV82_0232	101.050778346842	0.351176119622507	0.374805841788697	0.936954765556958	0.348781826503427	0.581710404399549	1163398.AJJP01000109_gene646	1.1e-92	345.9	Gammaproteobacteria	yneE	GO:0005575,GO:0005623,GO:0005886,GO:0016020,GO:0044464,GO:0071944		ko:K08994					ko00000,ko02000	1.A.46.2			Bacteria	1MX91@1224,1S2XU@1236,COG3781@1,COG3781@2	NA|NA|NA	S	Membrane
BV82_0233	BV82_0233	21.4779505166134	-0.418268713810748	0.581238826155814	-0.719615922042037	0.47176150601998	0.694780533827494	1163398.AJJP01000109_gene645	2.6e-85	321.2	Gammaproteobacteria	yhhY			ko:K03825					ko00000,ko01000				Bacteria	1RIMQ@1224,1S6A2@1236,COG0454@1,COG0456@2	NA|NA|NA	K	Acetyltransferase
BV82_0235	BV82_0235	21.3587906180031	-0.220446633768856	0.795195548384049	-0.277223173868157	0.781608746527684	0.890274619160511	1211579.PP4_41810	4.4e-12	76.3	Gammaproteobacteria				ko:K21498					ko00000,ko02048				Bacteria	1N2BD@1224,1S8Z4@1236,COG3093@1,COG3093@2	NA|NA|NA	K	plasmid maintenance system antidote protein
BV82_0236	BV82_0236	148.026310182433	1.16052016396498	0.313058499590911	3.70703930888793	0.000209696404590309	0.00187976438013159	223283.PSPTO_0007	5.6e-57	227.3	Gammaproteobacteria													Bacteria	1RCRT@1224,1SJCB@1236,28K96@1,2ZCJQ@2	NA|NA|NA	S	OST-HTH/LOTUS domain
BV82_0239	BV82_0239	1705.08064994528	0.915449451065984	0.320636123216628	2.85510391618441	0.00430227494634156	0.0241298565725506	1038922.PflQ2_5392	0	1560	Gammaproteobacteria	XK27_08510												Bacteria	1MV9F@1224,1RNAN@1236,COG1061@1,COG1061@2,COG4951@1,COG4951@2	NA|NA|NA	L	Type III restriction protein res subunit
BV82_0240	BV82_0240	35.6949299786325	0.204726196725792	0.49982505368417	0.409595707971762	0.682102545922375	0.835944417762746	1042209.HK44_019400	4.9e-99	367.1	Pseudomonas fluorescens group													Bacteria	1RBA4@1224,1S2BZ@1236,1YQ8U@136843,COG0582@1,COG0582@2	NA|NA|NA	L	Belongs to the 'phage' integrase family
BV82_0241	BV82_0241	1844.06465348773	1.46348809821597	0.30046116175668	4.87080622886339	1.11143798080981e-06	1.87604425129599e-05	1221522.B723_24515	7.1e-189	666.8	Gammaproteobacteria													Bacteria	1MU23@1224,1RMJ1@1236,COG0582@1,COG0582@2	NA|NA|NA	L	Belongs to the 'phage' integrase family
BV82_0248	BV82_0248	20010.4532582283	0.863919152263273	0.32479593079082	2.65988293067522	0.00781678161260684	0.0397520090555647	1163398.AJJP01000109_gene637	7.3e-63	246.9	Gammaproteobacteria	ycfJ	GO:0008150,GO:0043900,GO:0050789,GO:0050794,GO:0065007,GO:1900190											Bacteria	1MVWD@1224,1S52P@1236,COG3134@1,COG3134@2	NA|NA|NA	S	Outer Membrane Lipoprotein
BV82_0249	BV82_0249	575.954323724204	0.0223534391268566	0.288388799586349	0.0775114677092846	0.938216668808164	0.969080407919197	1163398.AJJP01000109_gene636	1.2e-149	535.8	Gammaproteobacteria	suhB	GO:0000287,GO:0003674,GO:0003824,GO:0005488,GO:0005575,GO:0005622,GO:0005623,GO:0005737,GO:0005829,GO:0005975,GO:0006020,GO:0006066,GO:0006793,GO:0006796,GO:0007154,GO:0007165,GO:0008150,GO:0008152,GO:0008934,GO:0009056,GO:0009987,GO:0016311,GO:0016787,GO:0016788,GO:0016791,GO:0019637,GO:0019751,GO:0023052,GO:0031403,GO:0031420,GO:0042578,GO:0043167,GO:0043169,GO:0043647,GO:0044237,GO:0044238,GO:…	3.1.3.25	ko:K01092	ko00521,ko00562,ko01100,ko04070,map00521,map00562,map01100,map04070	M00131	R01185,R01186,R01187	RC00078	ko00000,ko00001,ko00002,ko01000			iECP_1309.ECP_2538,iPC815.YPO2899	Bacteria	1MUQT@1224,1RNME@1236,COG0483@1,COG0483@2	NA|NA|NA	G	Inositol monophosphatase
BV82_0250	BV82_0250	124.541033659682	-0.11041081647744	0.318065010112756	-0.347132859531762	0.728491508259061	0.860878743622922	237609.PSAKL28_43680	3.2e-133	481.1	Gammaproteobacteria	trmJ		2.1.1.200,3.5.1.19,6.1.1.16	ko:K01883,ko:K02533,ko:K08281,ko:K15396	ko00760,ko00970,ko01100,map00760,map00970,map01100	M00359,M00360	R01268,R03650	RC00055,RC00100,RC00523	ko00000,ko00001,ko00002,ko01000,ko01007,ko03016				Bacteria	1N47Y@1224,1RPD3@1236,COG0565@1,COG0565@2	NA|NA|NA	J	Catalyzes the formation of 2'O-methylated cytidine (Cm32) or 2'O-methylated uridine (Um32) at position 32 in tRNA
BV82_0252	BV82_0252	2420.01178376963	2.40198633682661	0.27234555992544	8.81962730541375	1.14841315762597e-18	1.65649897887868e-16	237609.PSAKL28_43660	7.3e-77	293.1	Gammaproteobacteria	iscR	GO:0003674,GO:0003700,GO:0005488,GO:0005515,GO:0005575,GO:0005622,GO:0005623,GO:0005737,GO:0005829,GO:0006355,GO:0008150,GO:0009889,GO:0010468,GO:0010556,GO:0019219,GO:0019222,GO:0031323,GO:0031326,GO:0042802,GO:0044424,GO:0044444,GO:0044464,GO:0050789,GO:0050794,GO:0051171,GO:0051252,GO:0060255,GO:0065007,GO:0080090,GO:0140110,GO:1903506,GO:2000112,GO:2001141	2.8.1.7	ko:K04487,ko:K13643	ko00730,ko01100,ko04122,map00730,map01100,map04122		R07460,R11528,R11529	RC01789,RC02313	ko00000,ko00001,ko01000,ko02048,ko03000,ko03016,ko03029				Bacteria	1RDA4@1224,1S3RW@1236,COG1959@1,COG1959@2	NA|NA|NA	K	Regulates the transcription of several operons and genes involved in the biogenesis of Fe-S clusters and Fe-S-containing proteins
BV82_0253	BV82_0253	5498.99761862131	2.6651003805022	0.238599459518994	11.1697670475655	5.73310392591579e-29	2.2741312239466e-26	1163398.AJJP01000108_gene631	1.1e-228	798.9	Gammaproteobacteria	iscS	GO:0001522,GO:0003674,GO:0003824,GO:0004123,GO:0005488,GO:0005575,GO:0005622,GO:0005623,GO:0005737,GO:0005829,GO:0006139,GO:0006396,GO:0006399,GO:0006400,GO:0006725,GO:0006790,GO:0006807,GO:0008033,GO:0008144,GO:0008150,GO:0008152,GO:0008483,GO:0009000,GO:0009058,GO:0009451,GO:0009987,GO:0010467,GO:0016043,GO:0016070,GO:0016226,GO:0016740,GO:0016769,GO:0016782,GO:0016783,GO:0016829,GO:0016846,GO:…	2.8.1.7	ko:K04487	ko00730,ko01100,ko04122,map00730,map01100,map04122		R07460,R11528,R11529	RC01789,RC02313	ko00000,ko00001,ko01000,ko02048,ko03016,ko03029			iPC815.YPO2896,iYL1228.KPN_02862	Bacteria	1MU1C@1224,1RNCD@1236,COG1104@1,COG1104@2	NA|NA|NA	E	Master enzyme that delivers sulfur to a number of partners involved in Fe-S cluster assembly, tRNA modification or cofactor biosynthesis. Catalyzes the removal of elemental sulfur atoms from cysteine to produce alanine. Functions as a sulfur delivery protein for Fe-S cluster synthesis onto IscU, an Fe-S scaffold assembly protein, as well as other S acceptor proteins
BV82_0258	BV82_0258	202.352952757394	1.71676830976507	0.389118202169447	4.41194552244944	1.02445893205407e-05	0.000130385682261427	1163398.AJJP01000108_gene626	2.5e-61	241.1	Gammaproteobacteria	fdx			ko:K04755					ko00000				Bacteria	1N3DY@1224,1S8UE@1236,COG0633@1,COG0633@2	NA|NA|NA	C	Ferredoxin
BV82_0260	BV82_0260	1806.652935348	0.242749734533495	0.383817961590561	0.632460590243167	0.527085952582184	0.740377739693581	1117958.PE143B_0115290	1.9e-66	258.5	Gammaproteobacteria	ndk	GO:0003674,GO:0003824,GO:0004550,GO:0005575,GO:0005622,GO:0005623,GO:0005737,GO:0005829,GO:0006139,GO:0006163,GO:0006165,GO:0006220,GO:0006725,GO:0006753,GO:0006793,GO:0006796,GO:0006807,GO:0008150,GO:0008152,GO:0009117,GO:0009132,GO:0009987,GO:0015949,GO:0016301,GO:0016310,GO:0016740,GO:0016772,GO:0016776,GO:0019205,GO:0019637,GO:0034641,GO:0044237,GO:0044238,GO:0044281,GO:0044424,GO:0044444,GO:…	2.7.4.6	ko:K00940	ko00230,ko00240,ko00983,ko01100,ko01110,ko01130,ko04016,map00230,map00240,map00983,map01100,map01110,map01130,map04016	M00049,M00050,M00052,M00053	R00124,R00139,R00156,R00330,R00570,R00722,R01137,R01857,R02093,R02326,R02331,R03530,R11894,R11895	RC00002	ko00000,ko00001,ko00002,ko01000,ko04131				Bacteria	1R9ZA@1224,1S1Z3@1236,COG0105@1,COG0105@2	NA|NA|NA	F	Major role in the synthesis of nucleoside triphosphates other than ATP. The ATP gamma phosphate is transferred to the NDP beta phosphate via a ping-pong mechanism, using a phosphorylated active-site intermediate
BV82_0263	BV82_0263	356.009453285333	-0.724389186278528	0.322592254966384	-2.24552566010617	0.0247344068383016	0.0982339210773462	1163398.AJJP01000108_gene621	1.2e-133	483	Gammaproteobacteria	rodZ	GO:0005575,GO:0005623,GO:0005886,GO:0005887,GO:0008150,GO:0008360,GO:0016020,GO:0016021,GO:0022603,GO:0022604,GO:0031224,GO:0031226,GO:0044425,GO:0044459,GO:0044464,GO:0050789,GO:0050793,GO:0050794,GO:0051128,GO:0065007,GO:0065008,GO:0071944		ko:K15539					ko00000				Bacteria	1N240@1224,1RQMV@1236,COG1426@1,COG1426@2	NA|NA|NA	S	Cytoskeletal protein that is involved in cell-shape control through regulation of the length of the long axis
BV82_0266	BV82_0266	229.407557302822	-0.412326931459612	0.355217304637837	-1.16077377446462	0.245733910792894	0.47452065532421	1163398.AJJP01000108_gene618	4.2e-110	404.1	Gammaproteobacteria	yfgM	GO:0005575,GO:0005623,GO:0005886,GO:0005887,GO:0009897,GO:0009986,GO:0016020,GO:0016021,GO:0031224,GO:0031226,GO:0031233,GO:0044425,GO:0044459,GO:0044464,GO:0071575,GO:0071944,GO:0098552											Bacteria	1N117@1224,1S95P@1236,COG2976@1,COG2976@2	NA|NA|NA	S	protein conserved in bacteria
BV82_0269	BV82_0269	560.312937318218	-0.431913703321746	0.339489839363815	-1.2722433876994	0.203286656190411	0.423662208172661	1163398.AJJP01000108_gene615	6.1e-221	773.1	Gammaproteobacteria	ybdL	GO:0003674,GO:0003824,GO:0005488,GO:0005575,GO:0005618,GO:0005623,GO:0008144,GO:0008483,GO:0010326,GO:0016740,GO:0016769,GO:0019842,GO:0030170,GO:0030312,GO:0036094,GO:0043167,GO:0043168,GO:0044464,GO:0048037,GO:0050662,GO:0070279,GO:0071944,GO:0097159,GO:1901363	2.6.1.17,2.6.1.88	ko:K14267,ko:K14287	ko00300,ko01100,ko01120,ko01230,map00300,map01100,map01120,map01230	M00016	R04475,R08618	RC00006,RC00025	ko00000,ko00001,ko00002,ko01000,ko01007			iNJ661.Rv0858c	Bacteria	1MW0Z@1224,1RNN0@1236,COG0436@1,COG0436@2	NA|NA|NA	E	aminotransferase
BV82_0270	BV82_0270	200.516073827582	0.0910630074175736	0.3385213252904	0.269002277299533	0.787927930210654	0.894689157395685	1163398.AJJP01000108_gene614	5.4e-152	543.5	Gammaproteobacteria	yafV		3.5.1.3	ko:K13566	ko00250,map00250		R00269,R00348	RC00010	ko00000,ko00001,ko01000				Bacteria	1MXBR@1224,1RQ4Z@1236,COG0388@1,COG0388@2	NA|NA|NA	S	Hydrolase
BV82_0271	BV82_0271	181.125738484939	-0.513458458873556	0.347548767960704	-1.47737096548019	0.139576224644729	0.331608163345988	1163398.AJJP01000108_gene613	0	1715.3	Gammaproteobacteria	piuB		1.8.1.2	ko:K00380	ko00920,ko01100,ko01120,map00920,map01100,map01120	M00176	R00858	RC00065	ko00000,ko00001,ko00002,ko01000				Bacteria	1MWYV@1224,1RY05@1236,COG0369@1,COG0369@2,COG3182@1,COG3182@2	NA|NA|NA	P	Sulfite reductase, alpha subunit (Flavoprotein)
BV82_0272	BV82_0272	335.13517748284	-1.51115230388701	0.385611051678893	-3.91885112552578	8.89720456975988e-05	0.000891593552674884	1163398.AJJP01000108_gene612	2.8e-128	464.5	Gammaproteobacteria	piuC	GO:0006873,GO:0006875,GO:0006879,GO:0006950,GO:0006974,GO:0008150,GO:0009987,GO:0019725,GO:0030003,GO:0033554,GO:0042592,GO:0046916,GO:0048878,GO:0050801,GO:0050896,GO:0051716,GO:0055065,GO:0055072,GO:0055076,GO:0055080,GO:0055082,GO:0065007,GO:0065008,GO:0098771		ko:K07336					ko00000,ko01000				Bacteria	1MUI7@1224,1RQ0M@1236,COG3128@1,COG3128@2	NA|NA|NA	S	PkhD-type hydroxylase
BV82_0273	BV82_0273	144.572347348821	-1.0496160650854	0.297907249390257	-3.52329816489428	0.000426211583580922	0.00345616207469368	1163398.AJJP01000108_gene611	1e-38	167.2	Gammaproteobacteria				ko:K07126					ko00000				Bacteria	1RECH@1224,1SEAR@1236,COG0790@1,COG0790@2	NA|NA|NA	M	repeat-containing protein
BV82_0274	BV82_0274	196.803266646708	0.243439801955266	0.408055396285051	0.596585179785759	0.550784368321784	0.75728873287455	NA	NA	NA	NA	NA	NA	NA	NA	NA	NA	NA	NA	NA	NA	NA	NA	NA	NA	NA	NA	NA
BV82_0275	BV82_0275	59.2011345685818	0.640268821907516	0.43916059821114	1.45793776699358	0.144857697464372	0.340336939748476	NA	NA	NA	NA	NA	NA	NA	NA	NA	NA	NA	NA	NA	NA	NA	NA	NA	NA	NA	NA	NA
BV82_0276	BV82_0276	65.3308931552073	0.260060926437295	0.370474612295757	0.701966930542824	0.482699786889153	0.703290782244374	NA	NA	NA	NA	NA	NA	NA	NA	NA	NA	NA	NA	NA	NA	NA	NA	NA	NA	NA	NA	NA
BV82_0277	BV82_0277	720.553000795327	-0.407686051263831	0.38096815224984	-1.07013158148839	0.284560085438711	0.515413244554134	237609.PSAKL28_43420	1.6e-221	775	Gammaproteobacteria	speF		4.1.1.17,4.1.1.20	ko:K01581,ko:K01586	ko00300,ko00330,ko00480,ko01100,ko01110,ko01120,ko01130,ko01230,map00300,map00330,map00480,map01100,map01110,map01120,map01130,map01230	M00016,M00134,M00525,M00526,M00527	R00451,R00670	RC00299	ko00000,ko00001,ko00002,ko01000			iJN746.PP_0864	Bacteria	1MZ7Y@1224,1RQJ4@1236,COG0019@1,COG0019@2	NA|NA|NA	E	Belongs to the Orn Lys Arg decarboxylase class-II family
BV82_0278	BV82_0278	100.181947381343	-1.31487870562443	0.446260482508279	-2.9464376909063	0.00321457176386307	0.0188208629716952	1163398.AJJP01000108_gene608	3.2e-86	324.3	Gammaproteobacteria				ko:K03088					ko00000,ko03021				Bacteria	1N6SV@1224,1S6QQ@1236,COG1595@1,COG1595@2	NA|NA|NA	K	Belongs to the sigma-70 factor family. ECF subfamily
BV82_0279	BV82_0279	68.3989688641936	-0.404383343141962	0.410278707050018	-0.985630831415928	0.32431430282762	0.556903348289853	1163398.AJJP01000108_gene607	1.7e-179	635.2	Gammaproteobacteria				ko:K07165					ko00000				Bacteria	1MZCK@1224,1S9Q3@1236,COG3712@1,COG3712@2	NA|NA|NA	PT	Anti-FecI sigma factor, FecR
BV82_0280	BV82_0280	257.149351514283	-0.911188087693639	0.301552078987304	-3.02166077167719	0.00251392101803774	0.0153217209293977	237609.PSAKL28_43390	0	1471.8	Gammaproteobacteria	fecA			ko:K16091					ko00000,ko02000	1.B.14.1.14			Bacteria	1MWDG@1224,1RQA5@1236,COG4772@1,COG4772@2,COG4774@1,COG4774@2	NA|NA|NA	P	receptor
BV82_0282	BV82_0282	9.46412178555735	-2.08800620038745	0.991905707974817	-2.10504504974626	0.0352873867901009	NA	1163398.AJJP01000107_gene1417	1.3e-103	382.5	Gammaproteobacteria	opuCB			ko:K05845,ko:K05846	ko02010,map02010	M00209			ko00000,ko00001,ko00002,ko02000	3.A.1.12		iJN746.PP_0869	Bacteria	1RB1J@1224,1SYPF@1236,COG1174@1,COG1174@2	NA|NA|NA	P	choline ABC transporter, permease
BV82_0283	BV82_0283	61.5586082211304	0.232585434320929	0.366913713435248	0.633896814985017	0.526148164307127	0.740006587413606	1163398.AJJP01000107_gene1416	2.1e-163	581.6	Gammaproteobacteria	opuCC			ko:K05845	ko02010,map02010	M00209			ko00000,ko00001,ko00002,ko02000	3.A.1.12			Bacteria	1MV9N@1224,1RPSP@1236,COG1732@1,COG1732@2	NA|NA|NA	M	Glycine betaine
BV82_0284	BV82_0284	206.183512432923	-0.0483389741590742	0.333362460717449	-0.14500425169361	0.884707514905896	0.945064580554773	1163398.AJJP01000107_gene1415	1.6e-118	432.2	Gammaproteobacteria	IV02_19100			ko:K05846	ko02010,map02010	M00209			ko00000,ko00001,ko00002,ko02000	3.A.1.12			Bacteria	1R90M@1224,1RPRM@1236,COG1174@1,COG1174@2	NA|NA|NA	P	glycine betaine
BV82_0286	BV82_0286	33.8002991152531	-0.0693525167193988	0.555322293741302	-0.124886966543624	0.900613036775605	0.951439632761593	1163398.AJJP01000107_gene1413	1.4e-211	741.9	Gammaproteobacteria	potF	GO:0003674,GO:0005488,GO:0005575,GO:0005623,GO:0006810,GO:0006811,GO:0006812,GO:0008150,GO:0015695,GO:0015696,GO:0015846,GO:0015847,GO:0019808,GO:0019810,GO:0030288,GO:0030313,GO:0031975,GO:0042597,GO:0043167,GO:0043169,GO:0044464,GO:0051179,GO:0051234,GO:0070405,GO:0071702,GO:0071705		ko:K11073	ko02010,map02010	M00300			ko00000,ko00001,ko00002,ko02000	3.A.1.11.2			Bacteria	1MUYW@1224,1RM7W@1236,COG0687@1,COG0687@2	NA|NA|NA	P	Required for the activity of the bacterial periplasmic transport system of putrescine
BV82_0287	BV82_0287	12.9722136435867	0.591137616808827	0.804348442091022	0.73492728508565	0.462383780155964	NA	1163398.AJJP01000107_gene1412	3.2e-61	240.7	Gammaproteobacteria				ko:K06995					ko00000				Bacteria	1N0FH@1224,1S8HD@1236,COG3450@1,COG3450@2	NA|NA|NA	S	enzyme of the cupin superfamily
BV82_0288	BV82_0288	66.2946759248352	0.331583361000284	0.375389103818575	0.883305768940319	0.377071087701064	0.608839341064133	1163398.AJJP01000107_gene1411	6.4e-281	972.6	Gammaproteobacteria													Bacteria	1Q38Q@1224,1RRYT@1236,COG0665@1,COG0665@2	NA|NA|NA	E	FAD dependent oxidoreductase
BV82_0289	BV82_0289	76.6333694969141	-0.366225705429434	0.3842656288379	-0.953053507639954	0.340562960690846	0.572617341182771	1163398.AJJP01000107_gene1410	1.9e-152	545	Gammaproteobacteria													Bacteria	1N8IV@1224,1SD2J@1236,COG2207@1,COG2207@2,COG3631@1,COG3631@2	NA|NA|NA	K	AraC family transcriptional regulator
BV82_0290	BV82_0290	94.4261196142244	0.737504057555406	0.348534767580914	2.11601288064954	0.0343437120909225	0.125449311812677	1163398.AJJP01000107_gene1409	4.1e-178	630.6	Gammaproteobacteria	dppF			ko:K02032,ko:K10823,ko:K12372	ko01501,ko02010,ko02024,map01501,map02010,map02024	M00239,M00324,M00439			ko00000,ko00001,ko00002,ko02000	3.A.1.5,3.A.1.5.1,3.A.1.5.18,3.A.1.5.19,3.A.1.5.25			Bacteria	1NU4K@1224,1SKPD@1236,COG4608@1,COG4608@2	NA|NA|NA	P	Belongs to the ABC transporter superfamily
BV82_0291	BV82_0291	66.8734003914799	0.777885623594487	0.44126304535753	1.76286147634278	0.0779238557905672	0.222106319498862	1163398.AJJP01000107_gene1408	2.3e-176	624.8	Gammaproteobacteria	dppD			ko:K02031,ko:K02032,ko:K12371	ko02010,ko02024,map02010,map02024	M00239,M00324			ko00000,ko00001,ko00002,ko02000	3.A.1.5			Bacteria	1R4KB@1224,1SMBI@1236,COG0444@1,COG0444@2	NA|NA|NA	P	Belongs to the ABC transporter superfamily
BV82_0292	BV82_0292	37.2342805571685	-0.0344259064380734	0.525033223794806	-0.0655690056893004	0.947720965868564	0.973701965188296	237609.PSAKL28_43250	1.2e-163	582.4	Gammaproteobacteria	dppC			ko:K02034,ko:K12370	ko02010,ko02024,map02010,map02024	M00239,M00324			ko00000,ko00001,ko00002,ko02000	3.A.1.5			Bacteria	1MUG0@1224,1RN08@1236,COG1173@1,COG1173@2	NA|NA|NA	P	ABC-type dipeptide oligopeptide nickel transport systems, permease components
BV82_0293	BV82_0293	93.6380190429247	0.821083172158149	0.406866184688342	2.0180668806062	0.0435842963914414	0.147975214567233	237609.PSAKL28_43240	4.6e-180	637.1	Gammaproteobacteria	dppB	GO:0005575,GO:0005623,GO:0005886,GO:0016020,GO:0044464,GO:0071944		ko:K02033,ko:K12369	ko02010,ko02024,map02010,map02024	M00239,M00324			ko00000,ko00001,ko00002,ko02000	3.A.1.5			Bacteria	1MU8Z@1224,1RNJ1@1236,COG0601@1,COG0601@2	NA|NA|NA	P	ABC-type dipeptide oligopeptide nickel transport systems, permease components
BV82_0294	BV82_0294	213.454312089551	0.621413135246771	0.286857629967314	2.16627717142325	0.0302900130946797	0.114519827109353	1163398.AJJP01000106_gene1429	0	1078.2	Gammaproteobacteria	dppA			ko:K02035,ko:K12368,ko:K19226	ko01503,ko02010,ko02024,ko02030,map01503,map02010,map02024,map02030	M00239,M00324,M00739			ko00000,ko00001,ko00002,ko02000	3.A.1.5,3.A.1.5.5			Bacteria	1MUZH@1224,1RNES@1236,COG0747@1,COG0747@2	NA|NA|NA	E	ABC-Type Dipeptide Transport System Periplasmic Component
BV82_0295	BV82_0295	696.865925440286	0.349469850679823	0.361091313424762	0.967815723300804	0.333136409791993	0.564517376507614	1163398.AJJP01000106_gene1428	5.7e-255	886.3	Gammaproteobacteria	opdP												Bacteria	1NXG6@1224,1SQ25@1236,2DWUI@1,341YC@2	NA|NA|NA	S	outer membrane (Porin)
BV82_0296	BV82_0296	149.94180584441	0.427799934861285	0.320364945132464	1.33535188965322	0.181761202983407	0.393443986448847	1163398.AJJP01000106_gene1427	0	1077	Gammaproteobacteria	dppA			ko:K02035,ko:K12368,ko:K19226	ko01503,ko02010,ko02024,ko02030,map01503,map02010,map02024,map02030	M00239,M00324,M00739			ko00000,ko00001,ko00002,ko02000	3.A.1.5,3.A.1.5.5			Bacteria	1MUZH@1224,1RNES@1236,COG0747@1,COG0747@2	NA|NA|NA	E	ABC-Type Dipeptide Transport System Periplasmic Component
BV82_0297	BV82_0297	7.23168040322335	0.857487550291316	0.96845406982934	0.885418913508641	0.375930735245315	NA	NA	NA	NA	NA	NA	NA	NA	NA	NA	NA	NA	NA	NA	NA	NA	NA	NA	NA	NA	NA	NA
BV82_0298	BV82_0298	479.489160305081	-0.43583714832558	0.348219208035362	-1.25161719476807	0.210709386005119	0.433251264528885	1163398.AJJP01000106_gene1426	0	1107	Gammaproteobacteria	dppA			ko:K02035,ko:K12368,ko:K19226	ko01503,ko02010,ko02024,ko02030,map01503,map02010,map02024,map02030	M00239,M00324,M00739			ko00000,ko00001,ko00002,ko02000	3.A.1.5,3.A.1.5.5			Bacteria	1MUZH@1224,1RNES@1236,COG0747@1,COG0747@2	NA|NA|NA	E	ABC-Type Dipeptide Transport System Periplasmic Component
BV82_0299	BV82_0299	3300.83703456611	-0.113520436076375	0.35782003516747	-0.317255673017985	0.751049609080977	0.874744449131073	1163398.AJJP01000106_gene1425	4.1e-122	444.1	Gammaproteobacteria	Z012_10940			ko:K09807					ko00000				Bacteria	1MZA2@1224,1S793@1236,COG3471@1,COG3471@2	NA|NA|NA	S	periplasmic secreted protein
BV82_0300	BV82_0300	304.07047329206	0.0779448926317372	0.300181223546274	0.25965945408215	0.795126471015021	0.89687251232974	1163398.AJJP01000106_gene1424	9.8e-225	785.8	Gammaproteobacteria	regB		2.7.13.3	ko:K15011	ko02020,map02020	M00523			ko00000,ko00001,ko00002,ko01000,ko01001,ko02022				Bacteria	1MWR3@1224,1RMH4@1236,COG4191@1,COG4191@2	NA|NA|NA	T	Histidine kinase
BV82_0301	BV82_0301	612.587566764164	0.96166123614925	0.311663047307345	3.08557990579138	0.00203155628764675	0.0128593190547853	1163398.AJJP01000106_gene1423	2.7e-97	361.3	Gammaproteobacteria	regA			ko:K15012	ko02020,map02020	M00523			ko00000,ko00001,ko00002,ko02022				Bacteria	1RD7J@1224,1S3PE@1236,COG4567@1,COG4567@2	NA|NA|NA	T	Response regulator consisting of a CheY-like receiver domain and a Fis-type HTH domain
BV82_0302	BV82_0302	13.934116293205	-0.454366497591654	0.693714130959855	-0.654976563563685	0.512482843507978	NA	1124983.PFLCHA0_c09010	4.5e-12	76.6	Pseudomonas fluorescens group													Bacteria	1QSCT@1224,1RVS8@1236,1YUBD@136843,2DK27@1,3087T@2	NA|NA|NA
BV82_0303	BV82_0303	166.203371027979	-0.109068191595982	0.344251990502133	-0.316826611334602	0.751375170713268	0.874820656839303	1163398.AJJP01000106_gene1421	0	1085.9	Gammaproteobacteria	plc												Bacteria	1NU3T@1224,1SKRG@1236,2DS9X@1,33F73@2	NA|NA|NA	S	phosphatidylcholine-hydrolyzing phospholipase
BV82_0304	BV82_0304	180.992532336374	0.2323658600056	0.301241849493928	0.771359823995115	0.440493681755565	0.672035232421952	658612.MD26_02390	1.8e-146	525.4	Gammaproteobacteria				ko:K07088					ko00000				Bacteria	1N1X9@1224,1RMV0@1236,COG0679@1,COG0679@2	NA|NA|NA	S	auxin efflux carrier
BV82_0305	BV82_0305	299.383803984885	-0.516939904491801	0.318233071930394	-1.62440660662971	0.104289058006511	0.272154104697749	1163398.AJJP01000105_gene1453	6.4e-246	856.3	Gammaproteobacteria	aroP			ko:K03293,ko:K11732,ko:K11734					ko00000,ko02000	2.A.3.1,2.A.3.1.1,2.A.3.1.3			Bacteria	1MUPS@1224,1RNK0@1236,COG1113@1,COG1113@2	NA|NA|NA	E	amino acid
BV82_0306	BV82_0306	94.4801843363108	-0.212623144633687	0.446688593053916	-0.475998599337464	0.634075375771679	0.808518293242215	1163398.AJJP01000105_gene1452	6.3e-66	256.5	Gammaproteobacteria	pcaC		4.1.1.44	ko:K01607	ko00362,ko01100,ko01120,ko01220,map00362,map01100,map01120,map01220		R03470	RC00938	ko00000,ko00001,ko01000				Bacteria	1RHMC@1224,1S7HY@1236,COG0599@1,COG0599@2	NA|NA|NA	S	4-carboxymuconolactone decarboxylase
BV82_0307	BV82_0307	85.4667029228968	-1.03023756949303	0.497956635448547	-2.06893029664122	0.0385526280837069	0.135432110463797	1163398.AJJP01000105_gene1451	1.5e-173	615.5	Gammaproteobacteria	yrbG			ko:K07301					ko00000,ko02000	2.A.19.5			Bacteria	1MU3R@1224,1RMRD@1236,COG0530@1,COG0530@2	NA|NA|NA	P	antiporter
BV82_0308	BV82_0308	111.803883297921	-0.725514666904789	0.37746699331525	-1.92206121264452	0.0545980558939877	0.173103333933917	1163398.AJJP01000105_gene1450	1.3e-63	248.8	Gammaproteobacteria	rlpA			ko:K03642					ko00000				Bacteria	1MZ8S@1224,1S9P2@1236,COG0797@1,COG0797@2	NA|NA|NA	M	Lytic transglycosylase with a strong preference for naked glycan strands that lack stem peptides
BV82_0313	BV82_0313	45.6647860023918	-1.63159469349878	0.520902719636307	-3.13224452857139	0.00173475326639945	0.0112652463138627	NA	NA	NA	NA	NA	NA	NA	NA	NA	NA	NA	NA	NA	NA	NA	NA	NA	NA	NA	NA	NA
BV82_0316	BV82_0316	99.6525248540854	-0.829952417228369	0.335800528597542	-2.47156376047004	0.0134523559954889	0.06177805834242	1163398.AJJP01000105_gene1443	1.1e-104	386	Gammaproteobacteria	maf	GO:0003674,GO:0003824,GO:0005488,GO:0005515,GO:0005575,GO:0005618,GO:0005623,GO:0016462,GO:0016787,GO:0016817,GO:0016818,GO:0030145,GO:0030312,GO:0036218,GO:0036221,GO:0042802,GO:0043167,GO:0043169,GO:0044464,GO:0046872,GO:0046914,GO:0047429,GO:0071944	2.1.1.190	ko:K03215,ko:K06287					ko00000,ko01000,ko03009				Bacteria	1RH6H@1224,1S41D@1236,COG0424@1,COG0424@2	NA|NA|NA	D	maF-like protein
BV82_0317	BV82_0317	654.320604672825	0.631762699309065	0.26708106921658	2.36543421502015	0.0180089424370793	0.0774368256553728	1163398.AJJP01000105_gene1442	6.3e-271	939.5	Gammaproteobacteria	rng	GO:0003674,GO:0003824,GO:0004518,GO:0004540,GO:0005575,GO:0005622,GO:0005623,GO:0005737,GO:0005856,GO:0006139,GO:0006364,GO:0006396,GO:0006725,GO:0006807,GO:0008150,GO:0008152,GO:0008996,GO:0009987,GO:0010467,GO:0016070,GO:0016072,GO:0016787,GO:0016788,GO:0022613,GO:0034470,GO:0034641,GO:0034660,GO:0042254,GO:0043170,GO:0043226,GO:0043228,GO:0043229,GO:0043232,GO:0044085,GO:0044237,GO:0044238,GO:…		ko:K08301					ko00000,ko01000,ko03009,ko03019				Bacteria	1MV65@1224,1RMIW@1236,COG1530@1,COG1530@2	NA|NA|NA	J	Involved in the processing of the 5'-end of 16S rRNA
BV82_0318	BV82_0318	602.778107509723	0.396266229045934	0.292123459717335	1.35650258773934	0.174939312580116	0.384446504100346	1163398.AJJP01000105_gene1441	0	2509.9	Gammaproteobacteria	yhdP	GO:0005575,GO:0005623,GO:0005886,GO:0005887,GO:0016020,GO:0016021,GO:0030288,GO:0030313,GO:0031224,GO:0031226,GO:0031975,GO:0042597,GO:0044425,GO:0044459,GO:0044464,GO:0071944											Bacteria	1MXWF@1224,1RNUK@1236,COG3164@1,COG3164@2	NA|NA|NA	D	Membrane
BV82_0319	BV82_0319	1026.3251950237	-0.451622266975293	0.370048905545386	-1.22043940735261	0.222298346226504	0.447333613401598	1163398.AJJP01000105_gene1440	3.1e-153	547.7	Gammaproteobacteria	ramA		3.5.1.77,3.5.5.1	ko:K01459,ko:K01501,ko:K11206	ko00380,ko00460,ko00627,ko00643,ko00910,ko01120,map00380,map00460,map00627,map00643,map00910,map01120		R00540,R01887,R03093,R03542,R05591,R07855	RC00315,RC00325,RC00617,RC00959,RC02811	ko00000,ko00001,ko01000				Bacteria	1MUUB@1224,1RNVZ@1236,COG0388@1,COG0388@2	NA|NA|NA	S	Nitrilase cyanide hydratase and apolipoprotein N-acyltransferase
BV82_0320	BV82_0320	1214.36090586614	0.339575105135618	0.317969191237703	1.06794970862999	0.285543198000097	0.516211782180198	1163398.AJJP01000105_gene1439	1.3e-268	931.8	Gammaproteobacteria	tldD	GO:0005575,GO:0005622,GO:0005623,GO:0005737,GO:0005829,GO:0006508,GO:0006807,GO:0008150,GO:0008152,GO:0019538,GO:0043170,GO:0044238,GO:0044424,GO:0044444,GO:0044464,GO:0071704,GO:1901564		ko:K03568					ko00000,ko01002				Bacteria	1MUSK@1224,1RMA5@1236,COG0312@1,COG0312@2	NA|NA|NA	S	'responsible for the proteolytic maturation of the E. coli pMccB17 plasmid-encoded microcin B17, an exported protein that targets the essential topoisomerase II DNA gyrase
BV82_0321	BV82_0321	517.337726953183	-0.179166217320737	0.278348523528403	-0.643675831470522	0.51978566533415	0.735487445597668	1163398.AJJP01000105_gene1438	3e-90	337.8	Gammaproteobacteria	yjgA			ko:K09889					ko00000,ko03009				Bacteria	1MZ4R@1224,1S9JJ@1236,COG3028@1,COG3028@2	NA|NA|NA	S	Belongs to the UPF0307 family
BV82_0322	BV82_0322	622.274455280963	-0.0447313392545882	0.302607174630272	-0.147819823866507	0.882484964025996	0.944173618512866	1163398.AJJP01000105_gene1437	1.6e-252	878.2	Gammaproteobacteria	pmbA	GO:0005575,GO:0005622,GO:0005623,GO:0005737,GO:0005829,GO:0006508,GO:0006807,GO:0008150,GO:0008152,GO:0019538,GO:0043170,GO:0044238,GO:0044424,GO:0044444,GO:0044464,GO:0071704,GO:1901564		ko:K03592					ko00000,ko01002				Bacteria	1MUVW@1224,1RPJF@1236,COG0312@1,COG0312@2	NA|NA|NA	S	Protease involved in proteolytic processing of the antibiotic Microcin B17 and in sensitivity to the DNA gyrase inhibitor LetD
BV82_0323	BV82_0323	1921.05588128953	-0.959519705049724	0.258353397249912	-3.71398137304754	0.000204023817851775	0.00184279577414506	1163398.AJJP01000105_gene1436	3.1e-76	290.8	Gammaproteobacteria	fagA												Bacteria	1NJ8Q@1224,1SH2F@1236,2EG9Q@1,33A1H@2	NA|NA|NA	S	FagA protein
BV82_0324	BV82_0324	5562.17683669726	-0.798154131606907	0.310722694654396	-2.5687024003659	0.010208008056113	0.049480772247554	1163398.AJJP01000105_gene1435	2.9e-249	867.5	Gammaproteobacteria	fumC	GO:0003674,GO:0003824,GO:0004333,GO:0005575,GO:0005576,GO:0005618,GO:0005622,GO:0005623,GO:0005737,GO:0005829,GO:0005886,GO:0006082,GO:0006091,GO:0006099,GO:0006101,GO:0006106,GO:0006108,GO:0008150,GO:0008152,GO:0009060,GO:0009987,GO:0015980,GO:0016020,GO:0016829,GO:0016835,GO:0016836,GO:0016999,GO:0017144,GO:0019752,GO:0030312,GO:0040007,GO:0043436,GO:0043648,GO:0044237,GO:0044238,GO:0044281,GO:…	4.2.1.2	ko:K01679	ko00020,ko00620,ko00720,ko01100,ko01110,ko01120,ko01130,ko01200,ko04934,ko05200,ko05211,map00020,map00620,map00720,map01100,map01110,map01120,map01130,map01200,map04934,map05200,map05211	M00009,M00011,M00173,M00376	R01082	RC00443	ko00000,ko00001,ko00002,ko01000				Bacteria	1MUQI@1224,1RNUS@1236,COG0114@1,COG0114@2	NA|NA|NA	C	Involved in the TCA cycle. Catalyzes the stereospecific interconversion of fumarate to L-malate
BV82_0325	BV82_0325	787.341360866457	-1.09217612070537	0.346347919496922	-3.15340748196722	0.00161376372565621	0.0106539741111284	1163398.AJJP01000105_gene1434	3.8e-81	307.4	Gammaproteobacteria													Bacteria	1NHQ9@1224,1SFC3@1236,2EGCE@1,33A47@2	NA|NA|NA
BV82_0326	BV82_0326	2949.92061729195	-0.651987876007999	0.365892655993217	-1.78191025517628	0.0747638679197836	0.216695052209769	1163398.AJJP01000105_gene1433	7e-115	419.9	Gammaproteobacteria	sodA		1.15.1.1	ko:K04564	ko04013,ko04068,ko04146,ko04211,ko04212,ko04213,ko05016,map04013,map04068,map04146,map04211,map04212,map04213,map05016				ko00000,ko00001,ko01000				Bacteria	1MV24@1224,1SZW5@1236,COG0605@1,COG0605@2	NA|NA|NA	C	Destroys radicals which are normally produced within the cells and which are toxic to biological systems
BV82_0327	BV82_0327	824.848089517137	-0.639550090132077	0.432934174661125	-1.47724556656374	0.139609823391882	0.331608163345988	237609.PSAKL28_42930	1.3e-146	525.8	Gammaproteobacteria	gufA			ko:K07238					ko00000,ko02000	2.A.5.5			Bacteria	1MWEZ@1224,1RNXU@1236,COG0428@1,COG0428@2	NA|NA|NA	P	Mediates zinc uptake. May also transport other divalent cations
BV82_0328	BV82_0328	308.877391768488	-0.80691729352149	0.311403008788665	-2.59123152554093	0.00956331282209205	0.046977677020803	1163398.AJJP01000104_gene1474	5.4e-43	179.9	Gammaproteobacteria	ptsH	GO:0005575,GO:0005622,GO:0005623,GO:0005737,GO:0044424,GO:0044464		ko:K02784,ko:K08485,ko:K11189	ko02060,map02060				ko00000,ko00001,ko02000	4.A.2.1,8.A.8.1.1			Bacteria	1N6RM@1224,1SCXX@1236,COG1925@1,COG1925@2	NA|NA|NA	G	Phosphotransferase System
BV82_0329	BV82_0329	1117.59469331231	-0.405700877847707	0.318228092944856	-1.27487449047438	0.202353669454212	0.422591710154216	1163398.AJJP01000104_gene1473	2.6e-160	571.2	Gammaproteobacteria	rapZ	GO:0003674,GO:0003676,GO:0003723,GO:0005488,GO:0005515,GO:0005575,GO:0005623,GO:0005886,GO:0006139,GO:0006396,GO:0006725,GO:0006807,GO:0008150,GO:0008152,GO:0009987,GO:0010467,GO:0016020,GO:0016070,GO:0034641,GO:0042802,GO:0043170,GO:0044237,GO:0044238,GO:0044464,GO:0046483,GO:0071704,GO:0071944,GO:0090304,GO:0097159,GO:1901360,GO:1901363		ko:K06958					ko00000,ko03019				Bacteria	1MVX6@1224,1RNJX@1236,COG1660@1,COG1660@2	NA|NA|NA	S	Modulates the synthesis of GlmS, by affecting the processing and stability of the regulatory small RNA GlmZ. When glucosamine-6-phosphate (GlcN6P) concentrations are high in the cell, RapZ binds GlmZ and targets it to cleavage by RNase E. Consequently, GlmZ is inactivated and unable to activate GlmS synthesis. Under low GlcN6P concentrations, RapZ is sequestered and inactivated by an other regula…
BV82_0333	BV82_0333	320.01328138108	-0.374738025937004	0.273214980181567	-1.37158667393702	0.170192144613759	0.377148327915035	1163398.AJJP01000104_gene1469	9.7e-132	476.1	Gammaproteobacteria	lptB	GO:0003674,GO:0003824,GO:0005215,GO:0005319,GO:0005575,GO:0005623,GO:0005886,GO:0006810,GO:0006869,GO:0008150,GO:0010876,GO:0015221,GO:0015399,GO:0015405,GO:0015437,GO:0015920,GO:0016020,GO:0016021,GO:0016462,GO:0016787,GO:0016817,GO:0016818,GO:0016887,GO:0017111,GO:0022804,GO:0022857,GO:0022884,GO:0031224,GO:0032991,GO:0033036,GO:0034040,GO:0042623,GO:0042626,GO:0043190,GO:0043492,GO:0044425,GO:…		ko:K01990,ko:K06861	ko02010,map02010	M00254,M00320			ko00000,ko00001,ko00002,ko01000,ko02000	1.B.42.1,3.A.1			Bacteria	1MU8M@1224,1RPW1@1236,COG1137@1,COG1137@2	NA|NA|NA	S	abc transporter atp-binding protein
BV82_0335	BV82_0335	220.753318638424	-0.241187083129366	0.294400394287509	-0.819248505808131	0.412644645491552	0.644091020297634	1163398.AJJP01000104_gene1467	5.8e-103	380.2	Gammaproteobacteria	lptC	GO:0003674,GO:0005215,GO:0005488,GO:0005515,GO:0005575,GO:0005623,GO:0005886,GO:0005887,GO:0006810,GO:0006869,GO:0008150,GO:0010876,GO:0015920,GO:0016020,GO:0016021,GO:0017089,GO:0030288,GO:0030313,GO:0031224,GO:0031226,GO:0031975,GO:0033036,GO:0042597,GO:0042802,GO:0044425,GO:0044459,GO:0044464,GO:0046836,GO:0051179,GO:0051234,GO:0071702,GO:0071944,GO:1901264		ko:K02040,ko:K11719	ko02010,ko02020,ko05152,map02010,map02020,map05152	M00222			ko00000,ko00001,ko00002,ko02000	1.B.42.1,3.A.1.7		iB21_1397.B21_03015,iECBD_1354.ECBD_0543,iECB_1328.ECB_03064,iECD_1391.ECD_03064	Bacteria	1R5UK@1224,1S3S8@1236,COG3117@1,COG3117@2	NA|NA|NA	S	Involved in the assembly of lipopolysaccharide (LPS). Required for the translocation of LPS from the inner membrane to the outer membrane. Facilitates the transfer of LPS from the inner membrane to the periplasmic protein LptA. Could be a docking site for LptA
BV82_0336	BV82_0336	147.046953715673	-0.022268576931601	0.419300043460634	-0.0531089306545509	0.957645115863468	0.979035814327772	1163398.AJJP01000104_gene1466	3.2e-92	344.4	Gammaproteobacteria	kdsC		3.1.3.45	ko:K03270	ko00540,ko01100,map00540,map01100	M00063	R03350	RC00017	ko00000,ko00001,ko00002,ko01000,ko01005				Bacteria	1RH85@1224,1S6D0@1236,COG1778@1,COG1778@2	NA|NA|NA	S	Involved in the biosynthesis of lipopolysaccharides (LPSs). Catalyzes the hydrolysis of 3-deoxy-D-manno-octulosonate 8-phosphate (KDO 8-P) to 3-deoxy-D-manno-octulosonate (KDO) and inorganic phosphate
BV82_0337	BV82_0337	401.09962427432	-0.163012237086413	0.297204300574965	-0.548485458558482	0.583358611321832	0.77715840747045	1163398.AJJP01000104_gene1465	1.2e-172	612.5	Gammaproteobacteria	kdsD	GO:0000271,GO:0003674,GO:0003824,GO:0005975,GO:0005976,GO:0005996,GO:0006082,GO:0006629,GO:0008150,GO:0008152,GO:0008610,GO:0008653,GO:0009058,GO:0009059,GO:0009103,GO:0009987,GO:0016051,GO:0016053,GO:0016853,GO:0016860,GO:0016861,GO:0019146,GO:0019294,GO:0019752,GO:0033692,GO:0034637,GO:0034645,GO:0043170,GO:0043436,GO:0044237,GO:0044238,GO:0044249,GO:0044255,GO:0044260,GO:0044262,GO:0044264,GO:…	5.3.1.13	ko:K06041	ko00540,ko01100,map00540,map01100	M00063	R01530	RC00541	ko00000,ko00001,ko00002,ko01000,ko01005			iECH74115_1262.ECH74115_4519,iECSP_1301.ECSP_4172,iECs_1301.ECs4076,iPC815.YPO3577,iSFV_1184.SFV_3227,iSFxv_1172.SFxv_3550,iYL1228.KPN_03607,iZ_1308.Z4560	Bacteria	1MUXD@1224,1RMT9@1236,COG0517@1,COG0517@2,COG0794@1,COG0794@2	NA|NA|NA	M	Arabinose 5-phosphate isomerase
BV82_0338	BV82_0338	896.324113120959	-0.303527308758894	0.290109488137212	-1.04625088516696	0.295445214996357	0.527699520969103	1163398.AJJP01000104_gene1464	1.5e-149	535.4	Gammaproteobacteria	mlaF	GO:0000166,GO:0003674,GO:0003824,GO:0005488,GO:0005524,GO:0008144,GO:0016462,GO:0016787,GO:0016817,GO:0016818,GO:0016887,GO:0017076,GO:0017111,GO:0030554,GO:0032553,GO:0032555,GO:0032559,GO:0035639,GO:0036094,GO:0043167,GO:0043168,GO:0097159,GO:0097367,GO:1901265,GO:1901363		ko:K02065	ko02010,map02010	M00210,M00669,M00670			ko00000,ko00001,ko00002,ko02000	3.A.1.27			Bacteria	1MUSD@1224,1RMCJ@1236,COG1127@1,COG1127@2	NA|NA|NA	Q	(ABC) transporter
BV82_0339	BV82_0339	585.637604082041	0.643499786299755	0.330977959476707	1.94423757798604	0.0518668081978308	0.167493898929223	237609.PSAKL28_42810	1e-137	496.1	Gammaproteobacteria	mlaE	GO:0005575,GO:0005623,GO:0005886,GO:0016020,GO:0044464,GO:0071944		ko:K02066	ko02010,map02010	M00210,M00669,M00670			ko00000,ko00001,ko00002,ko02000	3.A.1.27			Bacteria	1MVPN@1224,1RM9H@1236,COG0767@1,COG0767@2	NA|NA|NA	Q	COG0767 ABC-type transport system involved in resistance to organic solvents, permease component
BV82_0340	BV82_0340	952.766023769673	0.0488402969246382	0.343403877195064	0.142224069581181	0.886903020265067	0.945687854388672	1163398.AJJP01000104_gene1462	4.9e-76	290.4	Gammaproteobacteria	mlaD	GO:0003674,GO:0005488,GO:0005543,GO:0005575,GO:0005623,GO:0005886,GO:0005887,GO:0008289,GO:0016020,GO:0016021,GO:0030288,GO:0030313,GO:0031224,GO:0031226,GO:0031975,GO:0042597,GO:0043167,GO:0043168,GO:0044425,GO:0044459,GO:0044464,GO:0071944		ko:K02067	ko02010,map02010	M00210,M00669,M00670			ko00000,ko00001,ko00002,ko02000	3.A.1.27			Bacteria	1NCUG@1224,1RQ0Y@1236,COG1463@1,COG1463@2	NA|NA|NA	Q	ABC-type transport system involved in resistance to organic solvents periplasmic component
BV82_0341	BV82_0341	1191.33128278953	-0.111348732066964	0.277908535638297	-0.400666830226064	0.688665434990474	0.838908606916543	1163398.AJJP01000104_gene1461	5.9e-112	410.2	Gammaproteobacteria	ttg2D	GO:0005575,GO:0005623,GO:0006810,GO:0006811,GO:0006820,GO:0006869,GO:0008150,GO:0009987,GO:0010876,GO:0015711,GO:0015748,GO:0015914,GO:0016043,GO:0030288,GO:0030313,GO:0031975,GO:0033036,GO:0042597,GO:0044464,GO:0051179,GO:0051234,GO:0061024,GO:0071702,GO:0071840,GO:0120009,GO:0120010		ko:K07323	ko02010,map02010	M00210			ko00000,ko00001,ko00002,ko02000	3.A.1.27.3			Bacteria	1NFS5@1224,1SFGG@1236,COG2854@1,COG2854@2	NA|NA|NA	Q	Toluene tolerance protein
BV82_0342	BV82_0342	323.21120518187	-1.03828792247769	0.312891992911069	-3.31835887782782	0.000905480645566889	0.00648133514721562	1163398.AJJP01000104_gene1460	9e-47	192.6	Proteobacteria	ttg2E			ko:K07122	ko02010,map02010	M00210			ko00000,ko00001,ko00002,ko02000	3.A.1.27.3			Bacteria	1QTSG@1224,COG1366@1,COG1366@2	NA|NA|NA	T	factor (Antagonist
BV82_0343	BV82_0343	335.966713970381	-0.464410014090676	0.365452599971386	-1.27078043534794	0.203806770837896	0.423978307246902	1163398.AJJP01000104_gene1459	3.5e-38	163.7	Proteobacteria	yrbA	GO:0003674,GO:0005488,GO:0005575,GO:0005622,GO:0005623,GO:0005737,GO:0005829,GO:0044424,GO:0044444,GO:0044464,GO:0048037,GO:0051536,GO:0051537,GO:0051540		ko:K07390					ko00000,ko03029,ko03110				Bacteria	1NPQD@1224,COG5007@1,COG5007@2	NA|NA|NA	K	Belongs to the BolA IbaG family
BV82_0348	BV82_0348	32.6971887395282	-0.43148323561342	0.725657680632539	-0.594609892693902	0.552104265819872	0.758624489005129	1163398.AJJP01000223_gene2350	1.3e-114	419.1	Gammaproteobacteria													Bacteria	1ND4D@1224,1S52D@1236,COG2186@1,COG2186@2	NA|NA|NA	K	GntR family transcriptional regulator
BV82_0349	BV82_0349	97.0660024003282	0.197416794771021	0.338006459587736	0.584062195177597	0.55917846839293	0.762098320129693	1163398.AJJP01000223_gene2351	1e-232	812.4	Gammaproteobacteria				ko:K03449					ko00000,ko02000	2.A.1.17			Bacteria	1MXGT@1224,1RNWA@1236,COG2807@1,COG2807@2	NA|NA|NA	P	Major facilitator superfamily
BV82_0350	BV82_0350	114.105712838813	0.113429202244624	0.33725147135531	0.336334195337344	0.736618866205256	0.866824673210634	1163398.AJJP01000223_gene2352	3.4e-85	320.9	Gammaproteobacteria				ko:K06893					ko00000				Bacteria	1MZ0P@1224,1S7Z4@1236,COG3631@1,COG3631@2	NA|NA|NA	S	Ketosteroid
BV82_0351	BV82_0351	28.5442235288384	0.679861410361913	0.605373943595031	1.1230437278561	0.26141892338229	0.492228669026781	1163398.AJJP01000223_gene2353	1.7e-50	204.9	Gammaproteobacteria	yhbQ	GO:0003674,GO:0003824,GO:0004518,GO:0004519,GO:0004520,GO:0004527,GO:0004529,GO:0004536,GO:0006139,GO:0006259,GO:0006725,GO:0006807,GO:0008150,GO:0008152,GO:0008296,GO:0008408,GO:0009987,GO:0016787,GO:0016788,GO:0016796,GO:0016895,GO:0034641,GO:0043170,GO:0044237,GO:0044238,GO:0044260,GO:0046483,GO:0071704,GO:0090304,GO:0090305,GO:0140097,GO:1901360		ko:K07461					ko00000				Bacteria	1MZ4K@1224,1SGH5@1236,COG2827@1,COG2827@2	NA|NA|NA	L	GIY-YIG nuclease
BV82_0352	BV82_0352	211.162333688185	-0.697520756604982	0.435263660898418	-1.60252467473449	0.10903963562492	0.280241927662501	1163398.AJJP01000223_gene2354	2e-191	674.9	Gammaproteobacteria	ndpA	GO:0003674,GO:0003676,GO:0003677,GO:0003690,GO:0003723,GO:0003727,GO:0005488,GO:0005515,GO:0005575,GO:0005622,GO:0005623,GO:0009295,GO:0042802,GO:0043226,GO:0043228,GO:0043229,GO:0043232,GO:0043590,GO:0044424,GO:0044464,GO:0097159,GO:1901363		ko:K06899					ko00000,ko03036				Bacteria	1NXJU@1224,1RP8N@1236,COG3081@1,COG3081@2	NA|NA|NA	S	Nucleoid-associated protein
BV82_0353	BV82_0353	20.1650211750843	0.513134187845361	0.614728588127545	0.834732917511386	0.403868103387551	NA	NA	NA	NA	NA	NA	NA	NA	NA	NA	NA	NA	NA	NA	NA	NA	NA	NA	NA	NA	NA	NA
BV82_0354	BV82_0354	3329.14193548677	-0.101616505071768	0.386316420169538	-0.263039570068423	0.792520080174945	0.895851812852779	1005395.CSV86_10592	1.1e-41	175.6	Pseudomonas putida group	hup			ko:K03530					ko00000,ko03032,ko03036,ko03400				Bacteria	1N71T@1224,1SSH0@1236,1YZ0T@136845,COG0776@1,COG0776@2	NA|NA|NA	L	Belongs to the bacterial histone-like protein family
BV82_0355	BV82_0355	41.9018821975262	-0.656157021732054	0.50118372076614	-1.30921455455299	0.190461683416019	0.407459601375394	1163398.AJJP01000167_gene1741	8.3e-187	659.4	Gammaproteobacteria	rlmF	GO:0000154,GO:0001510,GO:0003674,GO:0003824,GO:0006139,GO:0006364,GO:0006396,GO:0006725,GO:0006807,GO:0008150,GO:0008152,GO:0008168,GO:0008170,GO:0008173,GO:0008649,GO:0008757,GO:0008988,GO:0009451,GO:0009987,GO:0010467,GO:0016070,GO:0016072,GO:0016433,GO:0016740,GO:0016741,GO:0022613,GO:0031167,GO:0032259,GO:0034470,GO:0034641,GO:0034660,GO:0042254,GO:0043170,GO:0043412,GO:0043414,GO:0044085,GO:…	2.1.1.181	ko:K06970			R07232	RC00003,RC00335	ko00000,ko01000,ko03009				Bacteria	1MUI4@1224,1RMVA@1236,COG3129@1,COG3129@2	NA|NA|NA	J	Specifically methylates the adenine in position 1618 of 23S rRNA
BV82_0357	BV82_0357	54.8349928339621	-0.0714622697317128	0.390344258123998	-0.183074986359891	0.854739182052458	0.930381547351864	1005395.CSV86_10607	2e-42	178.3	Pseudomonas putida group													Bacteria	1PCEV@1224,1SXF0@1236,1YYVH@136845,2A4B9@1,30SWW@2	NA|NA|NA
BV82_0358	BV82_0358	14.9459066661412	-1.04427407958889	0.692132974185373	-1.50877666364325	0.131355866312442	NA	1163398.AJJP01000167_gene1738	1.7e-75	288.5	Gammaproteobacteria	holC	GO:0005575,GO:0005622,GO:0005623,GO:0006275,GO:0008150,GO:0009314,GO:0009360,GO:0009628,GO:0009889,GO:0009891,GO:0009893,GO:0010556,GO:0010557,GO:0010604,GO:0019219,GO:0019222,GO:0030174,GO:0031323,GO:0031325,GO:0031326,GO:0031328,GO:0032298,GO:0032991,GO:0042575,GO:0043846,GO:0043847,GO:0044424,GO:0044464,GO:0045740,GO:0045935,GO:0048518,GO:0048522,GO:0050789,GO:0050794,GO:0050896,GO:0051052,GO:…	2.7.7.7	ko:K02339	ko00230,ko00240,ko01100,ko03030,ko03430,ko03440,map00230,map00240,map01100,map03030,map03430,map03440	M00260	R00375,R00376,R00377,R00378	RC02795	ko00000,ko00001,ko00002,ko01000,ko03032,ko03400				Bacteria	1MZ3V@1224,1S94K@1236,COG2927@1,COG2927@2	NA|NA|NA	L	DNA polymerase III chi subunit
BV82_0360	BV82_0360	241.590176112665	-0.337998994252493	0.276980215974397	-1.2203001324966	0.222351119602559	0.447333613401598	1163398.AJJP01000167_gene1736	8.3e-199	699.5	Gammaproteobacteria	lptF	GO:0003674,GO:0003824,GO:0005215,GO:0005319,GO:0005575,GO:0005623,GO:0005886,GO:0006810,GO:0006869,GO:0008150,GO:0010876,GO:0015221,GO:0015399,GO:0015405,GO:0015437,GO:0015920,GO:0016020,GO:0016021,GO:0016462,GO:0016787,GO:0016817,GO:0016818,GO:0016887,GO:0017111,GO:0022804,GO:0022857,GO:0022884,GO:0031224,GO:0032991,GO:0033036,GO:0034040,GO:0042623,GO:0042626,GO:0043190,GO:0043492,GO:0044425,GO:…		ko:K07091,ko:K11720	ko02010,map02010	M00320			ko00000,ko00001,ko00002,ko02000	1.B.42.1		iECED1_1282.ECED1_5114,iUMNK88_1353.UMNK88_5207	Bacteria	1MUF2@1224,1RMN5@1236,COG0795@1,COG0795@2	NA|NA|NA	S	Permease
BV82_0361	BV82_0361	281.434008356237	-0.53826959414303	0.268745484012678	-2.00289726214576	0.0451883170311115	0.151904229567861	1163398.AJJP01000167_gene1735	1.7e-193	681.8	Gammaproteobacteria	lptG	GO:0005575,GO:0005623,GO:0005886,GO:0006810,GO:0006869,GO:0008150,GO:0010876,GO:0015920,GO:0016020,GO:0016021,GO:0031224,GO:0032991,GO:0033036,GO:0043190,GO:0044425,GO:0044459,GO:0044464,GO:0051179,GO:0051234,GO:0071702,GO:0071944,GO:0098533,GO:0098796,GO:0098797,GO:1901264,GO:1902494,GO:1902495,GO:1904949,GO:1990351		ko:K11720	ko02010,map02010	M00320			ko00000,ko00001,ko00002,ko02000	1.B.42.1		iSSON_1240.SSON_4447	Bacteria	1MVW3@1224,1RM8H@1236,COG0795@1,COG0795@2	NA|NA|NA	S	permease
BV82_0362	BV82_0362	161.607991309892	-0.609754952121759	0.320597728290794	-1.90193160560604	0.0571800966257907	0.17928307389552	1163398.AJJP01000167_gene1734	2.2e-87	328.2	Gammaproteobacteria	VP2641												Bacteria	1N7R6@1224,1SCCT@1236,COG1714@1,COG1714@2	NA|NA|NA	S	membrane protein domain
BV82_0363	BV82_0363	13979.2398894075	-0.778473414357633	0.400676878010438	-1.94289577732347	0.0520287522485081	0.167902956408745	1163398.AJJP01000167_gene1733	8.8e-33	145.6	Gammaproteobacteria	tapB			ko:K03704					ko00000,ko03000				Bacteria	1N6Q5@1224,1SCA7@1236,COG1278@1,COG1278@2	NA|NA|NA	K	Cold shock
BV82_0364	BV82_0364	656.165332794568	0.501702484580456	0.296239884143241	1.69356832565418	0.0903473411624914	0.245744767961977	1163398.AJJP01000167_gene1732	2.8e-210	737.6	Gammaproteobacteria	gcvT	GO:0001505,GO:0003674,GO:0003824,GO:0004047,GO:0005575,GO:0005622,GO:0005623,GO:0005737,GO:0005960,GO:0006082,GO:0006520,GO:0006544,GO:0006546,GO:0006807,GO:0008150,GO:0008152,GO:0008168,GO:0008483,GO:0009056,GO:0009063,GO:0009069,GO:0009071,GO:0009987,GO:0016054,GO:0016740,GO:0016741,GO:0016769,GO:0017144,GO:0019464,GO:0019752,GO:0032259,GO:0032991,GO:0042133,GO:0042135,GO:0042737,GO:0043436,GO:…	2.1.2.1,2.1.2.10	ko:K00600,ko:K00605	ko00260,ko00460,ko00630,ko00670,ko00680,ko01100,ko01110,ko01120,ko01130,ko01200,ko01230,ko01523,map00260,map00460,map00630,map00670,map00680,map01100,map01110,map01120,map01130,map01200,map01230,map01523	M00140,M00141,M00346,M00532	R00945,R01221,R02300,R04125,R09099	RC00022,RC00069,RC00112,RC00183,RC01583,RC02834,RC02958	ko00000,ko00001,ko00002,ko01000				Bacteria	1MV96@1224,1RN2A@1236,COG0404@1,COG0404@2	NA|NA|NA	E	The glycine cleavage system catalyzes the degradation of glycine
BV82_0365	BV82_0365	289.927106103543	0.78051348388559	0.375276033801103	2.07983834187308	0.037540362994355	0.133377112695992	1163398.AJJP01000167_gene1731	2.1e-252	877.9	Gammaproteobacteria	sdaA		4.3.1.17	ko:K01752	ko00260,ko00270,ko01100,ko01110,ko01130,ko01200,ko01230,map00260,map00270,map01100,map01110,map01130,map01200,map01230		R00220,R00590	RC00331,RC02600	ko00000,ko00001,ko01000				Bacteria	1MUZN@1224,1RMJZ@1236,COG1760@1,COG1760@2	NA|NA|NA	E	l-serine dehydratase
BV82_0366	BV82_0366	2004.65030581553	1.78842156883887	0.282286879851552	6.33547534968453	2.36610643626223e-10	9.38555553050685e-09	1163398.AJJP01000167_gene1730	0	1894.8	Gammaproteobacteria	gcvP	GO:0005575,GO:0005618,GO:0005623,GO:0005886,GO:0008150,GO:0016020,GO:0030312,GO:0040007,GO:0044464,GO:0071944	1.4.4.2	ko:K00281,ko:K00282	ko00260,ko00630,ko01100,ko01110,ko01130,ko01200,map00260,map00630,map01100,map01110,map01130,map01200	M00532	R01221,R03425	RC00022,RC00929,RC02834,RC02880	ko00000,ko00001,ko00002,ko01000				Bacteria	1MUDP@1224,1RND3@1236,COG0403@1,COG0403@2,COG1003@1,COG1003@2	NA|NA|NA	E	The glycine cleavage system catalyzes the degradation of glycine. The P protein binds the alpha-amino group of glycine through its pyridoxal phosphate cofactor
BV82_0367	BV82_0367	183.142712098895	1.18813016072946	0.329807257454939	3.60249853171224	0.000315173181208724	0.00266469687842545	1163398.AJJP01000167_gene1729	3.2e-65	254.2	Gammaproteobacteria	gcvH			ko:K02437	ko00260,ko00630,ko01100,ko01110,ko01130,ko01200,map00260,map00630,map01100,map01110,map01130,map01200	M00532	R01221	RC00022,RC02834	ko00000,ko00001,ko00002				Bacteria	1RGV7@1224,1S656@1236,COG0509@1,COG0509@2	NA|NA|NA	E	The glycine cleavage system catalyzes the degradation of glycine. The H protein shuttles the methylamine group of glycine from the P protein to the T protein
BV82_0368	BV82_0368	256.396605057178	0.00763200025894381	0.3506849785392	0.0217631228196183	0.982636910941671	0.990182800593402	1163398.AJJP01000167_gene1728	7.1e-286	989.2	Gammaproteobacteria	tyrR	GO:0000166,GO:0003674,GO:0003676,GO:0003677,GO:0005488,GO:0005524,GO:0005575,GO:0005622,GO:0005623,GO:0005737,GO:0005829,GO:0006355,GO:0008144,GO:0008150,GO:0009889,GO:0009890,GO:0009892,GO:0010468,GO:0010556,GO:0010558,GO:0010605,GO:0010629,GO:0017076,GO:0019219,GO:0019222,GO:0030554,GO:0031323,GO:0031324,GO:0031326,GO:0031327,GO:0032553,GO:0032555,GO:0032559,GO:0035639,GO:0036094,GO:0043167,GO:…		ko:K03721					ko00000,ko03000				Bacteria	1QTS3@1224,1RNAI@1236,COG3283@1,COG3283@2	NA|NA|NA	K	Transcriptional regulator of aromatic amino acids metabolism
BV82_0369	BV82_0369	664.876687630504	-0.87964640855955	0.272404078528439	-3.22919690964801	0.00124138388897826	0.00853433868718099	1388763.O165_017970	5e-52	210.3	Pseudomonas putida group													Bacteria	1QNHS@1224,1TM3J@1236,1YYXF@136845,2BZJU@1,329DN@2	NA|NA|NA	S	Domain of unknown function (DUF5064)
BV82_0371	BV82_0371	4452.39827266608	-0.680897511238341	0.393019343800435	-1.73247836774182	0.0831884254045938	0.231972410618551	1163398.AJJP01000167_gene1725	1.7e-195	688.3	Gammaproteobacteria	argF	GO:0000050,GO:0003674,GO:0003824,GO:0004585,GO:0005575,GO:0005622,GO:0005623,GO:0005737,GO:0006082,GO:0006520,GO:0006525,GO:0006526,GO:0006591,GO:0006807,GO:0006950,GO:0006974,GO:0008150,GO:0008152,GO:0008652,GO:0009058,GO:0009064,GO:0009084,GO:0009987,GO:0016053,GO:0016740,GO:0016741,GO:0016743,GO:0019627,GO:0019752,GO:0033554,GO:0034641,GO:0042450,GO:0043436,GO:0043603,GO:0043604,GO:0044237,GO:…	2.1.3.3	ko:K00611	ko00220,ko01100,ko01110,ko01130,ko01230,map00220,map01100,map01110,map01130,map01230	M00029,M00844	R01398	RC00096	ko00000,ko00001,ko00002,ko01000			iAF1260.b0273,iECDH10B_1368.ECDH10B_0261,iECS88_1305.ECS88_4841,iHN637.CLJU_RS12430,iJO1366.b0273,iJR904.b0273,iY75_1357.Y75_RS01410	Bacteria	1MUFM@1224,1RQ59@1236,COG0078@1,COG0078@2	NA|NA|NA	E	Reversibly catalyzes the transfer of the carbamoyl group from carbamoyl phosphate (CP) to the N(epsilon) atom of ornithine (ORN) to produce L-citrulline
BV82_0373	BV82_0373	954.271821049298	-0.0473032147265504	0.334897886309651	-0.141246680436834	0.887675070043821	0.945687854388672	1163398.AJJP01000167_gene1723	3.2e-245	854	Gammaproteobacteria	arcD			ko:K03758					ko00000,ko02000	2.A.3.2			Bacteria	1MUA2@1224,1RNND@1236,COG0531@1,COG0531@2	NA|NA|NA	E	Arginine ornithine antiporter
BV82_0374	BV82_0374	1635.0966292834	1.80139732691113	0.271898386202376	6.62525935542087	3.46639015100122e-11	1.60194340958891e-09	1163398.AJJP01000167_gene1722	7.5e-253	879.4	Gammaproteobacteria	arcD			ko:K03758					ko00000,ko02000	2.A.3.2			Bacteria	1MUA2@1224,1RNND@1236,COG0531@1,COG0531@2	NA|NA|NA	E	Arginine ornithine antiporter
BV82_0375	BV82_0375	171.122433406539	-0.429828363412018	0.50262776224376	-0.855162399890604	0.392461248600398	0.625206005133164	1163398.AJJP01000167_gene1721	7.2e-261	906	Gammaproteobacteria	yfdE												Bacteria	1MU2K@1224,1RNB5@1236,COG1804@1,COG1804@2	NA|NA|NA	C	acyl-CoA transferases carnitine dehydratase
BV82_0376	BV82_0376	1098.97789042975	-1.25910608376388	0.407502222966547	-3.08981402505684	0.00200281860152392	0.0127112220576718	1163398.AJJP01000167_gene1720	0	1200.3	Gammaproteobacteria				ko:K03406	ko02020,ko02030,map02020,map02030				ko00000,ko00001,ko02035				Bacteria	1MU9B@1224,1RMH0@1236,COG0840@1,COG0840@2	NA|NA|NA	NT	chemotaxis, protein
BV82_0377	BV82_0377	55.1271241078711	-1.23388761081083	0.403696797535069	-3.05647113958996	0.00223959039650092	0.0139717566020241	1163398.AJJP01000167_gene1719	4.6e-73	280.4	Gammaproteobacteria	ybaN			ko:K09790					ko00000				Bacteria	1N7BI@1224,1SCJZ@1236,COG2832@1,COG2832@2	NA|NA|NA	S	Membrane
BV82_0378	BV82_0378	182.681759064375	-2.25484929098446	0.597803465865068	-3.77189062917445	0.000162015273356445	0.0015062357444857	1163398.AJJP01000167_gene1718	3.5e-106	391	Gammaproteobacteria	hemO		1.14.99.58	ko:K07215	ko00860,map00860				ko00000,ko00001,ko01000				Bacteria	1N367@1224,1SBGE@1236,COG3230@1,COG3230@2	NA|NA|NA	P	Heme oxygenase
BV82_0379	BV82_0379	689.693956730389	-0.0398196683225748	0.289980856963153	-0.137318265555835	0.890779233371902	0.946452935457646	1163398.AJJP01000167_gene1717	0	1739.2	Gammaproteobacteria	phuR			ko:K16087					ko00000,ko02000	1.B.14.2			Bacteria	1MX42@1224,1RQ2K@1236,COG1629@1,COG4771@2	NA|NA|NA	P	receptor
BV82_0380	BV82_0380	106.412831687485	-0.823388711689294	0.396205188149042	-2.07818760661851	0.0376920831325219	0.133691740470048	1163398.AJJP01000167_gene1716	1.2e-166	592.4	Proteobacteria				ko:K07165					ko00000				Bacteria	1RA9D@1224,COG3712@1,COG3712@2	NA|NA|NA	PT	Sigma factor
BV82_0381	BV82_0381	305.982265970938	-2.03605955638835	0.313717404067672	-6.49010711547631	8.57753674303259e-11	3.64545311578885e-09	1163398.AJJP01000167_gene1715	5.9e-83	313.5	Gammaproteobacteria				ko:K03088					ko00000,ko03021				Bacteria	1N60R@1224,1RZQF@1236,COG1595@1,COG1595@2	NA|NA|NA	K	Belongs to the sigma-70 factor family. ECF subfamily
BV82_0382	BV82_0382	1617.97118041692	-0.420594735896931	0.250044854660303	-1.68207714759149	0.0925538810787031	0.250174034034427	1163398.AJJP01000167_gene1714	1.1e-186	659.1	Gammaproteobacteria	gapA		1.2.1.12	ko:K00134	ko00010,ko00710,ko01100,ko01110,ko01120,ko01130,ko01200,ko01230,ko04066,ko05010,map00010,map00710,map01100,map01110,map01120,map01130,map01200,map01230,map04066,map05010	M00001,M00002,M00003,M00165,M00166,M00308,M00552	R01061	RC00149	ko00000,ko00001,ko00002,ko01000,ko04131,ko04147				Bacteria	1MU93@1224,1RMBM@1236,COG0057@1,COG0057@2	NA|NA|NA	G	Belongs to the glyceraldehyde-3-phosphate dehydrogenase family
BV82_0385	BV82_0385	227.966434643235	-0.356147166992463	0.319496734543922	-1.11471301107618	0.264973423620457	0.495978567217214	1163398.AJJP01000167_gene1711	4e-130	470.7	Gammaproteobacteria													Bacteria	1MY3D@1224,1RPKN@1236,COG0745@1,COG0745@2	NA|NA|NA	K	Response regulators consisting of a CheY-like receiver domain and a winged-helix DNA-binding domain
BV82_0386	BV82_0386	114.846265054874	-0.463741890030951	0.408524478475783	-1.13516304276597	0.256307011110892	0.486064291987189	1163398.AJJP01000167_gene1710	4.5e-258	896.7	Gammaproteobacteria													Bacteria	1MUAK@1224,1RPP2@1236,COG0642@1,COG2205@2	NA|NA|NA	T	PhoQ Sensor
BV82_0387	BV82_0387	198.3184062212	1.36554701613658	0.280769083553901	4.8635946623889	1.15272856444445e-06	1.93203801646323e-05	1163398.AJJP01000167_gene1709	6.1e-238	829.7	Gammaproteobacteria	gtsA			ko:K17315	ko02010,map02010	M00605			ko00000,ko00001,ko00002,ko02000	3.A.1.1.24,3.A.1.1.30			Bacteria	1MUYE@1224,1RRFK@1236,COG1653@1,COG1653@2	NA|NA|NA	G	ABC-type sugar transport system periplasmic component
BV82_0388	BV82_0388	22.0469981329593	0.500776346670118	0.645292219003305	0.776045847017339	0.437721916220815	0.669523239463714	1163398.AJJP01000167_gene1708	4.4e-166	590.5	Gammaproteobacteria	gtsB			ko:K15771,ko:K17316	ko02010,map02010	M00491,M00605			ko00000,ko00001,ko00002,ko02000	3.A.1.1.16,3.A.1.1.2,3.A.1.1.24,3.A.1.1.30			Bacteria	1MU84@1224,1S0D0@1236,COG1175@1,COG1175@2	NA|NA|NA	P	COG1175 ABC-type sugar transport systems, permease components
BV82_0389	BV82_0389	28.1736043711353	0.202444803592973	0.510024375761509	0.396931623690938	0.69141788344059	0.840582477001502	1163398.AJJP01000167_gene1707	3.2e-147	527.7	Gammaproteobacteria	gtsC			ko:K17317	ko02010,map02010	M00605			ko00000,ko00001,ko00002,ko02000	3.A.1.1.24,3.A.1.1.30			Bacteria	1MUT9@1224,1RZHT@1236,COG0395@1,COG0395@2	NA|NA|NA	P	ABC-type sugar transport system, permease component
BV82_0390	BV82_0390	63.5712842730819	0.990773335810876	0.369020525199075	2.68487324729806	0.0072557317298836	0.0375393947454316	1163398.AJJP01000167_gene1706	1.3e-215	755.4	Gammaproteobacteria	gtsD			ko:K10112	ko02010,map02010	M00194,M00196,M00197,M00200,M00201,M00206,M00207,M00491,M00602,M00605,M00606			ko00000,ko00001,ko00002,ko02000	3.A.1.1		iJN746.PP_1018	Bacteria	1MU3I@1224,1RM9E@1236,COG3842@1,COG3842@2	NA|NA|NA	P	Belongs to the ABC transporter superfamily
BV82_0391	BV82_0391	170.087516060835	0.391457653093576	0.299643809812814	1.30640994498808	0.191413185669972	0.408943789851467	1163398.AJJP01000167_gene1705	3e-264	917.1	Gammaproteobacteria	oprB	GO:0005575,GO:0005623,GO:0009279,GO:0016020,GO:0019867,GO:0030312,GO:0030313,GO:0031975,GO:0044462,GO:0044464,GO:0071944		ko:K07267					ko00000,ko02000	1.B.19.1			Bacteria	1NTGF@1224,1SZPI@1236,COG3659@1,COG3659@2	NA|NA|NA	M	Carbohydrate-selective porin
BV82_0392	BV82_0392	317.66479824037	-0.933766120480711	0.350348909694246	-2.66524625778234	0.00769319643360629	0.0392072965995353	1163398.AJJP01000167_gene1704	1.8e-172	611.7	Gammaproteobacteria	yeaD	GO:0005575,GO:0005622,GO:0005623,GO:0005737,GO:0005829,GO:0006950,GO:0006974,GO:0008150,GO:0009987,GO:0033554,GO:0044424,GO:0044444,GO:0044464,GO:0050896,GO:0051716	4.2.1.9,5.1.3.15	ko:K01687,ko:K01792	ko00010,ko00290,ko00770,ko01100,ko01110,ko01120,ko01130,ko01210,ko01230,map00010,map00290,map00770,map01100,map01110,map01120,map01130,map01210,map01230	M00019,M00570	R01209,R02739,R04441,R05070	RC00468,RC00563,RC01714	ko00000,ko00001,ko00002,ko01000				Bacteria	1Q7VN@1224,1RQK0@1236,COG0676@1,COG0676@2	NA|NA|NA	G	Belongs to the glucose-6-phosphate 1-epimerase family
BV82_0393	BV82_0393	194.251398349048	-0.795620591440462	0.351175037678707	-2.26559551811989	0.0234761597530631	0.0943587534091903	1163398.AJJP01000167_gene1703	3e-151	541.2	Gammaproteobacteria	hexR	GO:0000976,GO:0001067,GO:0001130,GO:0001131,GO:0001217,GO:0003674,GO:0003676,GO:0003677,GO:0003690,GO:0003700,GO:0005488,GO:0005575,GO:0005622,GO:0005623,GO:0005737,GO:0005829,GO:0006355,GO:0006950,GO:0006974,GO:0008150,GO:0009889,GO:0009890,GO:0009892,GO:0009987,GO:0010468,GO:0010556,GO:0010558,GO:0010605,GO:0010629,GO:0019219,GO:0019222,GO:0031323,GO:0031324,GO:0031326,GO:0031327,GO:0032991,GO:…		ko:K19337					ko00000,ko03000				Bacteria	1MV3U@1224,1RNC4@1236,COG1737@1,COG1737@2	NA|NA|NA	K	transcriptional regulator
BV82_0394	BV82_0394	4328.03885050352	-1.17175025655033	0.266680680501859	-4.39383255789376	1.11369608177285e-05	0.000140989184820181	1163398.AJJP01000167_gene1702	1.2e-285	988.4	Gammaproteobacteria	zwf	GO:0003674,GO:0003824,GO:0004345,GO:0005488,GO:0005515,GO:0005575,GO:0005622,GO:0005623,GO:0005737,GO:0005829,GO:0005975,GO:0005996,GO:0006006,GO:0006081,GO:0006098,GO:0006139,GO:0006725,GO:0006732,GO:0006733,GO:0006739,GO:0006753,GO:0006793,GO:0006796,GO:0006807,GO:0007154,GO:0007267,GO:0008150,GO:0008152,GO:0009117,GO:0009372,GO:0009987,GO:0010699,GO:0016491,GO:0016614,GO:0016616,GO:0019318,GO:…	1.1.1.363,1.1.1.49	ko:K00036	ko00030,ko00480,ko01100,ko01110,ko01120,ko01130,ko01200,ko05230,map00030,map00480,map01100,map01110,map01120,map01130,map01200,map05230	M00004,M00006,M00008	R00835,R02736,R10907	RC00001,RC00066	ko00000,ko00001,ko00002,ko01000,ko04147			e_coli_core.b1852,iAF1260.b1852,iBWG_1329.BWG_1666,iE2348C_1286.E2348C_1977,iEC042_1314.EC042_2019,iECABU_c1320.ECABU_c21130,iECDH10B_1368.ECDH10B_1993,iECDH1ME8569_1439.ECDH1ME8569_1798,iECED1_1282.ECED1_2057,iECIAI39_1322.ECIAI39_1198,iECNA114_1301.ECNA114_1899,iECO26_1355.ECO26_2690,iECP_1309.ECP_1796,iECSF_1327.ECSF_1710,iECUMN_1333.ECUMN_2149,iECW_1372.ECW_m2026,iEKO11_1354.EKO11_1918,iEcDH1…	Bacteria	1MUN0@1224,1RN76@1236,COG0364@1,COG0364@2	NA|NA|NA	G	Catalyzes the oxidation of glucose 6-phosphate to 6- phosphogluconolactone
BV82_0397	BV82_0397	132.362660379953	0.00603525262969992	0.37995478088828	0.0158841339371763	0.987326827691001	0.992330173101597	1163398.AJJP01000167_gene1699	3.1e-141	507.7	Proteobacteria		GO:0001906,GO:0003674,GO:0005575,GO:0008150,GO:0009405,GO:0009987,GO:0016020,GO:0016021,GO:0016043,GO:0019835,GO:0022607,GO:0031224,GO:0031640,GO:0032991,GO:0035821,GO:0043933,GO:0044085,GO:0044179,GO:0044364,GO:0044419,GO:0044425,GO:0044764,GO:0046930,GO:0051259,GO:0051260,GO:0051704,GO:0051715,GO:0065003,GO:0071840,GO:0090729,GO:0098796											Bacteria	1P0TH@1224,2C5FS@1,34BB4@2	NA|NA|NA
BV82_0398	BV82_0398	121.567149499566	0.580222495387008	0.342771059258459	1.69274062005773	0.0905048497841536	0.246032601354981	351746.Pput_1064	1.6e-25	123.2	Proteobacteria		GO:0001906,GO:0003674,GO:0005575,GO:0008150,GO:0009405,GO:0009987,GO:0016020,GO:0016021,GO:0016043,GO:0019835,GO:0022607,GO:0031224,GO:0031640,GO:0032991,GO:0035821,GO:0043933,GO:0044085,GO:0044179,GO:0044364,GO:0044419,GO:0044425,GO:0044764,GO:0046930,GO:0051259,GO:0051260,GO:0051704,GO:0051715,GO:0065003,GO:0071840,GO:0090729,GO:0098796											Bacteria	1P0TH@1224,2C5FS@1,34BB4@2	NA|NA|NA
BV82_0399	BV82_0399	118.95763394824	0.278251789030945	0.312728772026225	0.889754361992673	0.373597796999513	0.60590307111335	1163398.AJJP01000167_gene1697	8.9e-208	729.6	Gammaproteobacteria				ko:K03497,ko:K03632					ko00000,ko03000,ko03036,ko04812				Bacteria	1MXPN@1224,1S0WY@1236,COG1196@1,COG1196@2	NA|NA|NA	D	nuclear chromosome segregation
BV82_0400	BV82_0400	113.716361952849	-0.342180378372481	0.317633911604092	-1.07727911243616	0.281355590919148	0.511813152767749	1163398.AJJP01000167_gene1696	1e-254	885.6	Gammaproteobacteria													Bacteria	1R3FN@1224,1S37A@1236,28HJ1@1,2Z7UB@2	NA|NA|NA
BV82_0401	BV82_0401	147.675835639789	-0.167715151910727	0.314024060518591	-0.534083762988594	0.593283582970203	0.782810217613815	1163398.AJJP01000167_gene1695	5.7e-195	686.8	Gammaproteobacteria													Bacteria	1MXZ6@1224,1RY7E@1236,28JVF@1,2Z9KD@2	NA|NA|NA
BV82_0403	BV82_0403	78.2062288655367	-0.455359359583201	0.558827515966631	-0.81484777784348	0.415159448615685	0.645719096772633	1163398.AJJP01000167_gene1693	1.9e-155	555.1	Gammaproteobacteria			3.4.24.75	ko:K08259					ko00000,ko01000,ko01002,ko01011				Bacteria	1MY2X@1224,1RMYN@1236,COG0739@1,COG0739@2	NA|NA|NA	M	peptidase
BV82_0405	BV82_0405	54.4002698492245	-0.193840082865709	0.380302808253315	-0.509699320275844	0.610262129274886	0.792375268780266	1163398.AJJP01000167_gene1691	1.9e-153	548.5	Gammaproteobacteria													Bacteria	1RAY4@1224,1SNSA@1236,COG0583@1,COG0583@2	NA|NA|NA	K	transcriptional regulator
BV82_0406	BV82_0406	25.4004455109104	0.611235889438787	0.502807191296654	1.21564667335508	0.224119546376206	0.448616081055821	1163398.AJJP01000167_gene1690	5.6e-133	480.3	Gammaproteobacteria				ko:K07090					ko00000				Bacteria	1MX4T@1224,1S132@1236,COG0730@1,COG0730@2	NA|NA|NA	S	membrane transporter protein
BV82_0407	BV82_0407	172.576208703064	0.608758635421478	0.332170768264447	1.83266769259128	0.0668520046266142	0.200893650266846	1163398.AJJP01000167_gene1689	8.5e-98	362.8	Bacteria													Bacteria	2EF2X@1,338W0@2	NA|NA|NA	S	Sugar ABC transporter ATPase
BV82_0410	BV82_0410	140.504928541354	0.509005935336484	0.336976029490481	1.5105108102381	0.13091313308353	0.317111141683578	1163398.AJJP01000167_gene1686	0	1896.7	Bacteria													Bacteria	COG3774@1,COG3774@2	NA|NA|NA	M	pathogenesis
BV82_0411	BV82_0411	150.098177267778	0.238887841905994	0.30828644382066	0.774889219731515	0.438405122760338	0.67013756722518	1163398.AJJP01000167_gene1685	0	1733.8	Gammaproteobacteria													Bacteria	1NJII@1224,1SIJX@1236,2D5FA@1,32TIZ@2	NA|NA|NA
BV82_0412	BV82_0412	0	NA	NA	NA	NA	NA	NA	NA	NA	NA	NA	NA	NA	NA	NA	NA	NA	NA	NA	NA	NA	NA	NA	NA	NA	NA	NA
BV82_0413	BV82_0413	494.843179907384	0.288827703524775	0.281212073305564	1.02708144828098	0.304382113467593	0.537107521960566	1163398.AJJP01000167_gene1684	1.4e-280	971.5	Gammaproteobacteria	cumA												Bacteria	1MU0J@1224,1S07F@1236,COG2132@1,COG2132@2	NA|NA|NA	Q	Multicopper oxidase
BV82_0414	BV82_0414	79.2209934788826	0.498735464184539	0.497009706832433	1.0034722809804	0.315633044544888	0.548868105419014	1163398.AJJP01000167_gene1683	1.6e-82	312	Gammaproteobacteria	tadA	GO:0002097,GO:0002100,GO:0003674,GO:0003824,GO:0004000,GO:0005488,GO:0006139,GO:0006382,GO:0006396,GO:0006399,GO:0006400,GO:0006725,GO:0006807,GO:0008033,GO:0008150,GO:0008152,GO:0008251,GO:0008270,GO:0009451,GO:0009987,GO:0010467,GO:0016070,GO:0016553,GO:0016787,GO:0016810,GO:0016814,GO:0019239,GO:0034470,GO:0034641,GO:0034660,GO:0043167,GO:0043169,GO:0043170,GO:0043412,GO:0044237,GO:0044238,GO:…	3.4.17.13,3.5.4.1,3.5.4.3,3.5.4.33,3.8.1.5	ko:K01297,ko:K01485,ko:K01487,ko:K01563,ko:K11991	ko00230,ko00240,ko00330,ko00361,ko00625,ko01100,ko01120,map00230,map00240,map00330,map00361,map00625,map01100,map01120		R00974,R01411,R01676,R02922,R05284,R05367,R05368,R05369,R05370,R07669,R07670,R10223	RC00074,RC00204,RC00477,RC00514,RC00809,RC01317,RC01340,RC01341,RC02013	ko00000,ko00001,ko01000,ko01002,ko01011,ko03016				Bacteria	1RGU0@1224,1S60Z@1236,COG0590@1,COG0590@2	NA|NA|NA	FJ	Catalyzes the deamination of adenosine to inosine at the wobble position 34 of tRNA(Arg2)
BV82_0415	BV82_0415	1136.31488896386	0.209501058915976	0.243341428213623	0.860934615424631	0.389274055441519	0.621944569333928	1163398.AJJP01000222_gene3763	1.6e-268	931.4	Gammaproteobacteria	mltF	GO:0000270,GO:0003674,GO:0003824,GO:0005575,GO:0005623,GO:0006022,GO:0006026,GO:0006027,GO:0006807,GO:0008150,GO:0008152,GO:0008933,GO:0009056,GO:0009057,GO:0009253,GO:0009279,GO:0016020,GO:0016740,GO:0016757,GO:0019867,GO:0030203,GO:0030312,GO:0030313,GO:0031975,GO:0043170,GO:0044462,GO:0044464,GO:0061783,GO:0071704,GO:0071944,GO:1901135,GO:1901136,GO:1901564,GO:1901565,GO:1901575		ko:K18691					ko00000,ko01000,ko01011			iBWG_1329.BWG_2322,iEC042_1314.EC042_2762,iECDH1ME8569_1439.ECDH1ME8569_2485,iECNA114_1301.ECNA114_2631,iECP_1309.ECP_2560,iECSF_1327.ECSF_2397,iECW_1372.ECW_m2786,iEKO11_1354.EKO11_1175,iEcDH1_1363.EcDH1_1110,iEcHS_1320.EcHS_A2711,iEcolC_1368.EcolC_1119,iG2583_1286.G2583_3089,iJO1366.b2558,iSFxv_1172.SFxv_2861,iUMN146_1321.UM146_03930,iUMNK88_1353.UMNK88_3212,iUTI89_1310.UTI89_C2878,iWFL_1372.EC…	Bacteria	1MWDS@1224,1RM8W@1236,COG4623@1,COG4623@2	NA|NA|NA	M	Murein-degrading enzyme that degrades murein glycan strands and insoluble, high-molecular weight murein sacculi, with the concomitant formation of a 1,6-anhydromuramoyl product. Lytic transglycosylases (LTs) play an integral role in the metabolism of the peptidoglycan (PG) sacculus. Their lytic action creates space within the PG sacculus to allow for its expansion as well as for the insertion of …
BV82_0416	BV82_0416	9.43875418375214	0.54003174125519	0.879126099866192	0.614282457701331	0.539028692598437	NA	NA	NA	NA	NA	NA	NA	NA	NA	NA	NA	NA	NA	NA	NA	NA	NA	NA	NA	NA	NA	NA
BV82_0418	BV82_0418	33.0053745496284	-0.203348567125316	1.01062517280966	-0.201210668996084	0.840533849444093	0.921456455911974	1163398.AJJP01000170_gene1041	1e-53	215.7	Gammaproteobacteria		GO:0005575,GO:0005622,GO:0005623,GO:0005737,GO:0044424,GO:0044464		ko:K11022	ko05134,map05134				ko00000,ko00001,ko02042				Bacteria	1MZF5@1224,1S8WV@1236,COG3323@1,COG3323@2	NA|NA|NA	S	protein conserved in bacteria
BV82_0419	BV82_0419	146.005100893801	0.509536781756633	0.323849232989448	1.5733765278772	0.115631658685503	0.29137464020275	1163398.AJJP01000170_gene1040	0	1379	Proteobacteria	phcA												Bacteria	1NW5G@1224,2CCF0@1,32RVI@2	NA|NA|NA	S	Heterokaryon incompatibility protein Het-C
BV82_0421	BV82_0421	54.0268797497443	0.438192796642041	0.577386005405346	0.758925212145406	0.447897296075063	0.677898610275771	1163398.AJJP01000170_gene1038	0	1570.8	Gammaproteobacteria	nagF		2.7.1.202,2.7.3.9	ko:K02768,ko:K08483,ko:K11183,ko:K11189	ko00051,ko01100,ko01120,ko02060,map00051,map01100,map01120,map02060	M00273	R03232	RC00017,RC03206	ko00000,ko00001,ko00002,ko01000,ko02000	4.A.2.1,8.A.7			Bacteria	1MUT8@1224,1RN6R@1236,COG1080@1,COG1080@2	NA|NA|NA	G	General (non sugar-specific) component of the phosphoenolpyruvate-dependent sugar phosphotransferase system (sugar PTS). This major carbohydrate active-transport system catalyzes the phosphorylation of incoming sugar substrates concomitantly with their translocation across the cell membrane. Enzyme I transfers the phosphoryl group from phosphoenolpyruvate (PEP) to the phosphoryl carrier protein (…
BV82_0422	BV82_0422	16.9748044078972	1.01827315967133	0.872572370474373	1.16697845832288	0.24321906904854	NA	1163398.AJJP01000170_gene1037	6.7e-179	633.3	Gammaproteobacteria	glmS2		2.6.1.16	ko:K00820	ko00250,ko00520,ko01100,ko01130,ko04931,map00250,map00520,map01100,map01130,map04931		R00768	RC00010,RC00163,RC02752	ko00000,ko00001,ko01000,ko01002				Bacteria	1MXC7@1224,1RS53@1236,COG2222@1,COG2222@2	NA|NA|NA	M	Iron dicitrate transport regulator FecR
BV82_0424	BV82_0424	25.265248493524	0.717756636476608	0.578177599822157	1.24141204484121	0.21445357182755	0.437735421054519	1163398.AJJP01000170_gene1035	2.2e-131	474.9	Gammaproteobacteria	yegW			ko:K03710					ko00000,ko03000				Bacteria	1P6ZJ@1224,1S1UB@1236,COG2188@1,COG2188@2	NA|NA|NA	K	transcriptional
BV82_0425	BV82_0425	80.1385443378086	0.15980610647632	0.423933777514758	0.376960070068388	0.706203279110408	0.847159175545751	1163398.AJJP01000170_gene1034	9.8e-127	459.5	Gammaproteobacteria	tatC	GO:0003674,GO:0005215,GO:0005488,GO:0005515,GO:0005575,GO:0005623,GO:0005886,GO:0005887,GO:0006810,GO:0006886,GO:0008104,GO:0008150,GO:0008320,GO:0008565,GO:0009314,GO:0009628,GO:0009977,GO:0015031,GO:0015291,GO:0015399,GO:0015405,GO:0015450,GO:0015833,GO:0016020,GO:0016021,GO:0022804,GO:0022857,GO:0022884,GO:0031224,GO:0031226,GO:0032991,GO:0033036,GO:0033281,GO:0034613,GO:0042802,GO:0042886,GO:…		ko:K03118	ko03060,ko03070,map03060,map03070	M00336			ko00000,ko00001,ko00002,ko02044	2.A.64			Bacteria	1MVAY@1224,1RPRN@1236,COG0805@1,COG0805@2	NA|NA|NA	U	Part of the twin-arginine translocation (Tat) system that transports large folded proteins containing a characteristic twin-arginine motif in their signal peptide across membranes. Together with TatB, TatC is part of a receptor directly interacting with Tat signal peptides
BV82_0426	BV82_0426	0.815590923928605	-2.28305278687434	3.01418535808954	-0.75743609487951	0.448788638296621	NA	1163398.AJJP01000170_gene1033	4.4e-40	170.2	Proteobacteria	tatB	GO:0003674,GO:0005215,GO:0005488,GO:0005515,GO:0005575,GO:0005623,GO:0005886,GO:0005887,GO:0006810,GO:0006886,GO:0008104,GO:0008150,GO:0008320,GO:0008565,GO:0009977,GO:0015031,GO:0015291,GO:0015399,GO:0015405,GO:0015450,GO:0015833,GO:0016020,GO:0016021,GO:0022804,GO:0022857,GO:0022884,GO:0031224,GO:0031226,GO:0032991,GO:0033036,GO:0033281,GO:0034613,GO:0042802,GO:0042886,GO:0042887,GO:0043953,GO:…		ko:K03116,ko:K03117	ko03060,ko03070,map03060,map03070	M00336			ko00000,ko00001,ko00002,ko02044	2.A.64			Bacteria	1NI3F@1224,COG1826@1,COG1826@2	NA|NA|NA	U	Part of the twin-arginine translocation (Tat) system that transports large folded proteins containing a characteristic twin-arginine motif in their signal peptide across membranes. Together with TatC, TatB is part of a receptor directly interacting with Tat signal peptides. TatB may form an oligomeric binding site that transiently accommodates folded Tat precursor proteins before their translocat…
BV82_0427	BV82_0427	1.82865874291996	0.041124298163568	1.71829567359883	0.0239331907746916	0.980905899450084	NA	1163398.AJJP01000170_gene1032	2.7e-32	144.1	Proteobacteria	tatA			ko:K03116	ko03060,ko03070,map03060,map03070	M00336			ko00000,ko00001,ko00002,ko02044	2.A.64			Bacteria	1NGDP@1224,COG1826@1,COG1826@2	NA|NA|NA	U	Part of the twin-arginine translocation (Tat) system that transports large folded proteins containing a characteristic twin-arginine motif in their signal peptide across membranes. TatA could form the protein-conducting channel of the Tat system
BV82_0428	BV82_0428	19.7814695108014	-0.0839320595876404	0.596724388965509	-0.140654649180916	0.888142773530071	NA	1163398.AJJP01000170_gene1031	3.6e-174	617.5	Gammaproteobacteria	gspK	GO:0002790,GO:0006810,GO:0008104,GO:0008150,GO:0009306,GO:0009987,GO:0015031,GO:0015833,GO:0032940,GO:0033036,GO:0042886,GO:0045184,GO:0046903,GO:0051179,GO:0051234,GO:0071702,GO:0071705		ko:K02460	ko03070,ko05111,map03070,map05111	M00331			ko00000,ko00001,ko00002,ko02044	3.A.15			Bacteria	1N57E@1224,1SA6F@1236,COG3156@1,COG3156@2	NA|NA|NA	U	Type II secretion system protein K
BV82_0429	BV82_0429	98.4724586232596	0.340982833298007	0.392548539394858	0.868638649945446	0.385044807358334	0.618358057700968	1163398.AJJP01000170_gene1030	0	1389.4	Gammaproteobacteria	uxpB			ko:K07093					ko00000				Bacteria	1MU8T@1224,1RMIU@1236,COG3211@1,COG3211@2	NA|NA|NA	S	Phosphatase
BV82_0431	BV82_0431	6.52309949610837	-1.86389569776421	1.10055475258616	-1.69359651883226	0.0903419800153361	NA	1163398.AJJP01000170_gene1029	7.9e-210	736.1	Gammaproteobacteria			3.1.3.5,3.1.3.6,3.1.4.16,3.6.1.45	ko:K01081,ko:K01119,ko:K11751	ko00230,ko00240,ko00760,ko01100,ko01110,map00230,map00240,map00760,map01100,map01110		R00183,R00511,R00963,R01126,R01227,R01562,R01569,R01664,R01877,R01968,R02088,R02102,R02148,R02323,R02370,R02719,R03346,R03537,R03538,R03929,R05135	RC00017,RC00078,RC00296	ko00000,ko00001,ko01000				Bacteria	1MX03@1224,1RPX3@1236,COG0737@1,COG0737@2	NA|NA|NA	F	Belongs to the 5'-nucleotidase family
BV82_0432	BV82_0432	0.161576644679843	0.0394499134549376	4.05028358249973	0.00974003737056607	0.992228697435657	NA	1163398.AJJP01000170_gene1028	3e-72	277.7	Proteobacteria	gspC	GO:0002790,GO:0006810,GO:0008104,GO:0008150,GO:0009306,GO:0009987,GO:0015031,GO:0015833,GO:0032940,GO:0033036,GO:0042886,GO:0045184,GO:0046903,GO:0051179,GO:0051234,GO:0071702,GO:0071705		ko:K02452	ko03070,ko05111,map03070,map05111	M00331			ko00000,ko00001,ko00002,ko02044	3.A.15			Bacteria	1RFDB@1224,COG3031@1,COG3031@2	NA|NA|NA	U	General secretion pathway protein C
BV82_0438	BV82_0438	1.42070335289905	-3.08296895750886	2.21451778608023	-1.39216265359774	0.163873149095649	NA	1163398.AJJP01000170_gene1022	1.1e-53	215.7	Gammaproteobacteria	gspI	GO:0002790,GO:0006810,GO:0008104,GO:0008150,GO:0009306,GO:0009987,GO:0015031,GO:0015833,GO:0032940,GO:0033036,GO:0042886,GO:0045184,GO:0046903,GO:0051179,GO:0051234,GO:0071702,GO:0071705		ko:K02457,ko:K02458,ko:K02459	ko03070,ko05111,map03070,map05111	M00331			ko00000,ko00001,ko00002,ko02044	3.A.15			Bacteria	1NCVF@1224,1SFA5@1236,COG2165@1,COG2165@2	NA|NA|NA	NU	type II secretion system protein I
BV82_0439	BV82_0439	2.27974229968334	-3.76397791712133	1.9126784386704	-1.96790942012075	0.049078460741404	NA	1163398.AJJP01000170_gene1021	7.4e-106	389.8	Gammaproteobacteria	gspJ			ko:K02459	ko03070,ko05111,map03070,map05111	M00331			ko00000,ko00001,ko00002,ko02044	3.A.15			Bacteria	1NFNQ@1224,1SFMF@1236,COG4795@1,COG4795@2	NA|NA|NA	U	Type II secretion pathway protein XcpW
BV82_0440	BV82_0440	5.25985015348001	-0.732349083672894	1.35182519403073	-0.54174836133158	0.587991869121197	NA	1163398.AJJP01000170_gene1020	6.1e-218	763.1	Gammaproteobacteria	xcpY			ko:K02461	ko03070,ko05111,map03070,map05111	M00331			ko00000,ko00001,ko00002,ko02044	3.A.15			Bacteria	1P9NF@1224,1ST67@1236,28UHZ@1,2ZGNN@2	NA|NA|NA	S	secretion pathway protein
BV82_0441	BV82_0441	3.54268994030545	-0.508884631775569	1.39297536868377	-0.365322060401123	0.714871012914412	NA	1211579.PP4_42620	8.3e-21	106.7	Pseudomonas putida group	xcpZ												Bacteria	1QSSJ@1224,1RWB0@1236,1YZ80@136845,2B2CZ@1,31UXE@2	NA|NA|NA
BV82_0442	BV82_0442	37.7546410680062	-0.384103661241455	0.636545143137901	-0.603419357420568	0.546229747937206	0.753233944705695	1163398.AJJP01000170_gene1018	1.3e-122	445.7	Gammaproteobacteria	gspN			ko:K02463	ko05111,map05111	M00331			ko00000,ko00001,ko00002,ko02044	3.A.15			Bacteria	1PBEG@1224,1SVFX@1236,293M9@1,2ZR35@2	NA|NA|NA
BV82_0443	BV82_0443	493.35958485403	0.351185564841585	0.237216259770816	1.48044474346269	0.138754596765499	0.330755847377267	1163398.AJJP01000170_gene1017	2.1e-96	358.2	Proteobacteria	IV02_27405												Bacteria	1MXY6@1224,COG3034@1,COG3034@2	NA|NA|NA	NU	ErfK ybiS ycfS ynhG family protein
BV82_0444	BV82_0444	267.953923537116	-0.384717845736292	0.335381411285862	-1.14710545304605	0.251338040436914	0.480662544186304	1163398.AJJP01000170_gene1016	1.3e-98	365.5	Gammaproteobacteria	nudC_1												Bacteria	1REBW@1224,1S3XB@1236,COG1051@1,COG1051@2	NA|NA|NA	F	ADP-Ribose Pyrophosphatase
BV82_0445	BV82_0445	615.46147191483	0.329854195206508	0.322009080472715	1.02436302331064	0.305663840315274	0.538874029592853	1163398.AJJP01000170_gene1015	8.9e-95	352.8	Gammaproteobacteria	nudL												Bacteria	1RD2C@1224,1S8G8@1236,COG0494@1,COG0494@2	NA|NA|NA	L	COG0494 NTP pyrophosphohydrolases including oxidative damage repair enzymes
BV82_0446	BV82_0446	137.925303148168	-0.643007454638443	0.493660493850153	-1.30252969935573	0.19273537214667	0.411030632355801	1163398.AJJP01000170_gene1014	3.8e-77	294.3	Gammaproteobacteria	yrdA												Bacteria	1RD76@1224,1S3WC@1236,COG0663@1,COG0663@2	NA|NA|NA	S	COG0663 Carbonic anhydrases acetyltransferases, isoleucine patch superfamily
BV82_0447	BV82_0447	25.2222942110285	0.827030014780776	0.79233720008695	1.04378541697906	0.296584680078777	0.52879777282812	1163398.AJJP01000170_gene1013	3.5e-31	140.2	Gammaproteobacteria				ko:K06938					ko00000				Bacteria	1NGD5@1224,1SGHW@1236,COG3313@1,COG3313@2	NA|NA|NA	S	Fe-S protein
BV82_0448	BV82_0448	137.936435712308	-0.797096810156349	0.359847315061792	-2.21509728374512	0.026753387845375	0.103871228502435	1163398.AJJP01000170_gene1012	7.5e-77	293.1	Gammaproteobacteria	M1-344			ko:K09125					ko00000				Bacteria	1NE7B@1224,1STGI@1236,COG1738@1,COG1738@2	NA|NA|NA	S	preQ0 transporter
BV82_0450	BV82_0450	138.056560161113	-0.307290276373495	0.332296393654331	-0.92474755140783	0.355097238403798	0.58853163468039	1163398.AJJP01000170_gene1010	6.3e-238	829.7	Gammaproteobacteria	yhjE												Bacteria	1MU46@1224,1RMF0@1236,COG0477@1,COG0477@2	NA|NA|NA	EGP	Major facilitator superfamily
BV82_0451	BV82_0451	225.329092127827	-0.680034190369079	0.31501631766539	-2.15872687297237	0.0308713626692078	0.115980810027963	1163398.AJJP01000170_gene1009	2.4e-220	771.2	Gammaproteobacteria	yfjD	GO:0005575,GO:0005623,GO:0005886,GO:0016020,GO:0044464,GO:0071944		ko:K03699					ko00000,ko02042				Bacteria	1NZ99@1224,1RNCE@1236,COG4536@1,COG4536@2	NA|NA|NA	P	Mg2 and Co2 transporter CorB
BV82_0452	BV82_0452	319.619947154461	-1.14529151851511	0.308817812782778	-3.70863166277492	0.000208382298530919	0.00187150894529655	1163398.AJJP01000170_gene1008	1.8e-139	501.9	Gammaproteobacteria	ypjD	GO:0005575,GO:0005623,GO:0005886,GO:0016020,GO:0044464,GO:0071944											Bacteria	1R3YD@1224,1RPUQ@1236,COG4137@1,COG4137@2	NA|NA|NA	S	cytochrome C assembly protein
BV82_0458	BV82_0458	18.6587682920274	0.401780220797817	0.558463725881604	0.71943834877289	0.471870875547038	NA	1163398.AJJP01000170_gene1002	2.9e-69	267.7	Gammaproteobacteria			3.1.2.20	ko:K01073					ko00000,ko01000				Bacteria	1RHNU@1224,1S5XC@1236,COG1607@1,COG1607@2	NA|NA|NA	I	Thioesterase superfamily protein
BV82_0459	BV82_0459	182.040923252066	0.648553745311632	0.278655387440749	2.32744018074847	0.0199418492984074	0.0831810214094887	1163398.AJJP01000170_gene1001	0	1157.5	Gammaproteobacteria	nhaP			ko:K03316					ko00000	2.A.36			Bacteria	1QTUE@1224,1T1HJ@1236,COG0025@1,COG0025@2,COG1226@1,COG1226@2	NA|NA|NA	P	Belongs to the monovalent cation proton antiporter 2 (CPA2) transporter (TC 2.A.37) family
BV82_0461	BV82_0461	361.136413868613	-0.503053168330811	0.368503422988283	-1.36512481824845	0.172213822849116	0.380212336160387	1163398.AJJP01000170_gene999	0	1879.4	Gammaproteobacteria													Bacteria	1MVV1@1224,1SKYM@1236,COG3209@1,COG3209@2	NA|NA|NA	M	COG3209 Rhs family protein
BV82_0462	BV82_0462	131.278553258642	0.265801323917158	0.473255337863567	0.561644640115575	0.574358159460219	0.771107708143219	1163398.AJJP01000170_gene998	2e-45	188.7	Gammaproteobacteria													Bacteria	1N7UJ@1224,1SCF1@1236,2E1G6@1,32WUQ@2	NA|NA|NA
BV82_0463	BV82_0463	657.148467372271	-1.17031656540652	0.308065548541896	-3.79892062239918	0.00014532762395226	0.00137381507315494	1163398.AJJP01000170_gene997	2.4e-130	471.5	Gammaproteobacteria	dsbC		5.3.4.1	ko:K03981					ko00000,ko01000,ko02044,ko03110	3.A.7.11.1			Bacteria	1RD39@1224,1S3U8@1236,COG1651@1,COG1651@2	NA|NA|NA	O	Required for disulfide bond formation in some periplasmic proteins. Acts by transferring its disulfide bond to other proteins and is reduced in the process
BV82_0464	BV82_0464	948.599746962669	-0.821279399883077	0.281007148281593	-2.92262814275488	0.00347090765658111	0.0201481956650318	237609.PSAKL28_41740	4.1e-237	827	Gammaproteobacteria	hom	GO:0005575,GO:0005618,GO:0005623,GO:0005886,GO:0008150,GO:0016020,GO:0030312,GO:0040007,GO:0044464,GO:0071944	1.1.1.3	ko:K00003	ko00260,ko00270,ko00300,ko01100,ko01110,ko01120,ko01130,ko01230,map00260,map00270,map00300,map01100,map01110,map01120,map01130,map01230	M00017,M00018	R01773,R01775	RC00087	ko00000,ko00001,ko00002,ko01000			iNJ661.Rv1294,iSB619.SA_RS06610	Bacteria	1MUDC@1224,1RPEU@1236,COG0460@1,COG0460@2	NA|NA|NA	E	homoserine dehydrogenase
BV82_0466	BV82_0466	403.324338673555	0.684742936003336	0.311126854798612	2.20084806387594	0.0277467816881771	0.106770154273018	1163398.AJJP01000170_gene994	0	2230.3	Proteobacteria			2.7.13.3	ko:K07679	ko02020,ko05133,map02020,map05133	M00477			ko00000,ko00001,ko00002,ko01000,ko01001,ko02022				Bacteria	1NRP8@1224,COG0642@1,COG0834@1,COG0834@2,COG2205@2	NA|NA|NA	T	PhoQ Sensor
BV82_0467	BV82_0467	193.477017048762	0.644178199199854	0.323634745388961	1.99044820859901	0.0465415838392536	0.155004785597463	1163398.AJJP01000170_gene993	5.7e-217	760	Gammaproteobacteria													Bacteria	1N299@1224,1S1MD@1236,COG2200@1,COG2200@2	NA|NA|NA	T	response regulator
BV82_0468	BV82_0468	126.412153468396	-0.91280390825514	0.392041261077821	-2.32833632293093	0.0198942519989821	0.0831227646079233	1163398.AJJP01000170_gene992	2.3e-111	408.3	Gammaproteobacteria				ko:K02282,ko:K07687	ko02020,ko02026,map02020,map02026	M00474			ko00000,ko00001,ko00002,ko02022,ko02035,ko02044				Bacteria	1RJM1@1224,1S6A1@1236,COG2197@1,COG2197@2	NA|NA|NA	T	luxR family
BV82_0469	BV82_0469	1435.41410793688	-0.313799703397	0.343599242166315	-0.913272396698444	0.361099296140549	0.593285720343956	160488.PP_1473	3.4e-14	84.3	Proteobacteria													Bacteria	1P6DH@1224,2DJDY@1,305TP@2	NA|NA|NA	S	Protein of unknown function (DUF3509)
BV82_0470	BV82_0470	795.176449006048	-0.287302040730826	0.400257929349217	-0.717792252605596	0.472885391031138	0.695376725767136	1163398.AJJP01000170_gene990	7.3e-163	579.7	Gammaproteobacteria				ko:K09996	ko02010,map02010	M00229			ko00000,ko00001,ko00002,ko02000	3.A.1.3.3			Bacteria	1MZ9S@1224,1SEUI@1236,COG0834@1,COG0834@2	NA|NA|NA	ET	COG0834 ABC-type amino acid transport signal transduction systems periplasmic component domain
BV82_0471	BV82_0471	443.39339719852	-0.299742262303343	0.30709109455706	-0.97606953642105	0.32903000646529	0.560351638917631	1163398.AJJP01000170_gene989	1.5e-230	805.1	Gammaproteobacteria	frc		2.8.3.16	ko:K07749					ko00000,ko01000				Bacteria	1MU2K@1224,1RNB5@1236,COG1804@1,COG1804@2	NA|NA|NA	C	acyl-CoA transferases carnitine dehydratase
BV82_0472	BV82_0472	331.825704667419	-0.116083997551163	0.406811718462724	-0.285350672762883	0.775375494550141	0.886143422343019	1163398.AJJP01000170_gene988	7.3e-100	369.8	Gammaproteobacteria	yaeQ												Bacteria	1NF03@1224,1SY87@1236,COG4681@1,COG4681@2	NA|NA|NA	S	protein conserved in bacteria
BV82_0474	BV82_0474	1787.08057284308	1.79935025069404	0.335925497626796	5.35639677073	8.48979681367698e-08	1.81217187592388e-06	1163398.AJJP01000170_gene986	7.7e-213	746.1	Gammaproteobacteria	namA		1.6.99.1	ko:K00354			R00282	RC00001	ko00000,ko01000				Bacteria	1MVE0@1224,1RMII@1236,COG1902@1,COG1902@2	NA|NA|NA	C	COG1902 NADH flavin oxidoreductases, Old Yellow Enzyme family
BV82_0475	BV82_0475	414.869978420827	1.35393270216952	0.359168855867973	3.76962723813453	0.000163491544526598	0.00151699756714738	1163398.AJJP01000170_gene984	0	1257.7	Gammaproteobacteria	spdH		1.5.99.6	ko:K00316	ko00330,ko00410,ko01100,map00330,map00410,map01100		R01914,R01915	RC00053,RC00225	ko00000,ko00001,ko01000				Bacteria	1QTUF@1224,1T1HM@1236,COG1232@1,COG1232@2	NA|NA|NA	H	NAD(P)-binding Rossmann-like domain
BV82_0479	BV82_0479	88.2174499759769	0.978089531125822	0.371048978338702	2.63601192356066	0.00838867837676025	0.0424336972086916	1163398.AJJP01000170_gene980	4e-195	687.2	Gammaproteobacteria	ydcT		3.6.3.31	ko:K02052,ko:K11072	ko02010,ko02024,map02010,map02024	M00193,M00299			ko00000,ko00001,ko00002,ko01000,ko02000	3.A.1.11,3.A.1.11.1			Bacteria	1MU3I@1224,1RNPX@1236,COG3842@1,COG3842@2	NA|NA|NA	P	Part of the ABC transporter complex PotABCD involved in spermidine putrescine import. Responsible for energy coupling to the transport system
BV82_0480	BV82_0480	0.882904277686032	4.24976010697899	2.87344063064427	1.47897961129134	0.13914576409712	NA	NA	NA	NA	NA	NA	NA	NA	NA	NA	NA	NA	NA	NA	NA	NA	NA	NA	NA	NA	NA	NA
BV82_0481	BV82_0481	529.430808592107	2.03905762135653	0.398343828671672	5.11883823619415	3.07423497766802e-07	5.8165503267417e-06	237609.PSAKL28_41560	1e-215	755.7	Gammaproteobacteria	ydcS	GO:0005575,GO:0005623,GO:0006810,GO:0008150,GO:0008152,GO:0009058,GO:0009290,GO:0009292,GO:0009294,GO:0009987,GO:0015931,GO:0030288,GO:0030313,GO:0031975,GO:0042597,GO:0042618,GO:0042619,GO:0044464,GO:0044764,GO:0050657,GO:0051027,GO:0051179,GO:0051234,GO:0051704,GO:0071702,GO:0071704,GO:0071705,GO:0098657,GO:1901440,GO:1901441,GO:1901576		ko:K02055	ko02024,map02024	M00193			ko00000,ko00001,ko00002,ko02000	3.A.1.11			Bacteria	1NKD7@1224,1SDM2@1236,COG0687@1,COG0687@2	NA|NA|NA	E	Spermidine putrescine ABC transporter substrate-binding protein
BV82_0482	BV82_0482	254.765150366487	0.205224465899502	0.370581770188154	0.553789965964338	0.579722596127399	0.775740740987385	1163398.AJJP01000134_gene3921	6.7e-109	400.2	Gammaproteobacteria	yebE	GO:0005575,GO:0005623,GO:0005886,GO:0016020,GO:0044464,GO:0071944											Bacteria	1R95E@1224,1S2WZ@1236,COG2979@1,COG2979@2	NA|NA|NA	S	protein conserved in bacteria
BV82_0483	BV82_0483	799.304756210594	0.320365607145483	0.227796137926825	1.40636979213578	0.15961434550035	0.362829171242437	1163398.AJJP01000134_gene3920	9.9e-209	733	Gammaproteobacteria	wspA			ko:K03406,ko:K13487	ko02020,ko02025,ko02030,map02020,map02025,map02030				ko00000,ko00001,ko02035				Bacteria	1MU9B@1224,1S0J1@1236,COG0840@1,COG0840@2	NA|NA|NA	NT	chemotaxis protein
BV82_0484	BV82_0484	35.9198839727663	0.708840470227904	0.622105644248912	1.13942137767245	0.254527443712422	0.48422602800979	1163398.AJJP01000134_gene3919	3.1e-95	354.4	Gammaproteobacteria	wspB			ko:K03408,ko:K13488	ko02020,ko02025,ko02030,map02020,map02025,map02030				ko00000,ko00001,ko02035				Bacteria	1N0R3@1224,1SG9X@1236,COG0835@1,COG0835@2	NA|NA|NA	NT	Chemotaxis protein cheW
BV82_0485	BV82_0485	106.459946695769	-0.193619109079457	0.443995768233929	-0.436083230814588	0.662776343398023	0.825773487196113	1163398.AJJP01000134_gene3918	1.8e-202	711.8	Gammaproteobacteria	wspC		2.1.1.80	ko:K00575,ko:K13486	ko02020,ko02030,map02020,map02030				ko00000,ko00001,ko01000,ko02035				Bacteria	1MVP3@1224,1RZ5V@1236,COG0457@1,COG0457@2,COG1352@1,COG1352@2	NA|NA|NA	NT	PFAM MCP methyltransferase, CheR-type
BV82_0486	BV82_0486	44.8283787963537	0.164078073355882	0.567866139670845	0.288937941344745	0.772628868408059	0.885830465851376	1163398.AJJP01000134_gene3917	2.1e-117	428.3	Gammaproteobacteria	wspD			ko:K03408,ko:K13486,ko:K13489	ko02020,ko02025,ko02030,map02020,map02025,map02030				ko00000,ko00001,ko02035				Bacteria	1RIUD@1224,1SBWJ@1236,COG0835@1,COG0835@2	NA|NA|NA	NT	Chemotaxis protein CheW
BV82_0487	BV82_0487	165.919335933586	0.65540489968972	0.466407907358175	1.40521824212214	0.159956391231107	0.363433137116979	1163398.AJJP01000134_gene3916	0	1354.7	Gammaproteobacteria	wspE	GO:0003674,GO:0005488,GO:0005515,GO:0019904	2.7.13.3,2.7.7.65	ko:K03407,ko:K11444,ko:K13490	ko02020,ko02025,ko02030,map02020,map02025,map02030	M00506,M00509			ko00000,ko00001,ko00002,ko01000,ko01001,ko02022,ko02035				Bacteria	1MUAG@1224,1RMS6@1236,COG0643@1,COG0643@2,COG0745@1,COG0745@2	NA|NA|NA	T	COG0643 Chemotaxis protein histidine kinase and related kinases
BV82_0488	BV82_0488	151.3954844639	1.43302059874082	0.363310236879357	3.94434412597265	8.00186814868276e-05	0.000813865221960041	1163398.AJJP01000134_gene3915	4e-184	650.6	Gammaproteobacteria	cheB	GO:0005575,GO:0005622,GO:0005623,GO:0005737,GO:0044424,GO:0044464	3.1.1.61,3.5.1.44	ko:K03412,ko:K03413,ko:K13491	ko02020,ko02025,ko02030,map02020,map02025,map02030	M00506,M00509			ko00000,ko00001,ko00002,ko01000,ko02022,ko02035				Bacteria	1QBTV@1224,1S1GB@1236,COG2201@1,COG2201@2	NA|NA|NA	NT	catalyzes the demethylation of specific methylglutamate residues introduced into the chemoreceptors (methyl-accepting chemotaxis proteins) by CheR
BV82_0489	BV82_0489	322.9934334761	0.400562370108223	0.290152180798334	1.38052510584654	0.16742502511219	0.373275465823899	237609.PSAKL28_41480	2.4e-176	624.8	Gammaproteobacteria	wspR		2.7.7.65	ko:K11444	ko02020,ko02025,map02020,map02025	M00509			ko00000,ko00001,ko00002,ko01000,ko02022				Bacteria	1R7HC@1224,1S1A7@1236,COG2199@1,COG3706@2	NA|NA|NA	T	COG3706 Response regulator containing a CheY-like receiver domain and a GGDEF domain
BV82_0492	BV82_0492	79.2386562904579	-0.70932808125237	0.419767594282732	-1.68981143593139	0.091064035260894	0.246847840456637	1163398.AJJP01000134_gene3911	1.3e-120	439.1	Gammaproteobacteria			5.2.1.8	ko:K03770					ko00000,ko01000,ko03110				Bacteria	1NNVA@1224,1S5F9@1236,COG3226@1,COG3226@2	NA|NA|NA	K	TetR family transcriptional regulator
BV82_0493	BV82_0493	407.873603918439	0.0247275787426267	0.338779392922474	0.072990209142636	0.941813908701594	0.970617961349631	1005395.CSV86_20673	9.7e-84	316.2	Pseudomonas putida group													Bacteria	1QE4N@1224,1TAH7@1236,1YYFP@136845,2BARP@1,3246T@2	NA|NA|NA
BV82_0494	BV82_0494	546.544238291126	-0.213222316583285	0.257297242931144	-0.828700355099979	0.407273984794337	0.638335254402714	1163398.AJJP01000134_gene3909	2.8e-243	847.4	Gammaproteobacteria	IV02_27630												Bacteria	1PYFH@1224,1RP1J@1236,COG3930@1,COG3930@2	NA|NA|NA	S	protein conserved in bacteria
BV82_0495	BV82_0495	108.602898208124	-0.430317905149358	0.353088662366778	-1.21872478789012	0.222948666459591	0.447778756264833	1163398.AJJP01000134_gene3908	1.1e-171	609	Gammaproteobacteria	yfhR			ko:K06889					ko00000				Bacteria	1RFAF@1224,1S2YT@1236,COG1073@1,COG1073@2	NA|NA|NA	S	COG1073 Hydrolases of the alpha beta superfamily
BV82_0496	BV82_0496	84.5139962471468	-0.566793934448603	0.44152912254524	-1.28370679420026	0.199244566265325	0.41853668818312	1163398.AJJP01000134_gene3907	7.4e-55	219.5	Proteobacteria													Bacteria	1NHQJ@1224,2EMJH@1,33F81@2	NA|NA|NA
BV82_0497	BV82_0497	644.638171542915	-0.168202379851432	0.306301290082793	-0.549140291919655	0.582909176140547	0.77715840747045	1163398.AJJP01000134_gene3906	1.6e-135	488.8	Gammaproteobacteria	ompA2												Bacteria	1REH1@1224,1S139@1236,COG2885@1,COG2885@2	NA|NA|NA	M	Belongs to the ompA family
BV82_0498	BV82_0498	914.15491570633	0.0515958901920079	0.286598798623206	0.180028284974919	0.857130362768419	0.931602054495785	1163398.AJJP01000134_gene3905	2e-44	185.3	Gammaproteobacteria													Bacteria	1NGB3@1224,1SDTK@1236,2E41E@1,32YY1@2	NA|NA|NA	S	Domain of unknown function (DUF4398)
BV82_0499	BV82_0499	438.194924450944	2.23913799582991	0.383421625127767	5.8398844746531	5.22370321057324e-09	1.46263689896051e-07	1163398.AJJP01000134_gene3904	9.8e-58	229.2	Gammaproteobacteria													Bacteria	1N130@1224,1S98I@1236,2CECF@1,32RZM@2	NA|NA|NA	S	pilin assembly protein
BV82_0500	BV82_0500	676.575980443372	-0.300274088030138	0.310400435212495	-0.967376504561198	0.333355851160698	0.564688203389652	1163398.AJJP01000134_gene3903	0	1696.4	Gammaproteobacteria	ppc	GO:0003674,GO:0003824,GO:0004611,GO:0005575,GO:0005622,GO:0005623,GO:0005737,GO:0005829,GO:0006082,GO:0006091,GO:0006099,GO:0006101,GO:0008150,GO:0008152,GO:0008964,GO:0009060,GO:0009987,GO:0015980,GO:0016829,GO:0016830,GO:0016831,GO:0016999,GO:0017144,GO:0019752,GO:0043436,GO:0044237,GO:0044238,GO:0044281,GO:0044424,GO:0044444,GO:0044464,GO:0045333,GO:0055114,GO:0071704,GO:0072350	4.1.1.31	ko:K01595	ko00620,ko00680,ko00710,ko00720,ko01100,ko01120,ko01200,map00620,map00680,map00710,map00720,map01100,map01120,map01200	M00168,M00170,M00171,M00172,M00173,M00346,M00374	R00345	RC02741	ko00000,ko00001,ko00002,ko01000			iJN678.ppc,iSFV_1184.SFV_4025	Bacteria	1MUD5@1224,1RPTP@1236,COG2352@1,COG2352@2	NA|NA|NA	H	Forms oxaloacetate, a four-carbon dicarboxylic acid source for the tricarboxylic acid cycle
BV82_0503	BV82_0503	873.350868163873	-0.207774315489521	0.503505354027927	-0.412655622879428	0.679858942431878	0.834487694188834	390235.PputW619_4109	4.4e-30	137.1	Pseudomonas putida group													Bacteria	1QNJE@1224,1TM5M@1236,1YZ2G@136845,2BFM8@1,329FI@2	NA|NA|NA
BV82_0504	BV82_0504	170.263769271946	-0.375545796483794	0.361324574739862	-1.03935857879075	0.298638000509782	0.53081287618617	1163398.AJJP01000134_gene3899	5e-167	593.6	Gammaproteobacteria	yecE												Bacteria	1MU7F@1224,1RSAG@1236,COG1801@1,COG1801@2	NA|NA|NA	S	Protein of unknown function DUF72
BV82_0505	BV82_0505	101.265004811028	-0.200874697343282	0.423383591511861	-0.474450832225166	0.635178451753528	0.809265099226367	1163398.AJJP01000134_gene3898	2.2e-148	531.6	Gammaproteobacteria	prpB												Bacteria	1R3SD@1224,1RZCP@1236,COG2513@1,COG2513@2	NA|NA|NA	G	2-methylisocitrate lyase
BV82_0506	BV82_0506	78.1496410292648	-0.655522124846803	0.402059322534789	-1.63041145449396	0.103014565369035	0.269719104046538	1163398.AJJP01000134_gene3897	6.5e-133	479.9	Gammaproteobacteria													Bacteria	1N3WR@1224,1RSB5@1236,COG3921@1,COG3921@2	NA|NA|NA	S	extensin
BV82_0507	BV82_0507	484.648927127677	-0.615593022090769	0.460271896310393	-1.3374551586257	0.181074109972916	0.392849937771686	76869.PputGB1_1117	2.4e-70	271.9	Pseudomonas putida group													Bacteria	1QN4R@1224,1TKJ1@1236,1YWM8@136845,2AYEY@1,31QI3@2	NA|NA|NA
BV82_0508	BV82_0508	123.361180819124	0.446054065732974	0.626253056671819	0.712258504738483	0.476304714438223	0.697817925738979	1163398.AJJP01000134_gene3895	2.7e-143	514.6	Gammaproteobacteria	rsmJ	GO:0000154,GO:0001510,GO:0003674,GO:0003824,GO:0006139,GO:0006364,GO:0006396,GO:0006725,GO:0006807,GO:0008150,GO:0008152,GO:0008168,GO:0008170,GO:0008173,GO:0008649,GO:0008757,GO:0008990,GO:0009451,GO:0009987,GO:0010467,GO:0016070,GO:0016072,GO:0016435,GO:0016740,GO:0016741,GO:0022613,GO:0031167,GO:0032259,GO:0034470,GO:0034641,GO:0034660,GO:0036308,GO:0042254,GO:0043170,GO:0043412,GO:0043414,GO:…	2.1.1.242	ko:K15984					ko00000,ko01000,ko03009				Bacteria	1MX8Z@1224,1RMIB@1236,COG0742@1,COG0742@2	NA|NA|NA	J	Specifically methylates the guanosine in position 1516 of 16S rRNA
BV82_0509	BV82_0509	736.300930127323	1.2841235411222	0.288850189880646	4.44563855628	8.76311785348958e-06	0.000114594618084095	1163398.AJJP01000134_gene3894	7.7e-109	399.8	Gammaproteobacteria				ko:K18301		M00642			ko00000,ko00002,ko01504,ko03000				Bacteria	1MZ9E@1224,1S7E9@1236,COG1309@1,COG1309@2	NA|NA|NA	K	transcriptional regulator
BV82_0510	BV82_0510	495.992412717344	2.32613439041306	0.310008169736661	7.50346157776749	6.21542076642215e-14	4.55160043817992e-12	237609.PSAKL28_41300	2.4e-174	618.2	Gammaproteobacteria				ko:K18302,ko:K21136,ko:K21137		M00642,M00821			ko00000,ko00002,ko01504,ko02000	2.A.6.2,2.A.6.2.27,8.A.1			Bacteria	1NJDF@1224,1RSFR@1236,COG0845@1,COG0845@2	NA|NA|NA	M	Belongs to the membrane fusion protein (MFP) (TC 8.A.1) family
BV82_0511	BV82_0511	744.202892665399	1.6436278996212	0.277766433214941	5.91730210377627	3.27265256492977e-09	9.55694859451885e-08	1163398.AJJP01000134_gene3892	0	1938.3	Gammaproteobacteria	czcA			ko:K18303		M00642			ko00000,ko00002,ko01504,ko02000	2.A.6.2.17			Bacteria	1MU48@1224,1RMBN@1236,COG0841@1,COG0841@2	NA|NA|NA	V	Belongs to the resistance-nodulation-cell division (RND) (TC 2.A.6) family
BV82_0512	BV82_0512	85.363804140348	0.409039055748616	0.364925416745512	1.1208839860937	0.262337248226261	0.493504048318531	1163398.AJJP01000134_gene3891	2.2e-117	428.3	Gammaproteobacteria													Bacteria	1RA5I@1224,1S5VC@1236,2C8XG@1,2Z7PK@2	NA|NA|NA	S	Protein of unknown function (DUF4197)
BV82_0513	BV82_0513	55.7415004199705	-0.159457218287095	0.561417440988896	-0.284026121465381	0.77639036259314	0.886664617548787	1163398.AJJP01000134_gene3890	1.3e-66	258.8	Gammaproteobacteria	ybaY			ko:K09914					ko00000				Bacteria	1N8AF@1224,1SCM7@1236,COG3126@1,COG3126@2	NA|NA|NA	S	protein conserved in bacteria
BV82_0515	BV82_0515	1135.85812699236	-0.335050003473396	0.383565712154823	-0.873513958250147	0.382383001493201	0.614913205103931	1005395.CSV86_03617	4.3e-32	143.3	Gammaproteobacteria	cspA			ko:K03704					ko00000,ko03000				Bacteria	1N6Q5@1224,1SCA7@1236,COG1278@1,COG1278@2	NA|NA|NA	K	Cold shock
BV82_0516	BV82_0516	105.021332005525	-0.537303453508564	0.321459742841152	-1.67144865095618	0.0946330931696203	0.253914746224527	1163398.AJJP01000134_gene3887	1.4e-70	271.9	Gammaproteobacteria													Bacteria	1N7AW@1224,1SE4D@1236,2EU93@1,33MRI@2	NA|NA|NA
BV82_0517	BV82_0517	54.2710393753458	-0.901402172991395	0.465568329771707	-1.9361329268969	0.0528514226943357	0.169523431283718	1163398.AJJP01000134_gene3886	1.1e-152	545.8	Gammaproteobacteria	rrmA	GO:0000154,GO:0001510,GO:0003674,GO:0003824,GO:0005488,GO:0006139,GO:0006364,GO:0006396,GO:0006725,GO:0006807,GO:0008150,GO:0008152,GO:0008168,GO:0008170,GO:0008173,GO:0008270,GO:0008649,GO:0008757,GO:0008989,GO:0009451,GO:0009987,GO:0010467,GO:0016070,GO:0016072,GO:0016435,GO:0016740,GO:0016741,GO:0022613,GO:0031167,GO:0032259,GO:0034470,GO:0034641,GO:0034660,GO:0042254,GO:0043167,GO:0043169,GO:…	2.1.1.187	ko:K00563			R07233	RC00003	ko00000,ko01000,ko03009				Bacteria	1MXDY@1224,1RMU7@1236,COG0500@1,COG2226@2	NA|NA|NA	Q	Methyl-transferase
BV82_0519	BV82_0519	2938.71921962083	0.155541871870279	0.326580238193276	0.476274598643126	0.633878759501031	0.808484162707639	237609.PSAKL28_41210	0	1711.4	Gammaproteobacteria	ndvB		2.4.1.12,3.2.1.58	ko:K00694,ko:K01210,ko:K03292	ko00500,ko01100,ko02026,map00500,map01100,map02026		R00308,R02889,R03115	RC00005,RC00467	ko00000,ko00001,ko01000,ko01003,ko02000	2.A.2,4.D.3.1.2,4.D.3.1.5,4.D.3.1.6	GT2		Bacteria	1MWF8@1224,1RPVG@1236,COG1215@1,COG1215@2,COG5309@1,COG5309@2	NA|NA|NA	M	transferase
BV82_0520	BV82_0520	179.657196828288	0.577454754844841	0.363647805207527	1.587950612036	0.112297507458927	0.285542807427615	1163398.AJJP01000134_gene3883	1.3e-151	542.3	Gammaproteobacteria	ygdL	GO:0003674,GO:0003824,GO:0005488,GO:0006139,GO:0006396,GO:0006399,GO:0006400,GO:0006725,GO:0006807,GO:0008033,GO:0008150,GO:0008152,GO:0009451,GO:0009987,GO:0010467,GO:0016070,GO:0016829,GO:0016835,GO:0016836,GO:0030955,GO:0031402,GO:0031420,GO:0034470,GO:0034641,GO:0034660,GO:0043167,GO:0043169,GO:0043170,GO:0043412,GO:0044237,GO:0044238,GO:0046483,GO:0046872,GO:0061503,GO:0061504,GO:0071704,GO:…	2.7.7.73,2.7.7.80	ko:K03148,ko:K21029,ko:K22132	ko00730,ko01100,ko04122,map00730,map01100,map04122		R07459	RC00043	ko00000,ko00001,ko01000,ko03016				Bacteria	1MWXR@1224,1RMT3@1236,COG1179@1,COG1179@2	NA|NA|NA	H	Dinucleotide-utilizing enzymes involved in molybdopterin and thiamine biosynthesis family 1
BV82_0521	BV82_0521	33.2352671310455	0.0551720012203974	0.479485067607971	0.115065108274667	0.908393515729257	0.95493664639383	1163398.AJJP01000134_gene3882	5.1e-69	266.9	Gammaproteobacteria	csdE	GO:0003674,GO:0006139,GO:0006396,GO:0006399,GO:0006400,GO:0006725,GO:0006807,GO:0008033,GO:0008150,GO:0008152,GO:0009451,GO:0009987,GO:0010467,GO:0016070,GO:0034470,GO:0034641,GO:0034660,GO:0043170,GO:0043412,GO:0044237,GO:0044238,GO:0046483,GO:0061504,GO:0071704,GO:0090304,GO:0097163,GO:0140104,GO:1901360	2.8.1.7,4.4.1.16	ko:K02426,ko:K07125,ko:K11717	ko00450,ko01100,map00450,map01100		R03599,R11528	RC00961,RC01789,RC02313	ko00000,ko00001,ko01000				Bacteria	1RI8F@1224,1S3K0@1236,COG2166@1,COG2166@2	NA|NA|NA	S	PFAM Fe-S metabolism associated SufE
BV82_0522	BV82_0522	171.830270513572	-0.260560603214713	0.437529798956727	-0.59552653061805	0.551491570315372	0.758042123794737	1163398.AJJP01000134_gene3881	3.4e-230	803.9	Gammaproteobacteria	csdA		2.8.1.7,4.4.1.16	ko:K01766,ko:K11717	ko00450,ko01100,map00450,map01100		R03599,R11528	RC00961,RC01789,RC02313	ko00000,ko00001,ko01000				Bacteria	1MUPD@1224,1RNIY@1236,COG0520@1,COG0520@2	NA|NA|NA	E	Cysteine desulfurases mobilize the sulfur from L- cysteine to yield L-alanine, an essential step in sulfur metabolism for biosynthesis of a variety of sulfur-containing biomolecules. Component of the suf operon, which is activated and required under specific conditions such as oxidative stress and iron limitation. Acts as a potent selenocysteine lyase in vitro, that mobilizes selenium from L-sele…
BV82_0524	BV82_0524	393.9350680861	0.158673927398344	0.330089734445732	0.480699370020642	0.63073017895084	0.806629675391187	237609.PSAKL28_41160	1.2e-61	242.3	Gammaproteobacteria	yffB	GO:0005575,GO:0005622,GO:0005623,GO:0005737,GO:0005829,GO:0044424,GO:0044444,GO:0044464	1.20.4.1	ko:K00537,ko:K16509					ko00000,ko01000				Bacteria	1MZ6S@1224,1S8TR@1236,COG1393@1,COG1393@2	NA|NA|NA	P	Belongs to the ArsC family
BV82_0525	BV82_0525	585.46075689936	0.173526413987177	0.299254129110848	0.579863056535805	0.562006970643584	0.763069942991834	1163398.AJJP01000134_gene3878	2.1e-291	1007.7	Gammaproteobacteria	yjcE	GO:0003674,GO:0005215,GO:0005451,GO:0005575,GO:0005623,GO:0005886,GO:0006810,GO:0006811,GO:0006812,GO:0006813,GO:0006814,GO:0006873,GO:0006885,GO:0008150,GO:0008324,GO:0009987,GO:0015075,GO:0015077,GO:0015078,GO:0015079,GO:0015081,GO:0015291,GO:0015297,GO:0015298,GO:0015299,GO:0015318,GO:0015385,GO:0015386,GO:0015491,GO:0015672,GO:0016020,GO:0019725,GO:0022804,GO:0022821,GO:0022857,GO:0022890,GO:…		ko:K03316					ko00000	2.A.36			Bacteria	1MW5T@1224,1RPH6@1236,COG0025@1,COG0025@2	NA|NA|NA	P	NhaP-type Na H and K H antiporters
BV82_0526	BV82_0526	194.669675370829	-0.225571655746035	0.359105820297987	-0.628148147414752	0.529906894680934	0.742306303319966	384676.PSEEN4224	1.6e-60	239.6	Gammaproteobacteria	ank2		3.2.2.9	ko:K01243,ko:K06867	ko00270,ko01100,ko01230,map00270,map01100,map01230	M00034,M00609	R00194,R01401	RC00063,RC00318	ko00000,ko00001,ko00002,ko01000				Bacteria	1QWWK@1224,1T347@1236,COG0666@1,COG0666@2	NA|NA|NA	S	Belongs to the peptidase M12A family
BV82_0529	BV82_0529	947.049838407643	0.0922316467878129	0.307676259736251	0.299768486742775	0.764353754424037	0.88052368612256	1163398.AJJP01000134_gene3875	1.2e-151	542.3	Gammaproteobacteria	map	GO:0003674,GO:0003824,GO:0004177,GO:0005488,GO:0005506,GO:0005575,GO:0005622,GO:0005623,GO:0005737,GO:0005829,GO:0006464,GO:0006508,GO:0006807,GO:0008150,GO:0008152,GO:0008198,GO:0008233,GO:0008235,GO:0008237,GO:0008238,GO:0009987,GO:0016787,GO:0019538,GO:0036211,GO:0043167,GO:0043169,GO:0043170,GO:0043412,GO:0044237,GO:0044238,GO:0044260,GO:0044267,GO:0044424,GO:0044444,GO:0044464,GO:0046872,GO:…	3.4.11.18	ko:K01265					ko00000,ko01000,ko01002				Bacteria	1MU99@1224,1RMHN@1236,COG0024@1,COG0024@2	NA|NA|NA	E	Methionine aminopeptidase
BV82_0535	BV82_0535	73.2371988946943	0.194058074087708	0.460886297806215	0.421054119012455	0.673715563622878	0.831014792133946	1163398.AJJP01000134_gene3869	2.3e-145	521.5	Gammaproteobacteria	cdsA	GO:0003674,GO:0003824,GO:0004605,GO:0005575,GO:0005623,GO:0005886,GO:0006139,GO:0006220,GO:0006221,GO:0006629,GO:0006644,GO:0006650,GO:0006655,GO:0006725,GO:0006753,GO:0006793,GO:0006796,GO:0006807,GO:0008150,GO:0008152,GO:0008610,GO:0008654,GO:0009058,GO:0009117,GO:0009165,GO:0009987,GO:0016020,GO:0016024,GO:0016740,GO:0016772,GO:0016779,GO:0018130,GO:0019438,GO:0019637,GO:0034641,GO:0034654,GO:…	2.7.7.41	ko:K00981	ko00564,ko01100,ko01110,ko04070,map00564,map01100,map01110,map04070	M00093	R01799	RC00002	ko00000,ko00001,ko00002,ko01000			iJN746.PP_1596,iSDY_1059.SDY_0191	Bacteria	1MWSV@1224,1RQ6M@1236,COG0575@1,COG0575@2	NA|NA|NA	I	Belongs to the CDS family
BV82_0539	BV82_0539	306.596830425924	-0.50895817448924	0.336649134234225	-1.51183568508788	0.130575668782507	0.316627704230633	1163398.AJJP01000134_gene3865	6.5e-79	300.1	Gammaproteobacteria	skp	GO:0001530,GO:0003674,GO:0005488,GO:0005515,GO:0005575,GO:0005623,GO:0006457,GO:0006807,GO:0008104,GO:0008150,GO:0008152,GO:0008289,GO:0009279,GO:0009987,GO:0010467,GO:0016020,GO:0016043,GO:0019538,GO:0019867,GO:0022417,GO:0022607,GO:0030288,GO:0030312,GO:0030313,GO:0031647,GO:0031975,GO:0032978,GO:0033036,GO:0034613,GO:0042597,GO:0042802,GO:0043163,GO:0043165,GO:0043170,GO:0044085,GO:0044091,GO:…		ko:K06142					ko00000				Bacteria	1MZVJ@1224,1SA69@1236,COG2825@1,COG2825@2	NA|NA|NA	M	COG2825 Outer membrane protein
BV82_0545	BV82_0545	955.500849715736	-0.0755498540611443	0.242017619653736	-0.312166751202811	0.754913799075863	0.876943262951518	1163398.AJJP01000134_gene3859	0	2296.2	Gammaproteobacteria	dnaE	GO:0003674,GO:0003824,GO:0003887,GO:0005575,GO:0005622,GO:0005623,GO:0005737,GO:0005829,GO:0006139,GO:0006259,GO:0006260,GO:0006725,GO:0006807,GO:0008150,GO:0008152,GO:0009058,GO:0009059,GO:0009360,GO:0009987,GO:0016740,GO:0016772,GO:0016779,GO:0018130,GO:0019438,GO:0032991,GO:0034061,GO:0034641,GO:0034645,GO:0034654,GO:0042575,GO:0043170,GO:0044237,GO:0044238,GO:0044249,GO:0044260,GO:0044271,GO:…	2.7.7.7	ko:K02337	ko00230,ko00240,ko01100,ko03030,ko03430,ko03440,map00230,map00240,map01100,map03030,map03430,map03440	M00260	R00375,R00376,R00377,R00378	RC02795	ko00000,ko00001,ko00002,ko01000,ko03032,ko03400				Bacteria	1MUIF@1224,1RP0K@1236,COG0587@1,COG0587@2	NA|NA|NA	L	DNA polymerase
BV82_0551	BV82_0551	205.680184484155	-0.172792386972234	0.361423357502284	-0.478088599935442	0.632587145672675	0.807919187926464	1163398.AJJP01000134_gene3853	2.2e-35	154.5	Gammaproteobacteria	ftsB	GO:0000003,GO:0000910,GO:0003674,GO:0005488,GO:0005515,GO:0005575,GO:0005623,GO:0005886,GO:0007049,GO:0008150,GO:0009987,GO:0016020,GO:0019954,GO:0022402,GO:0022414,GO:0030428,GO:0032153,GO:0032505,GO:0042802,GO:0043093,GO:0044464,GO:0051301,GO:0071944		ko:K05589					ko00000,ko03036				Bacteria	1N7AA@1224,1SD8H@1236,COG2919@1,COG2919@2	NA|NA|NA	D	Essential cell division protein. May link together the upstream cell division proteins, which are predominantly cytoplasmic, with the downstream cell division proteins, which are predominantly periplasmic
BV82_0553	BV82_0553	89.1227236602973	0.536219740188347	0.387475291144895	1.38388112079082	0.166394858454229	0.372028500003129	1163398.AJJP01000134_gene3851	2.6e-166	591.3	Gammaproteobacteria	IV02_27905												Bacteria	1MW16@1224,1RS6U@1236,COG0583@1,COG0583@2	NA|NA|NA	K	transcriptional regulator
BV82_0554	BV82_0554	576.077314550918	0.0322022228408594	0.260541644249675	0.123597219682855	0.901634193979067	0.951439632761593	1163398.AJJP01000134_gene3850	2.5e-211	741.1	Gammaproteobacteria	adhC		1.1.1.1,1.1.1.284	ko:K00121	ko00010,ko00071,ko00350,ko00625,ko00626,ko00680,ko00830,ko00980,ko00982,ko01100,ko01110,ko01120,ko01130,ko01200,ko01220,ko05204,map00010,map00071,map00350,map00625,map00626,map00680,map00830,map00980,map00982,map01100,map01110,map01120,map01130,map01200,map01220,map05204		R00623,R00754,R02124,R04880,R05233,R05234,R06917,R06927,R06983,R07105,R08281,R08306,R08310	RC00050,RC00087,RC00088,RC00099,RC00116,RC00649,RC01715,RC01734,RC02273	ko00000,ko00001,ko01000				Bacteria	1MUK4@1224,1RNQ4@1236,COG1062@1,COG1062@2	NA|NA|NA	C	Belongs to the zinc-containing alcohol dehydrogenase family. Class-III subfamily
BV82_0557	BV82_0557	110.578386609376	-1.09798890509728	0.428333754753998	-2.56339569999073	0.0103653839006968	0.0501753095361578	1163398.AJJP01000134_gene3847	3.8e-201	707.2	Gammaproteobacteria	truD	GO:0001522,GO:0003674,GO:0003824,GO:0005575,GO:0005622,GO:0005623,GO:0005737,GO:0005829,GO:0006139,GO:0006725,GO:0006807,GO:0008150,GO:0008152,GO:0009451,GO:0009982,GO:0009987,GO:0016070,GO:0016853,GO:0016866,GO:0034641,GO:0043170,GO:0043412,GO:0044237,GO:0044238,GO:0044424,GO:0044444,GO:0044464,GO:0046483,GO:0071704,GO:0090304,GO:1901360	5.4.99.27	ko:K06176					ko00000,ko01000,ko03016				Bacteria	1MXHD@1224,1RPRF@1236,COG0585@1,COG0585@2	NA|NA|NA	J	Responsible for synthesis of pseudouridine from uracil- 13 in transfer RNAs
BV82_0560	BV82_0560	7407.30251834785	0.049867613976436	0.371765116365423	0.134137421132915	0.893293909233455	0.947644084678236	1163398.AJJP01000134_gene3844	6.1e-51	206.5	Gammaproteobacteria	nlpD	GO:0000920,GO:0001896,GO:0005575,GO:0005623,GO:0008150,GO:0008219,GO:0009279,GO:0009987,GO:0012501,GO:0016020,GO:0019867,GO:0030312,GO:0030313,GO:0031975,GO:0032153,GO:0042221,GO:0042493,GO:0043085,GO:0044093,GO:0044462,GO:0044464,GO:0050790,GO:0050896,GO:0051301,GO:0051336,GO:0051345,GO:0065007,GO:0065009,GO:0071944		ko:K06194,ko:K12943					ko00000	1.A.34.1.2			Bacteria	1RD24@1224,1RR11@1236,COG1388@1,COG1388@2,COG4942@1,COG4942@2	NA|NA|NA	DM	COG0739 Membrane proteins related to metalloendopeptidases
BV82_0565	BV82_0565	324.137603467589	-0.15292794717448	0.323721599650897	-0.472405756487666	0.636637196293209	0.809616097877551	1163398.AJJP01000134_gene3840	1.8e-86	325.1	Gammaproteobacteria			3.4.21.88	ko:K01356		M00729			ko00000,ko00002,ko01000,ko01002,ko03400				Bacteria	1PIRG@1224,1S499@1236,COG1974@1,COG1974@2,COG2932@1,COG2932@2	NA|NA|NA	K	transcriptional regulator
BV82_0566	BV82_0566	151.466559942428	2.44059754928431	0.375648916672201	6.49701740365734	8.19279877171153e-11	3.51330830210332e-09	1388763.O165_000815	1.3e-47	195.7	Pseudomonas putida group													Bacteria	1QNHN@1224,1TM3E@1236,1YYX8@136845,2AYTK@1,31QYY@2	NA|NA|NA	S	Bacteriophage holin Hol, superfamily III
BV82_0567	BV82_0567	115.726741932596	1.64083262029702	0.34762256748816	4.7201556336037	2.35664262284262e-06	3.65394751945631e-05	1163398.AJJP01000134_gene3838	4.1e-92	344	Gammaproteobacteria													Bacteria	1NCDA@1224,1SGVI@1236,2EEWV@1,338Q7@2	NA|NA|NA
BV82_0568	BV82_0568	38.4773977008283	1.94516831461644	0.554558720733996	3.50759665638631	0.000452174056400464	0.00364187564884299	1163398.AJJP01000134_gene3837	4.8e-78	297.4	Gammaproteobacteria	gpV												Bacteria	1NZ67@1224,1SQ45@1236,COG4540@1,COG4540@2	NA|NA|NA	S	phage baseplate
BV82_0569	BV82_0569	23.4027431819829	2.49501285871702	0.70175542026972	3.55538808344089	0.0003774215785581	0.00310817770577258	1163398.AJJP01000134_gene3836	6.2e-54	216.5	Gammaproteobacteria	gpW			ko:K06903					ko00000				Bacteria	1N7WS@1224,1SCD1@1236,COG3628@1,COG3628@2	NA|NA|NA	S	Baseplate assembly protein
BV82_0570	BV82_0570	69.6164706797285	1.6057409263577	0.484653219143021	3.31317499385854	0.000922432453769874	0.00657575608998298	1163398.AJJP01000134_gene3835	2.9e-146	524.6	Gammaproteobacteria	J												Bacteria	1MUFF@1224,1RNBJ@1236,COG3948@1,COG3948@2	NA|NA|NA	S	baseplate assembly protein
BV82_0571	BV82_0571	110.78517347339	1.76357604692614	0.344547730461043	5.11852463682255	3.0793501729809e-07	5.8165503267417e-06	1163398.AJJP01000134_gene3834	1.8e-107	395.2	Gammaproteobacteria	I												Bacteria	1NZST@1224,1RQRK@1236,COG4385@1,COG4385@2	NA|NA|NA	S	tail protein
BV82_0572	BV82_0572	616.993610035039	0.978623806225982	0.275722881709502	3.54930211144772	0.000386253657802943	0.00316994381231381	1038922.PflQ2_3577	1.5e-111	411	Pseudomonas fluorescens group													Bacteria	1MWNN@1224,1S2BE@1236,1YQ51@136843,COG5301@1,COG5301@2	NA|NA|NA	S	Phage tail-collar fibre protein
BV82_0573	BV82_0573	77.4099884884971	0.609161076432804	0.408290309304643	1.49198024677652	0.135704323799722	0.325580938148527	1163398.AJJP01000134_gene3833	1.2e-219	768.8	Gammaproteobacteria	gpFI			ko:K06907					ko00000				Bacteria	1MW1V@1224,1RNUT@1236,COG3497@1,COG3497@2	NA|NA|NA	S	Tail sheath protein
BV82_0574	BV82_0574	71.2972458424729	0.786723602635793	0.370883545967912	2.12121462704053	0.0339037449017771	0.12443362870037	1163398.AJJP01000134_gene3832	1.9e-89	335.1	Gammaproteobacteria	gpFII			ko:K06908					ko00000				Bacteria	1Q8HB@1224,1S72X@1236,COG3498@1,COG3498@2	NA|NA|NA	S	tail tube protein
BV82_0575	BV82_0575	28.4907572271865	1.88082774400564	0.60215271389068	3.12350621464957	0.00178710091176715	0.0115578808967549	1163398.AJJP01000134_gene3831	3.4e-29	133.7	Proteobacteria													Bacteria	1NH5H@1224,2EFU7@1,339KB@2	NA|NA|NA	S	Phage tail assembly chaperone proteins, E, or 41 or 14
BV82_0576	BV82_0576	177.440920618402	1.0600383688095	0.380502080910336	2.78589374931512	0.00533803654857373	0.0289726955201949	1163398.AJJP01000134_gene3830	1e-303	1048.9	Bacteria													Bacteria	COG5283@1,COG5283@2	NA|NA|NA
BV82_0577	BV82_0577	50.093476150651	0.638485730647125	0.417403617532716	1.52966027084583	0.126100842440545	0.309242663584232	1163398.AJJP01000134_gene3829	2.2e-151	541.6	Gammaproteobacteria	gpU			ko:K06906					ko00000				Bacteria	1N88T@1224,1SB6U@1236,COG3499@1,COG3499@2	NA|NA|NA	S	Phage P2 GpU
BV82_0578	BV82_0578	6.63308852710743	1.07527365514904	0.92125563534231	1.16718271660776	0.243136589085259	NA	1163398.AJJP01000134_gene3828	3.2e-25	120.2	Bacteria													Bacteria	COG5004@1,COG5004@2	NA|NA|NA	U	Tail protein
BV82_0579	BV82_0579	60.8501128694394	0.811782726390181	0.414228735355245	1.95974508068348	0.0500255931920577	0.163545208512496	1163398.AJJP01000134_gene3827	5.7e-194	683.3	Gammaproteobacteria				ko:K06905					ko00000				Bacteria	1MXT8@1224,1RMKC@1236,COG3500@1,COG3500@2	NA|NA|NA	S	late control
BV82_0580	BV82_0580	21.1692449084324	-0.21134678421151	0.61427549073925	-0.344058630692175	0.730802193627944	0.862324849199061	1005395.CSV86_03287	3.6e-86	324.3	Proteobacteria				ko:K03791					ko00000		GH19		Bacteria	1RJ9P@1224,COG3179@1,COG3179@2	NA|NA|NA	S	hmm pf00182
BV82_0581	BV82_0581	10.1005748668102	-0.0292813229975351	1.00299248622338	-0.0291939604730136	0.976709898026674	NA	1163398.AJJP01000134_gene3825	4.2e-65	254.2	Proteobacteria													Bacteria	1NI9D@1224,2EIQP@1,33CG3@2	NA|NA|NA	S	Bacteriophage Rz lysis protein
BV82_0582	BV82_0582	318.053982630839	-0.67287263259058	0.336980433013178	-1.99677063316097	0.0458501051124803	0.153586558997471	1163398.AJJP01000134_gene3824	6.8e-81	306.6	Gammaproteobacteria	ygaD	GO:0003674,GO:0003824,GO:0016787,GO:0016810,GO:0016811,GO:0019159	3.5.1.42	ko:K03742,ko:K03743	ko00760,map00760		R02322	RC00100	ko00000,ko00001,ko01000				Bacteria	1RH2Y@1224,1S5WH@1236,COG1546@1,COG1546@2	NA|NA|NA	J	Belongs to the CinA family
BV82_0585	BV82_0585	1771.03449808061	1.6733172603275	0.270236550217206	6.19204640890564	5.93880590258248e-10	2.06340993403596e-08	1163398.AJJP01000134_gene3821	7e-214	749.6	Gammaproteobacteria	fas6		3.2.2.10	ko:K06966	ko00230,ko00240,map00230,map00240		R00182,R00510	RC00063,RC00318	ko00000,ko00001,ko01000				Bacteria	1MU6N@1224,1S032@1236,COG1611@1,COG1611@2	NA|NA|NA	S	Rossmann fold nucleotide-binding protein
BV82_0586	BV82_0586	353.368524670652	1.48225152726678	0.353726143272951	4.19039292247903	2.78471806217872e-05	0.000327290320394339	1240350.AMZE01000013_gene3496	1.9e-13	81.3	Pseudomonas putida group													Bacteria	1QNR3@1224,1TMBZ@1236,1YZE9@136845,2AZ0R@1,31R6U@2	NA|NA|NA
BV82_0587	BV82_0587	1291.01629709052	0.237251001926825	0.334490413240872	0.709290887078361	0.478143982367468	0.699651200759038	1005395.CSV86_03252	1.6e-54	218.8	Pseudomonas putida group													Bacteria	1QNBG@1224,1TKVE@1236,1YYC5@136845,2F3BT@1,32963@2	NA|NA|NA	S	Putative quorum-sensing-regulated virulence factor
BV82_0588	BV82_0588	286.280759300793	-0.0753972157077945	0.278098585062543	-0.271116861996396	0.786301153105429	0.894121712561357	1163398.AJJP01000134_gene3818	1.4e-135	488.8	Gammaproteobacteria	yfiP			ko:K05812					ko00000				Bacteria	1N8XY@1224,1RS6H@1236,COG3148@1,COG3148@2	NA|NA|NA	S	DTW domain containing protein
BV82_0589	BV82_0589	813.512226298184	0.898500918066016	0.411291096355982	2.18458635751342	0.0289191891128238	0.110300753346988	1163398.AJJP01000134_gene3817	7e-113	413.3	Gammaproteobacteria	tcsR												Bacteria	1P4TD@1224,1RU35@1236,COG2197@1,COG2197@2	NA|NA|NA	K	Response regulator containing a CheY-like receiver domain and an HTH DNA-binding domain
BV82_0590	BV82_0590	78.6982500319778	0.728695460600145	0.399723401361667	1.82299924927544	0.0683035045943588	0.203967805438612	1163398.AJJP01000134_gene3816	2.6e-56	224.6	Gammaproteobacteria	dgkA		2.7.1.107	ko:K00901	ko00561,ko00564,ko01100,ko01110,ko04070,ko04072,ko05231,map00561,map00564,map01100,map01110,map04070,map04072,map05231		R02240	RC00002,RC00017	ko00000,ko00001,ko01000				Bacteria	1MZ3Q@1224,1S92I@1236,COG0818@1,COG0818@2	NA|NA|NA	M	Recycling of diacylglycerol produced during the turnover of membrane phospholipid
BV82_0591	BV82_0591	443.391545160144	-0.577759412275197	0.279755423756122	-2.06523042348184	0.0389012031911855	0.136354732835083	1163398.AJJP01000134_gene3815	1.5e-169	602.1	Gammaproteobacteria	yeiE												Bacteria	1MWVU@1224,1S5GP@1236,COG0583@1,COG0583@2	NA|NA|NA	K	transcriptional regulator
BV82_0593	BV82_0593	482.451424166413	0.611907408855672	0.287120283140538	2.13118837221319	0.0330736265624495	0.122039118168418	1163398.AJJP01000134_gene3813	1e-130	472.6	Gammaproteobacteria	tsaA												Bacteria	1MUF0@1224,1RPCX@1236,COG1720@1,COG1720@2	NA|NA|NA	P	PFAM Uncharacterised protein family UPF0066
BV82_0594	BV82_0594	153.715649671071	-0.353673382533617	0.323123994716485	-1.09454385411377	0.273716524749154	0.504214650853704	1163398.AJJP01000134_gene3812	2.2e-81	308.1	Gammaproteobacteria	yehS												Bacteria	1RD33@1224,1S2XV@1236,COG4807@1,COG4807@2	NA|NA|NA	S	protein conserved in bacteria
BV82_0595	BV82_0595	190.396019366076	-0.193427335707823	0.287834478915122	-0.672008914418005	0.50157802124585	0.720214594609426	1163398.AJJP01000134_gene3811	8.1e-131	473	Gammaproteobacteria	rluB		5.4.99.21,5.4.99.22	ko:K06178,ko:K06182					ko00000,ko01000,ko03009				Bacteria	1REW2@1224,1S6WY@1236,COG1187@1,COG1187@2	NA|NA|NA	J	Belongs to the pseudouridine synthase RsuA family
BV82_0596	BV82_0596	71.6997510896547	0.833839692088227	0.374551327848176	2.2262361126276	0.0259983702457842	0.102021634270349	237609.PSAKL28_40580	1.3e-68	265.8	Gammaproteobacteria	yjaB			ko:K03827					ko00000,ko01000				Bacteria	1RI35@1224,1S66W@1236,COG0454@1,COG0456@2	NA|NA|NA	K	Acetyltransferase
BV82_0598	BV82_0598	1025.3441831212	1.32360256954357	0.294655596750548	4.49203267862621	7.05465953066375e-06	9.50346755456353e-05	1163398.AJJP01000133_gene3926	0	1180.6	Gammaproteobacteria	kup	GO:0003674,GO:0005215,GO:0005575,GO:0006810,GO:0006811,GO:0006812,GO:0006813,GO:0008150,GO:0008324,GO:0009987,GO:0015075,GO:0015077,GO:0015079,GO:0015318,GO:0015672,GO:0016020,GO:0022857,GO:0022890,GO:0030001,GO:0034220,GO:0046873,GO:0051179,GO:0051234,GO:0055085,GO:0071804,GO:0071805,GO:0098655,GO:0098660,GO:0098662		ko:K03549					ko00000,ko02000	2.A.72			Bacteria	1MUVH@1224,1RPM6@1236,COG3158@1,COG3158@2	NA|NA|NA	P	transport of potassium into the cell
BV82_0599	BV82_0599	178.616770683759	0.219153946417516	0.29684500487033	0.7382773596384	0.460345921571663	0.685836177364982	1163398.AJJP01000133_gene3925	1.3e-248	865.1	Gammaproteobacteria													Bacteria	1R7R5@1224,1S73H@1236,COG3946@1,COG3946@2	NA|NA|NA	U	virulence factor family protein
BV82_0600	BV82_0600	212.200770637637	0.351270101852444	0.360698367012978	0.973861081660525	0.330125519773426	0.561614536855434	237609.PSAKL28_40530	0	1518.1	Gammaproteobacteria	mprF	GO:0005575,GO:0005623,GO:0005886,GO:0016020,GO:0044464,GO:0071944	2.3.2.3	ko:K07027,ko:K14205	ko01503,ko02020,ko05150,map01503,map02020,map05150	M00726			ko00000,ko00001,ko00002,ko01000,ko01504,ko02000	2.A.1.3.37,4.D.2		iYO844.BG12900	Bacteria	1MXH9@1224,1RPQ6@1236,COG0392@1,COG0392@2,COG2898@1,COG2898@2	NA|NA|NA	S	membrane
BV82_0603	BV82_0603	378.652223022471	0.545789518659973	0.265010065491298	2.05950486313847	0.0394458996282578	0.137305243491762	1163398.AJJP01000131_gene4010	3.5e-202	710.7	Gammaproteobacteria	dinB	GO:0003674,GO:0003824,GO:0003887,GO:0006139,GO:0006259,GO:0006260,GO:0006281,GO:0006725,GO:0006807,GO:0006950,GO:0006974,GO:0007154,GO:0008150,GO:0008152,GO:0009058,GO:0009059,GO:0009432,GO:0009605,GO:0009987,GO:0009991,GO:0016740,GO:0016772,GO:0016779,GO:0018130,GO:0019438,GO:0031668,GO:0033554,GO:0034061,GO:0034641,GO:0034645,GO:0034654,GO:0043170,GO:0044237,GO:0044238,GO:0044249,GO:0044260,GO:…	2.7.7.7	ko:K02346					ko00000,ko01000,ko03400				Bacteria	1MUUH@1224,1RMFM@1236,COG0389@1,COG0389@2	NA|NA|NA	L	Poorly processive, error-prone DNA polymerase involved in untargeted mutagenesis. Copies undamaged DNA at stalled replication forks, which arise in vivo from mismatched or misaligned primer ends. These misaligned primers can be extended by PolIV. Exhibits no 3'-5' exonuclease (proofreading) activity. May be involved in translesional synthesis, in conjunction with the beta clamp from PolIII
BV82_0604	BV82_0604	340.819065832283	-0.416795468866541	0.280127558958899	-1.48787741704376	0.136783224287038	0.327509128574598	1163398.AJJP01000131_gene4009	8.5e-176	622.9	Proteobacteria													Bacteria	1NTAD@1224,2AQQX@1,31FYM@2	NA|NA|NA
BV82_0606	BV82_0606	2111.91139797367	0.000458675968876929	0.349547572740006	0.0013121989813332	0.998953016992554	0.998953016992554	1163398.AJJP01000131_gene4007	1e-248	865.5	Bacteria	oprD			ko:K18093	ko01501,ko02020,map01501,map02020	M00745			ko00000,ko00001,ko00002,ko01000,ko01504,ko02000	1.B.25.1.1			Bacteria	2DN3B@1,32VA5@2	NA|NA|NA	S	PFAM Outer membrane porin
BV82_0607	BV82_0607	417.348814807019	0.0421456819030251	0.385540144084872	0.109315936484547	0.912951906858619	0.957402748765593	1163398.AJJP01000131_gene4006	5.3e-69	266.9	Gammaproteobacteria	MA20_21960												Bacteria	1MZVD@1224,1S9D9@1236,COG0537@1,COG0537@2	NA|NA|NA	FG	COG0537 Diadenosine tetraphosphate (Ap4A) hydrolase and other HIT family hydrolases
BV82_0608	BV82_0608	251.588229650521	0.385472705654398	0.365288317119909	1.05525604731526	0.291308237033763	0.523058169853153	1163398.AJJP01000131_gene4005	3.1e-27	127.1	Proteobacteria	slyX			ko:K03745					ko00000				Bacteria	1NGFM@1224,COG2900@1,COG2900@2	NA|NA|NA	S	Belongs to the SlyX family
BV82_0609	BV82_0609	289.13753228451	-0.768573022787263	0.368544352906941	-2.08542884112874	0.0370303911435982	0.132330827209855	1163398.AJJP01000090_gene3684	1e-99	369.4	Gammaproteobacteria	cspC			ko:K03704					ko00000,ko03000				Bacteria	1N0MM@1224,1S8XG@1236,COG1278@1,COG1278@2	NA|NA|NA	K	COG1278 Cold shock proteins
BV82_0610	BV82_0610	2063.14035824521	0.867043054620744	0.253262416651755	3.42349672755811	0.000618209961397646	0.00467834565382002	1163398.AJJP01000090_gene3683	1.3e-81	308.9	Gammaproteobacteria	dps			ko:K04047					ko00000,ko03036				Bacteria	1RAC5@1224,1S2H7@1236,COG0783@1,COG0783@2	NA|NA|NA	P	Belongs to the Dps family
BV82_0611	BV82_0611	74.7613635966575	0.0509491550567801	0.401225493473713	0.126983842964899	0.898953186466681	0.950922444016577	1163398.AJJP01000090_gene3682	1e-53	215.7	Bacteria													Bacteria	COG4321@1,COG4321@2	NA|NA|NA	O	Ribbon-helix-helix domain
BV82_0612	BV82_0612	423.62354495057	-0.219919541339726	0.400830828081463	-0.548659249570073	0.583239316690441	0.77715840747045	237609.PSAKL28_40430	2.4e-30	137.5	Gammaproteobacteria													Bacteria	1N6Q9@1224,1SCJS@1236,COG2331@1,COG2331@2	NA|NA|NA	S	Regulatory protein, FmdB family
BV82_0614	BV82_0614	199.981256284924	-0.452708805876998	0.305933882592739	-1.47976027382245	0.138937233887277	0.331001618269988	1163398.AJJP01000090_gene3679	9.1e-133	479.6	Gammaproteobacteria	yebC	GO:0005575,GO:0005622,GO:0005623,GO:0005737,GO:0005829,GO:0008150,GO:0009314,GO:0009628,GO:0010212,GO:0044424,GO:0044444,GO:0044464,GO:0050896											Bacteria	1MW3X@1224,1RP5N@1236,COG0217@1,COG0217@2	NA|NA|NA	K	transcriptional regulatory protein
BV82_0625	BV82_0625	135.04454788678	0.0978205203733312	0.377725592368367	0.258972445472888	0.795656500730507	0.897143284163219	237609.PSAKL28_40300	7.1e-118	429.9	Gammaproteobacteria	queE		1.97.1.4,4.3.99.3	ko:K04068,ko:K10026	ko00790,ko01100,map00790,map01100		R04710,R10002	RC02989	ko00000,ko00001,ko01000,ko03016			iAF987.Gmet_1658	Bacteria	1MUJ2@1224,1RNQZ@1236,COG0602@1,COG0602@2	NA|NA|NA	H	Catalyzes the complex heterocyclic radical-mediated conversion of 6-carboxy-5,6,7,8-tetrahydropterin (CPH4) to 7- carboxy-7-deazaguanine (CDG), a step common to the biosynthetic pathways of all 7-deazapurine-containing compounds
BV82_0628	BV82_0628	6452.31056531829	-1.72038599991265	0.241451181226572	-7.12519189665208	1.03935779063179e-12	6.10783096716951e-11	1163398.AJJP01000090_gene3666	0	1433.3	Gammaproteobacteria	pfuA			ko:K16090					ko00000,ko02000	1.B.14.1.11			Bacteria	1MV0X@1224,1RN3C@1236,COG4774@1,COG4774@2	NA|NA|NA	P	receptor
BV82_0629	BV82_0629	128.162292618424	-0.201019082102633	0.345702782365308	-0.581479503078496	0.560917328585265	0.762411902931428	1163398.AJJP01000090_gene3665	9.3e-239	832.4	Gammaproteobacteria													Bacteria	1RC8Y@1224,1SN7B@1236,28PQM@1,2ZCCK@2	NA|NA|NA
BV82_0630	BV82_0630	529.953398031588	2.23863030511893	0.464446271711191	4.81999844001545	1.43559343951626e-06	2.3645068415562e-05	1163398.AJJP01000090_gene3663	2.7e-155	554.7	Gammaproteobacteria													Bacteria	1NS7A@1224,1S69E@1236,COG0697@1,COG0697@2	NA|NA|NA	EG	transporter
BV82_0631	BV82_0631	130.567862604583	0.479426055658125	0.344247898968582	1.39267678058328	0.163717553141165	0.368137796658105	1163398.AJJP01000090_gene3662	6.5e-154	550.1	Gammaproteobacteria													Bacteria	1R5RF@1224,1RYQ5@1236,COG0583@1,COG0583@2	NA|NA|NA	K	transcriptional regulator
BV82_0632	BV82_0632	89.9058565081377	-0.638234562933093	0.340027048751726	-1.87701115330712	0.0605165652362535	0.186581932835142	1163398.AJJP01000090_gene3661	7.3e-101	373.2	Gammaproteobacteria	nlpD	GO:0000920,GO:0001896,GO:0005575,GO:0005623,GO:0008150,GO:0008219,GO:0009279,GO:0009987,GO:0012501,GO:0016020,GO:0019867,GO:0030312,GO:0030313,GO:0031975,GO:0032153,GO:0042221,GO:0042493,GO:0043085,GO:0044093,GO:0044462,GO:0044464,GO:0050790,GO:0050896,GO:0051301,GO:0051336,GO:0051345,GO:0065007,GO:0065009,GO:0071944		ko:K06194,ko:K12943					ko00000	1.A.34.1.2			Bacteria	1RD24@1224,1RR11@1236,COG1388@1,COG1388@2,COG4942@1,COG4942@2	NA|NA|NA	DM	COG0739 Membrane proteins related to metalloendopeptidases
BV82_0633	BV82_0633	67.0317579407831	-0.306559749201926	0.40587372457614	-0.755308192275985	0.450064084343662	0.679881003324606	1163398.AJJP01000090_gene3660	6.4e-251	872.8	Gammaproteobacteria				ko:K09471	ko00330,ko01100,map00330,map01100	M00136	R07415	RC00062	ko00000,ko00001,ko00002,ko01000				Bacteria	1MVGP@1224,1RNJ9@1236,COG0665@1,COG0665@2	NA|NA|NA	E	oxidoreductase
BV82_0634	BV82_0634	68.0277251439124	0.271043042826883	0.439930510341967	0.616104217496067	0.537825738723932	0.748477940145824	1163398.AJJP01000090_gene3659	8.1e-207	726.1	Gammaproteobacteria	potF	GO:0003674,GO:0005488,GO:0005575,GO:0005623,GO:0006810,GO:0006811,GO:0006812,GO:0008150,GO:0015695,GO:0015696,GO:0015846,GO:0015847,GO:0019808,GO:0019810,GO:0030288,GO:0030313,GO:0031975,GO:0042597,GO:0043167,GO:0043169,GO:0044464,GO:0051179,GO:0051234,GO:0070405,GO:0071702,GO:0071705		ko:K02055,ko:K11073	ko02010,ko02024,map02010,map02024	M00193,M00300			ko00000,ko00001,ko00002,ko02000	3.A.1.11,3.A.1.11.2			Bacteria	1MUYW@1224,1RM7W@1236,COG0687@1,COG0687@2	NA|NA|NA	P	Required for the activity of the bacterial periplasmic transport system of putrescine
BV82_0635	BV82_0635	218.078961541538	0.555995985752032	0.303029198133344	1.8347934429321	0.0665363005478556	0.200197718462574	1163398.AJJP01000090_gene3658	5.7e-266	922.9	Gammaproteobacteria	glnA2		2.6.1.113,6.3.1.2	ko:K01915,ko:K12256	ko00220,ko00250,ko00330,ko00630,ko00910,ko01100,ko01120,ko01230,ko02020,ko04217,ko04724,ko04727,map00220,map00250,map00330,map00630,map00910,map01100,map01120,map01230,map02020,map04217,map04724,map04727		R00253,R08714	RC00008,RC00010,RC00062,RC02798	ko00000,ko00001,ko01000,ko01007,ko04147				Bacteria	1MU6V@1224,1RPNZ@1236,COG0174@1,COG0174@2	NA|NA|NA	E	glutamine synthetase
BV82_0636	BV82_0636	736.217208363451	-0.447949444881511	0.284436812949691	-1.57486451994785	0.115287719808552	0.290815869787339	1163398.AJJP01000090_gene3657	2.9e-173	614.4	Gammaproteobacteria				ko:K04033					ko00000,ko03000				Bacteria	1RJ4U@1224,1SYP6@1236,COG2207@1,COG2207@2	NA|NA|NA	K	AraC family transcriptional regulator
BV82_0637	BV82_0637	715.06451978623	-0.582551904000851	0.307026575601371	-1.89739895596923	0.0577753033300183	0.180216542497305	1163398.AJJP01000090_gene3656	1.7e-137	495.4	Gammaproteobacteria	bcpA	GO:0003674,GO:0003824,GO:0006091,GO:0006113,GO:0008150,GO:0008152,GO:0008807,GO:0009058,GO:0009987,GO:0015980,GO:0016740,GO:0016772,GO:0016780,GO:0016999,GO:0017000,GO:0017144,GO:0044237,GO:0044249,GO:0055114	4.1.1.3	ko:K01003	ko00620,ko01100,map00620,map01100		R00217	RC00040	ko00000,ko00001,ko01000				Bacteria	1N4VT@1224,1S18F@1236,COG2513@1,COG2513@2	NA|NA|NA	H	Catalyzes the decarboxylation of oxaloacetate into pyruvate. Seems to play a role in maintaining cellular concentrations of bicarbonate and pyruvate
BV82_0638	BV82_0638	924.615642804401	-0.00323248301570115	0.296970628287888	-0.0108848576518737	0.991315311627201	0.995232297864669	1163398.AJJP01000090_gene3655	2e-248	864.8	Gammaproteobacteria													Bacteria	1MYKE@1224,1RRAU@1236,COG5339@1,COG5339@2	NA|NA|NA	S	protein conserved in bacteria
BV82_0640	BV82_0640	673.599750141016	-0.347971157978306	0.259619800353977	-1.34031055221469	0.180144402270303	0.39172560749504	1163398.AJJP01000090_gene3653	2.1e-226	791.6	Gammaproteobacteria	bepA	GO:0003674,GO:0003756,GO:0003824,GO:0004175,GO:0004222,GO:0005488,GO:0005575,GO:0005623,GO:0006457,GO:0006508,GO:0006807,GO:0008150,GO:0008152,GO:0008233,GO:0008237,GO:0009056,GO:0009057,GO:0009987,GO:0016020,GO:0016043,GO:0016787,GO:0016853,GO:0016860,GO:0016864,GO:0019538,GO:0022607,GO:0030163,GO:0030288,GO:0030313,GO:0031975,GO:0042597,GO:0043163,GO:0043165,GO:0043167,GO:0043169,GO:0043170,GO:…											Bacteria	1MVFV@1224,1RP5S@1236,COG4783@1,COG4783@2	NA|NA|NA	S	Functions as both a chaperone and a metalloprotease. Maintains the integrity of the outer membrane by promoting either the assembly or the elimination of outer membrane proteins, depending on their folding state
BV82_0641	BV82_0641	57.9408118479913	-0.456280904876529	0.434282560728902	-1.05065444974513	0.293417323515349	0.525538835230074	1163398.AJJP01000090_gene3652	3.9e-37	160.2	Gammaproteobacteria				ko:K04085	ko04122,map04122				ko00000,ko00001,ko01000,ko03016				Bacteria	1MZA5@1224,1SCFA@1236,COG0425@1,COG0425@2	NA|NA|NA	O	Belongs to the sulfur carrier protein TusA family
BV82_0642	BV82_0642	165.975958951413	-0.543915178113306	0.32746040327493	-1.66101053035302	0.0967113318243706	0.258186169088056	1163398.AJJP01000090_gene3651	1.3e-188	665.6	Gammaproteobacteria	perM	GO:0003674,GO:0005215,GO:0005575,GO:0005623,GO:0005886,GO:0005887,GO:0006810,GO:0008150,GO:0016020,GO:0016021,GO:0031224,GO:0031226,GO:0044425,GO:0044459,GO:0044464,GO:0051179,GO:0051234,GO:0055085,GO:0071944		ko:K03548					ko00000,ko02000	2.A.86.1			Bacteria	1MW0B@1224,1RPVP@1236,COG0628@1,COG0628@2	NA|NA|NA	S	permease
BV82_0643	BV82_0643	312.897776943961	-0.789865441449154	0.314273354482903	-2.51330706272817	0.0119605180411223	0.0560354979091952	1163398.AJJP01000090_gene3650	4.9e-84	317	Gammaproteobacteria	bcp	GO:0003674,GO:0003824,GO:0004601,GO:0005575,GO:0005622,GO:0005623,GO:0005634,GO:0006950,GO:0006979,GO:0008150,GO:0008152,GO:0008379,GO:0009636,GO:0009987,GO:0016209,GO:0016491,GO:0016684,GO:0019725,GO:0033554,GO:0034599,GO:0042221,GO:0042592,GO:0043226,GO:0043227,GO:0043229,GO:0043231,GO:0044424,GO:0044464,GO:0045454,GO:0050789,GO:0050794,GO:0050896,GO:0051716,GO:0051920,GO:0055114,GO:0065007,GO:…	1.11.1.15	ko:K03564					ko00000,ko01000				Bacteria	1RD4R@1224,1S3E0@1236,COG1225@1,COG1225@2	NA|NA|NA	O	Peroxiredoxin
BV82_0644	BV82_0644	236.190757644136	-1.25945837101442	0.404687523285025	-3.11217494621738	0.00185714407442299	0.0119520681488693	1163398.AJJP01000090_gene3649	1.6e-102	378.6	Gammaproteobacteria	gcvR	GO:0005575,GO:0005622,GO:0005623,GO:0005737,GO:0005829,GO:0006139,GO:0006351,GO:0006725,GO:0006807,GO:0008150,GO:0008152,GO:0009058,GO:0009059,GO:0009987,GO:0010467,GO:0016070,GO:0018130,GO:0019438,GO:0032774,GO:0034641,GO:0034645,GO:0034654,GO:0043170,GO:0044237,GO:0044238,GO:0044249,GO:0044260,GO:0044271,GO:0044424,GO:0044444,GO:0044464,GO:0046483,GO:0071704,GO:0090304,GO:0097659,GO:1901360,GO:…		ko:K03567	ko02026,map02026				ko00000,ko00001,ko03000				Bacteria	1R7W7@1224,1S1HX@1236,COG2716@1,COG2716@2	NA|NA|NA	E	glycine cleavage system
BV82_0646	BV82_0646	586.611845192014	-0.757905768648087	0.387761091984592	-1.954568893875	0.0506339758146955	0.164517218346724	1163398.AJJP01000090_gene3647	1.7e-199	701.8	Gammaproteobacteria	bamC	GO:0003674,GO:0005488,GO:0005515,GO:0005575,GO:0005623,GO:0008150,GO:0009279,GO:0009986,GO:0009987,GO:0016020,GO:0016043,GO:0019867,GO:0022607,GO:0030312,GO:0030313,GO:0031224,GO:0031230,GO:0031241,GO:0031246,GO:0031975,GO:0032991,GO:0042802,GO:0043163,GO:0043165,GO:0044085,GO:0044091,GO:0044425,GO:0044462,GO:0044464,GO:0045229,GO:0061024,GO:0071709,GO:0071840,GO:0071944,GO:0098552,GO:0098796,GO:…		ko:K07287					ko00000,ko02000	1.B.33.1			Bacteria	1N670@1224,1S840@1236,COG3317@1,COG3317@2	NA|NA|NA	M	Lipoprotein
BV82_0647	BV82_0647	340.49088434443	-0.0979306093255463	0.285862358958239	-0.34257958859093	0.731914759796643	0.862995852522175	237609.PSAKL28_40110	2e-135	488.4	Gammaproteobacteria	yycJ												Bacteria	1R5N4@1224,1S2TG@1236,COG1235@1,COG1235@2	NA|NA|NA	S	COG1235 Metal-dependent hydrolases of the beta-lactamase superfamily I
BV82_0650	BV82_0650	285.373393568475	0.154180141665353	0.314655635601721	0.489996441253983	0.624136417093706	0.801859472433479	76869.PputGB1_2298	2.1e-65	256.1	Proteobacteria													Bacteria	1NSP3@1224,2C6NM@1,33SNE@2	NA|NA|NA
BV82_0651	BV82_0651	509.474643284757	0.0530523545504453	0.375158646172193	0.141413119734138	0.887543590373929	0.945687854388672	321846.PS417_07735	1.8e-108	398.7	Proteobacteria													Bacteria	1QYZE@1224,2DVHE@1,33VWQ@2	NA|NA|NA	S	Methyltransferase domain
BV82_0652	BV82_0652	158.52239085966	0.0561474759644344	0.297502382152519	0.188729500443629	0.850304829061142	0.927410198794508	1163398.AJJP01000090_gene3640	0	1596.6	Gammaproteobacteria	lpfC			ko:K07347	ko05133,map05133				ko00000,ko00001,ko02000,ko02035,ko02044	1.B.11.3			Bacteria	1MUHE@1224,1RYH3@1236,COG3188@1,COG3188@2	NA|NA|NA	NU	outer membrane usher protein
BV82_0653	BV82_0653	0.693608451839756	-2.04505381370987	2.81672515051201	-0.726039533299203	0.46781453551023	NA	NA	NA	NA	NA	NA	NA	NA	NA	NA	NA	NA	NA	NA	NA	NA	NA	NA	NA	NA	NA	NA
BV82_0654	BV82_0654	48.916067307041	-0.593270494787802	0.43998230072178	-1.34839627370137	0.177530961845448	0.388527530291647	1163398.AJJP01000090_gene3639	7.7e-124	449.9	Gammaproteobacteria	lpfB			ko:K07346					ko00000,ko02035,ko02044,ko03110				Bacteria	1R3T9@1224,1RS56@1236,COG3121@1,COG3121@2	NA|NA|NA	M	chaperone
BV82_0655	BV82_0655	35.3971001135114	-0.487646477965649	0.441056442834523	-1.10563281840235	0.268885478997215	0.500349835819681	1163398.AJJP01000090_gene3638	3.1e-99	367.9	Gammaproteobacteria	papK			ko:K07345,ko:K12523	ko05133,map05133				ko00000,ko00001,ko02035,ko02044				Bacteria	1NJIV@1224,1SQ1A@1236,COG3539@1,COG3539@2	NA|NA|NA	NU	Fimbrial protein
BV82_0657	BV82_0657	496.521622660609	0.257510280335428	0.247664612796605	1.03975403440826	0.298454189418425	0.530684326347292	1163398.AJJP01000090_gene3636	0	2116.3	Gammaproteobacteria													Bacteria	1NRP8@1224,1RQCU@1236,COG0642@1,COG2205@2	NA|NA|NA	T	PhoQ Sensor
BV82_0658	BV82_0658	23.1251715684159	-0.126545415928834	0.530048607773231	-0.23874303992696	0.811304840559697	0.905041256401255	1163398.AJJP01000090_gene3635	2.8e-229	800.8	Gammaproteobacteria													Bacteria	1N299@1224,1RZJ9@1236,COG2200@1,COG2200@2	NA|NA|NA	T	Putative diguanylate phosphodiesterase
BV82_0659	BV82_0659	74.6475624939891	0.0461819609097911	0.371692337606657	0.124247815295733	0.901119064386201	0.951439632761593	1163398.AJJP01000090_gene3634	0	1819.7	Gammaproteobacteria													Bacteria	1NRP8@1224,1RQCU@1236,COG0642@1,COG2205@2	NA|NA|NA	T	PhoQ Sensor
BV82_0660	BV82_0660	413.418281371926	1.61945520987486	0.329158967682979	4.91997900368491	8.65534967458032e-07	1.49816234367281e-05	1042209.HK44_010015	6e-28	130.6	Pseudomonas fluorescens group													Bacteria	1QS9A@1224,1RVN0@1236,1YU6B@136843,2BIZ2@1,32D7G@2	NA|NA|NA
BV82_0661	BV82_0661	115.996116630313	1.06142104715452	0.322197488901373	3.29431818594782	0.000986607475157219	0.00695788070362485	1221522.B723_10020	2.7e-16	91.7	Pseudomonas fluorescens group													Bacteria	1QRI9@1224,1RUIU@1236,1YR21@136843,2BIPC@1,32CWI@2	NA|NA|NA
BV82_0662	BV82_0662	6.88466042042229	0.145313803415494	1.0061211749989	0.144429723801065	0.885161146670488	NA	NA	NA	NA	NA	NA	NA	NA	NA	NA	NA	NA	NA	NA	NA	NA	NA	NA	NA	NA	NA	NA
BV82_0663	BV82_0663	80.7525126895897	-0.0768682181729009	0.385251760478829	-0.19952723402837	0.841850341947111	0.922066523811597	1163398.AJJP01000090_gene3631	0	1235.3	Proteobacteria													Bacteria	1R6XE@1224,28JWZ@1,2Z9MJ@2	NA|NA|NA
BV82_0664	BV82_0664	41.5312793264282	0.0308434068284461	0.499077703286561	0.0618008110266877	0.950721457618179	0.974259233210448	1163398.AJJP01000090_gene3629	3.7e-232	810.4	Gammaproteobacteria													Bacteria	1R60Y@1224,1S0BP@1236,28M50@1,2ZAIV@2	NA|NA|NA
BV82_0665	BV82_0665	42.0368208450729	-1.27845087248161	0.730315267710414	-1.75054655024485	0.0800240490403955	0.225526627254164	1163398.AJJP01000090_gene3628	1.5e-115	422.2	Gammaproteobacteria													Bacteria	1R7NJ@1224,1S17U@1236,2DBWP@1,2ZBI4@2	NA|NA|NA	S	Protein of unknown function (DUF1266)
BV82_0666	BV82_0666	80.7354196785594	-0.152895916029999	0.361042120122733	-0.423484982799302	0.671941452857293	0.830117133558452	1163398.AJJP01000090_gene3627	7.7e-163	579.7	Gammaproteobacteria				ko:K09681					ko00000,ko03000				Bacteria	1MU3N@1224,1SYPY@1236,COG0583@1,COG0583@2	NA|NA|NA	K	LysR substrate binding domain
BV82_0667	BV82_0667	43.7684569035282	-0.0445290840256637	0.410027736680414	-0.108600175164176	0.913519621816048	0.957557332907707	237609.PSAKL28_39900	1.5e-237	828.6	Gammaproteobacteria	proY			ko:K03293,ko:K16234					ko00000,ko02000	2.A.3.1,2.A.3.1.9			Bacteria	1MUPS@1224,1RNHF@1236,COG1113@1,COG1113@2	NA|NA|NA	E	Cryptic permease that may be involved in the transport of proline across the inner membrane
BV82_0668	BV82_0668	365.017543223111	1.48207764614778	0.322300318921934	4.59843679679003	4.25672807979396e-06	6.19633812226888e-05	237609.PSAKL28_39890	1.4e-152	545.4	Gammaproteobacteria													Bacteria	1PF68@1224,1RYF8@1236,COG5285@1,COG5285@2	NA|NA|NA	Q	Phytanoyl-CoA dioxygenase
BV82_0669	BV82_0669	616.802913626732	0.834565563333741	0.358317831597076	2.32912093605266	0.019852659867445	0.0830392451397523	1211579.PP4_12070	1.4e-12	78.6	Pseudomonas putida group				ko:K09794					ko00000				Bacteria	1QNKG@1224,1TM79@1236,1YZ6B@136845,2BFN4@1,329GH@2	NA|NA|NA	S	Protein of unknown function (DUF465)
BV82_0670	BV82_0670	171.593252163593	0.28973111446677	0.492226417382549	0.588613500281917	0.5561205755263	0.760509266684022	1163398.AJJP01000088_gene3802	9.3e-56	222.6	Bacteria			5.3.3.10	ko:K01826	ko00350,ko01120,ko01220,map00350,map01120,map01220	M00533	R04379,R04482	RC01141,RC01162	ko00000,ko00001,ko00002,ko01000				Bacteria	COG3232@1,COG3232@2	NA|NA|NA	E	5-carboxymethyl-2-hydroxymuconate isomerase
BV82_0671	BV82_0671	153.989374914685	0.410475527344218	0.316671611182839	1.29621826791167	0.194900297580678	0.413978320608669	1163398.AJJP01000088_gene3801	0	1075.5	Gammaproteobacteria	eptA		2.7.8.43	ko:K03760	ko01503,map01503	M00722	R11555,R11556,R11557	RC00002	ko00000,ko00001,ko00002,ko01000,ko01005				Bacteria	1MWS7@1224,1RMNG@1236,COG2194@1,COG2194@2	NA|NA|NA	S	membrane-associated metal-dependent hydrolase
BV82_0673	BV82_0673	43.1537413549466	0.233133201849047	0.452836741873928	0.514828370340038	0.606672958533271	0.790734743323759	1163398.AJJP01000088_gene3799	4.2e-49	200.3	Gammaproteobacteria	ycgL			ko:K09902					ko00000				Bacteria	1N83J@1224,1SCCD@1236,COG3100@1,COG3100@2	NA|NA|NA	S	YcgL domain-containing protein
BV82_0674	BV82_0674	82.8268101380694	-0.40291521440568	0.356573850594548	-1.12996287791116	0.258491866983652	0.488892414741893	1163398.AJJP01000088_gene3798	1.1e-175	622.5	Gammaproteobacteria	ghrA		1.1.1.79,1.1.1.81	ko:K12972	ko00260,ko00620,ko00630,ko01100,ko01110,ko01120,map00260,map00620,map00630,map01100,map01110,map01120		R00465,R01388,R01392,R02527	RC00031,RC00042,RC00670	ko00000,ko00001,ko01000				Bacteria	1MW1U@1224,1RR9S@1236,COG0111@1,COG0111@2	NA|NA|NA	EH	2-hydroxyacid dehydrogenase
BV82_0675	BV82_0675	110.272997618699	-0.957432112740147	0.426544155079635	-2.24462602836838	0.0247921503799245	0.0982339210773462	1163398.AJJP01000088_gene3797	2.7e-111	407.9	Gammaproteobacteria													Bacteria	1RA6E@1224,1S6PJ@1236,COG0778@1,COG0778@2	NA|NA|NA	C	Nitroreductase
BV82_0676	BV82_0676	262.707914940292	-0.0504897881354025	0.364240595895395	-0.138616586685748	0.889753135571294	0.946207534700483	1163398.AJJP01000088_gene3796	1.8e-88	331.6	Gammaproteobacteria	MA20_15575			ko:K09160					ko00000				Bacteria	1RHMX@1224,1S5XU@1236,COG2983@1,COG2983@2	NA|NA|NA	S	Belongs to the UPF0260 family
BV82_0677	BV82_0677	78.6905617400581	-0.761718562892074	0.495572807787896	-1.53704672839533	0.124281866806281	0.305585664942919	1163398.AJJP01000088_gene3795	1.8e-231	808.1	Gammaproteobacteria	spoIVB		3.4.21.116,3.4.24.3	ko:K01387,ko:K06399					ko00000,ko01000,ko01002,ko02042				Bacteria	1QX25@1224,1RWD8@1236,COG3975@1,COG3975@2	NA|NA|NA	S	protease with the C-terminal PDZ domain
BV82_0678	BV82_0678	82.4266402846609	-0.419730905523924	0.416672757398549	-1.00733944821463	0.31377167889996	0.547498267072183	1005395.CSV86_13475	9.3e-30	136.3	Pseudomonas putida group													Bacteria	1QNQY@1224,1TMBS@1236,1YZDZ@136845,2AZ0J@1,31R6N@2	NA|NA|NA	S	Protein of unknown function (DUF2892)
BV82_0679	BV82_0679	94.0089552866322	0.306773146022565	0.322562586364168	0.95104999460856	0.341578997439745	0.573717686910898	1163398.AJJP01000088_gene3793	3.9e-74	283.9	Gammaproteobacteria	IV02_28330		2.1.1.185,2.1.1.34	ko:K00556,ko:K03218,ko:K03437					ko00000,ko01000,ko03009,ko03016				Bacteria	1REIN@1224,1S48A@1236,COG0566@1,COG0566@2	NA|NA|NA	J	rRNA methyltransferase
BV82_0680	BV82_0680	309.451780949387	1.56325784220333	0.473573190107439	3.30098467324274	0.000963461455826948	0.006834689314063	1163398.AJJP01000088_gene3792	4.7e-66	256.9	Gammaproteobacteria	yajD	GO:0005575,GO:0005622,GO:0005623,GO:0005737,GO:0005829,GO:0044424,GO:0044444,GO:0044464	2.1.1.148	ko:K03465	ko00240,ko00670,ko01100,map00240,map00670,map01100		R06613	RC00022,RC00332	ko00000,ko00001,ko01000				Bacteria	1RGZQ@1224,1S5V4@1236,COG1403@1,COG1403@2	NA|NA|NA	L	endonuclease
BV82_0681	BV82_0681	45.0633493173936	-0.994621139203056	0.839753944880869	-1.18441972826237	0.236246954572817	0.463153008141107	390235.PputW619_3892	2e-21	108.2	Pseudomonas putida group													Bacteria	1QNNY@1224,1TM9I@1236,1YZAB@136845,2AYYK@1,31R4E@2	NA|NA|NA
BV82_0682	BV82_0682	164.73386123336	0.328517455916762	0.33263281572066	0.987627920008487	0.323334907297181	0.556381171524218	1163398.AJJP01000088_gene3790	1e-81	309.3	Gammaproteobacteria				ko:K10914	ko02020,ko02024,ko02025,ko02026,ko05111,map02020,map02024,map02025,map02026,map05111				ko00000,ko00001,ko03000				Bacteria	1NBX3@1224,1SE09@1236,COG0664@1,COG0664@2	NA|NA|NA	T	cyclic nucleotide-binding
BV82_0683	BV82_0683	347.986528761325	-0.457684028833852	0.274447474490263	-1.66765618697682	0.095383997528522	0.255502435698236	1163398.AJJP01000088_gene3789	0	1385.2	Gammaproteobacteria	ptrB		3.4.21.83	ko:K01354	ko05142,ko05143,map05142,map05143				ko00000,ko00001,ko01000,ko01002				Bacteria	1MUED@1224,1RMSV@1236,COG1770@1,COG1770@2	NA|NA|NA	E	Protease II
BV82_0684	BV82_0684	169.733033782485	-0.354890159139716	0.367765920940812	-0.964989247051066	0.334550197666333	0.565704774739519	1163398.AJJP01000088_gene3788	2.5e-83	314.7	Gammaproteobacteria													Bacteria	1NJNR@1224,1SGNS@1236,2EGHH@1,33A9K@2	NA|NA|NA	S	MFS transporter
BV82_0685	BV82_0685	255.533464766538	-0.718545830184142	0.348426526947988	-2.06225925585569	0.0391830598836841	0.137007770369088	1163398.AJJP01000088_gene3787	6.5e-150	536.6	Gammaproteobacteria	yafJ												Bacteria	1MU1J@1224,1RNEK@1236,COG0121@1,COG0121@2	NA|NA|NA	S	glutamine amidotransferase
BV82_0686	BV82_0686	79.1585567362935	-0.0251156643941277	0.360408375515009	-0.0696866834968483	0.944443041043303	0.972220777544576	1163398.AJJP01000088_gene3786	4.4e-94	350.5	Gammaproteobacteria													Bacteria	1N0HE@1224,1S95M@1236,2BWTE@1,32YDB@2	NA|NA|NA	S	Protein of unknown function (DUF2937)
BV82_0687	BV82_0687	130.668033725383	-0.451909751308558	0.419016581542484	-1.07850087852129	0.280810289917961	0.511813152767749	1163398.AJJP01000088_gene3785	1.5e-161	575.5	Gammaproteobacteria													Bacteria	1QU1H@1224,1S66P@1236,COG0583@1,COG0583@2	NA|NA|NA	K	transcriptional regulator
BV82_0688	BV82_0688	85.5925828038274	-0.295910442776929	0.352397314562055	-0.839706860833131	0.401072766258186	0.633412862438277	1163398.AJJP01000088_gene3784	6.3e-235	819.7	Gammaproteobacteria	mmlH												Bacteria	1NPAY@1224,1SC7A@1236,COG0477@1,COG0477@2	NA|NA|NA	EGP	transporter
BV82_0689	BV82_0689	44.0500291329681	-0.774785975783004	0.564091843020491	-1.37351033412277	0.169593750803568	0.376523439284041	1163398.AJJP01000088_gene3783	1.8e-133	481.9	Gammaproteobacteria	lamB			ko:K07160					ko00000				Bacteria	1MUYV@1224,1RSCZ@1236,COG1540@1,COG1540@2	NA|NA|NA	E	Belongs to the UPF0271 (lamB) family
BV82_0690	BV82_0690	101.324643362627	0.747205444051486	0.431409728274582	1.73200879599986	0.0832719963439482	0.231983491366115	1163398.AJJP01000088_gene3782	4.1e-127	460.7	Gammaproteobacteria	kipI			ko:K07160					ko00000				Bacteria	1MWRB@1224,1RQIQ@1236,COG2049@1,COG2049@2	NA|NA|NA	E	Allophanate hydrolase, subunit 1
BV82_0691	BV82_0691	59.6552299160456	0.131887601513561	0.460500849128366	0.286400343806526	0.774571511405666	0.886143422343019	1163398.AJJP01000088_gene3781	5e-173	613.6	Gammaproteobacteria			3.5.1.54	ko:K01457	ko00220,ko00791,ko01100,ko01120,map00220,map00791,map01100,map01120		R00005	RC02756	ko00000,ko00001,ko01000				Bacteria	1MU9H@1224,1RR39@1236,COG1984@1,COG1984@2	NA|NA|NA	E	Allophanate hydrolase subunit 2
BV82_0692	BV82_0692	382.487509287901	-0.00345329480553714	0.288547009014883	-0.011967875935803	0.990451244510558	0.994630363685708	1163398.AJJP01000088_gene3780	6.7e-215	753.1	Gammaproteobacteria	MA20_01305			ko:K09989					ko00000				Bacteria	1MUAJ@1224,1RMRY@1236,COG3825@1,COG3825@2	NA|NA|NA	S	protein conserved in bacteria
BV82_0693	BV82_0693	656.62693946115	-0.0257056694407479	0.344573128343507	-0.0746014918932442	0.940531787074063	0.97050320972741	1163398.AJJP01000088_gene3779	1.3e-156	558.9	Gammaproteobacteria	moxR	GO:0005575,GO:0005618,GO:0005623,GO:0030312,GO:0044464,GO:0071944		ko:K03924					ko00000,ko01000				Bacteria	1MV5I@1224,1RQ62@1236,COG0714@1,COG0714@2	NA|NA|NA	S	ATPase, AAA
BV82_0694	BV82_0694	272.775832508762	0.556610584120709	0.323272429308723	1.72180035677942	0.0851056899545245	0.235799234099847	1163398.AJJP01000088_gene3778	1.3e-204	718.8	Gammaproteobacteria													Bacteria	1PJZH@1224,1S1J6@1236,COG2982@1,COG2982@2	NA|NA|NA	M	Domain of Unknown Function (DUF748)
BV82_0696	BV82_0696	634.56786935992	-0.852852980397552	0.280890858422585	-3.03624327679073	0.0023954600287609	0.0147699348923599	1163398.AJJP01000088_gene3776	6.6e-181	639.8	Gammaproteobacteria	MA20_07860			ko:K12979					ko00000,ko01000,ko01005				Bacteria	1MW3M@1224,1SMT6@1236,COG3555@1,COG3555@2	NA|NA|NA	O	aspartyl Asparaginyl beta-hydroxylase
BV82_0697	BV82_0697	78.5153104233252	-0.260392079171899	0.361958611212113	-0.71939738717614	0.47189610627401	0.694780533827494	1163398.AJJP01000088_gene3775	1.1e-145	522.7	Gammaproteobacteria													Bacteria	1N5ZD@1224,1RRU6@1236,COG0697@1,COG0697@2	NA|NA|NA	EG	COG0697 Permeases of the drug metabolite transporter (DMT) superfamily
BV82_0698	BV82_0698	69.1781814357259	0.298330198604779	0.402725834960141	0.740777404147179	0.458828417859326	0.685836177364982	1163398.AJJP01000088_gene3774	1.7e-162	578.6	Gammaproteobacteria	yijE												Bacteria	1MZQM@1224,1RS0P@1236,COG0697@1,COG0697@2	NA|NA|NA	EG	of the drug metabolite transporter (DMT) superfamily
BV82_0699	BV82_0699	534.699830117864	0.152478953276435	0.266374760689725	0.572422675788129	0.567035657202722	0.766351427678864	1163398.AJJP01000088_gene3773	0	1180.2	Gammaproteobacteria	aceK	GO:0000166,GO:0003674,GO:0003824,GO:0004672,GO:0004674,GO:0004721,GO:0004722,GO:0005488,GO:0005524,GO:0005575,GO:0005622,GO:0005623,GO:0005737,GO:0005975,GO:0006081,GO:0006082,GO:0006091,GO:0006097,GO:0006099,GO:0006101,GO:0006464,GO:0006468,GO:0006470,GO:0006793,GO:0006796,GO:0006807,GO:0008144,GO:0008150,GO:0008152,GO:0008772,GO:0009060,GO:0009987,GO:0015980,GO:0016208,GO:0016301,GO:0016310,GO:…	2.7.11.5	ko:K00906					ko00000,ko01000				Bacteria	1MVRB@1224,1RMC2@1236,COG4579@1,COG4579@2	NA|NA|NA	F	Bifunctional enzyme which can phosphorylate or dephosphorylate isocitrate dehydrogenase (IDH) on a specific serine residue. This is a regulatory mechanism which enables bacteria to bypass the Krebs cycle via the glyoxylate shunt in response to the source of carbon. When bacteria are grown on glucose, IDH is fully active and unphosphorylated, but when grown on acetate or ethanol, the activity of I…
BV82_0700	BV82_0700	78.3719809096173	-0.68512024971293	0.384715737905775	-1.78084799296859	0.0749372866418504	0.216839808155142	NA	NA	NA	NA	NA	NA	NA	NA	NA	NA	NA	NA	NA	NA	NA	NA	NA	NA	NA	NA	NA
BV82_0701	BV82_0701	502.521506403835	0.704551769279108	0.29047306739855	2.42553216926102	0.0152859609450786	0.0682562608804635	1163398.AJJP01000088_gene3772	1.7e-135	488.8	Gammaproteobacteria													Bacteria	1RDKU@1224,1S9NM@1236,2DMIH@1,32RT1@2	NA|NA|NA
BV82_0702	BV82_0702	1690.09914213751	0.225101762279305	0.364576340153219	0.61743381971716	0.536948620590404	0.747769290231224	237609.PSAKL28_39160	1.8e-153	548.5	Gammaproteobacteria	cvfB			ko:K00243					ko00000				Bacteria	1MXC3@1224,1RS4D@1236,COG2996@1,COG2996@2	NA|NA|NA	J	protein conserved in bacteria
BV82_0703	BV82_0703	202.899378495546	-0.506866238921701	0.360002797140374	-1.40795083523771	0.159145628687974	0.362456072992707	237609.PSAKL28_39150	9.2e-57	226.1	Bacteria													Bacteria	2EB82@1,3358K@2	NA|NA|NA
BV82_0705	BV82_0705	69.765488977331	0.415518565531356	0.409386448087624	1.01497879930412	0.310115933622184	0.543302114111739	1163398.AJJP01000088_gene3768	2.3e-101	374.8	Gammaproteobacteria	def2	GO:0003674,GO:0003824,GO:0006464,GO:0006807,GO:0008150,GO:0008152,GO:0009987,GO:0016787,GO:0016810,GO:0016811,GO:0018193,GO:0018206,GO:0019538,GO:0031365,GO:0036211,GO:0042586,GO:0043170,GO:0043412,GO:0043686,GO:0044237,GO:0044238,GO:0044260,GO:0044267,GO:0071704,GO:1901564	3.5.1.88	ko:K01462					ko00000,ko01000				Bacteria	1R9XK@1224,1S2DI@1236,COG0242@1,COG0242@2	NA|NA|NA	J	Removes the formyl group from the N-terminal Met of newly synthesized proteins. Requires at least a dipeptide for an efficient rate of reaction. N-terminal L-methionine is a prerequisite for activity but the enzyme has broad specificity at other positions
BV82_0706	BV82_0706	10.6973058061225	0.45719958725501	0.964663279407696	0.473947331690423	0.635537465625636	NA	237609.PSAKL28_39110	9e-41	172.9	Bacteria													Bacteria	COG0454@1,COG0454@2	NA|NA|NA	K	#NAAM?
BV82_0707	BV82_0707	32.7950663728686	1.05526249444615	0.463780440063253	2.275349288776	0.022884984876185	0.09278750256443	76869.PputGB1_4064	2.7e-28	131	Pseudomonas putida group													Bacteria	1QNIA@1224,1TM4I@1236,1YYZV@136845,2AYU7@1,31QZM@2	NA|NA|NA	S	Protein of unknown function (DUF2790)
BV82_0708	BV82_0708	239.752229044909	1.39126665489584	0.31120850623963	4.47052900869157	7.80263593711439e-06	0.000104035145828192	205922.Pfl01_3569	1.5e-91	342.4	Gammaproteobacteria				ko:K03933,ko:K21712	ko05110,map05110				ko00000,ko00001		AA10,CBM73		Bacteria	1NYFW@1224,1SQKV@1236,COG3397@1,COG3397@2	NA|NA|NA	S	Lytic polysaccharide mono-oxygenase, cellulose-degrading
BV82_0709	BV82_0709	46.0505349135398	-0.46929331226444	0.475357726364488	-0.987242420258049	0.323523810567203	0.556381171524218	1163398.AJJP01000087_gene4941	4.8e-196	690.3	Gammaproteobacteria	ada	GO:0001130,GO:0003674,GO:0003700,GO:0003824,GO:0003908,GO:0005488,GO:0006139,GO:0006259,GO:0006281,GO:0006304,GO:0006307,GO:0006355,GO:0006464,GO:0006479,GO:0006725,GO:0006807,GO:0006950,GO:0006974,GO:0008150,GO:0008152,GO:0008168,GO:0008172,GO:0008213,GO:0008270,GO:0009889,GO:0009890,GO:0009891,GO:0009892,GO:0009893,GO:0009987,GO:0010468,GO:0010556,GO:0010557,GO:0010558,GO:0010604,GO:0010605,GO:…	2.1.1.63,3.2.2.21	ko:K00567,ko:K10778,ko:K13529,ko:K13530,ko:K15051	ko03410,map03410				ko00000,ko00001,ko01000,ko03000,ko03400				Bacteria	1N2YQ@1224,1RPR3@1236,COG0350@1,COG0350@2,COG2169@1,COG2169@2	NA|NA|NA	FL	Involved in the cellular defense against the biological effects of O6-methylguanine (O6-MeG) and O4-methylthymine (O4-MeT) in DNA. Repairs the methylated nucleobase in DNA by stoichiometrically transferring the methyl group to a cysteine residue in the enzyme. This is a suicide reaction the enzyme is irreversibly inactivated
BV82_0710	BV82_0710	100.436938066793	0.202431208307098	0.396751674375275	0.51022143416495	0.609896337376433	0.792116389061889	1163398.AJJP01000087_gene4940	7.7e-117	426.4	Gammaproteobacteria	alkA		2.1.1.63,3.2.2.21	ko:K00567,ko:K01247	ko03410,map03410				ko00000,ko00001,ko01000,ko03400				Bacteria	1MX9C@1224,1S509@1236,COG0122@1,COG0122@2	NA|NA|NA	L	DNA-3-methyladenine glycosylase
BV82_0711	BV82_0711	179.608399044724	-0.0802634185533108	0.463298759083406	-0.173243327290806	0.862460168245383	0.934086553093976	1163398.AJJP01000087_gene4939	5.8e-255	886.3	Gammaproteobacteria													Bacteria	1MUJE@1224,1RXYA@1236,COG1167@1,COG1167@2	NA|NA|NA	K	Transcriptional regulators containing a DNA-binding HTH domain and an aminotransferase domain (MocR family) and their eukaryotic orthologs
BV82_0712	BV82_0712	35.1280388936097	-0.103904296635808	0.673087981097681	-0.154369561712214	0.87731835218956	0.942416121621102	1163398.AJJP01000087_gene4938	9.4e-175	619.4	Gammaproteobacteria	ilvA_1		4.3.1.19	ko:K01754	ko00260,ko00290,ko01100,ko01110,ko01130,ko01200,ko01230,map00260,map00290,map01100,map01110,map01130,map01200,map01230	M00570	R00220,R00996	RC00418,RC02600	ko00000,ko00001,ko00002,ko01000				Bacteria	1MVWJ@1224,1RPSE@1236,COG1171@1,COG1171@2	NA|NA|NA	E	Threonine dehydratase
BV82_0713	BV82_0713	119.925362768841	-0.120857480805869	0.375784699604836	-0.321613628582961	0.747745417861974	0.873227378912774	1163398.AJJP01000087_gene4936	1.2e-109	402.5	Gammaproteobacteria	chpE			ko:K06600,ko:K06895					ko00000,ko02000,ko02035	2.A.75.1,2.A.76			Bacteria	1R7NP@1224,1RZJ3@1236,COG1280@1,COG1280@2	NA|NA|NA	E	Lysine transporter LysE
BV82_0714	BV82_0714	524.706651407646	2.46278373568131	0.372493339136513	6.61161818729525	3.80141440282493e-11	1.73987813052372e-09	NA	NA	NA	NA	NA	NA	NA	NA	NA	NA	NA	NA	NA	NA	NA	NA	NA	NA	NA	NA	NA
BV82_0715	BV82_0715	368.304854521105	1.93112442486005	0.369822419229676	5.22176137639923	1.77229252737542e-07	3.58983507672638e-06	1163398.AJJP01000087_gene4933	2.3e-80	304.7	Gammaproteobacteria													Bacteria	1N99A@1224,1S7HS@1236,COG4319@1,COG4319@2	NA|NA|NA	S	ketosteroid isomerase
BV82_0716	BV82_0716	83.159653099785	0.798330054775664	0.54393940580167	1.46768196284486	0.142190632464879	0.336562610906427	1163398.AJJP01000087_gene4932	4.9e-57	226.9	Gammaproteobacteria													Bacteria	1RK95@1224,1S6H7@1236,COG3795@1,COG3795@2	NA|NA|NA	S	YCII-related domain
BV82_0717	BV82_0717	197.847221934373	1.17536347966829	0.292625513623664	4.01661312820414	5.90405282687895e-05	0.000637262844805981	1163398.AJJP01000087_gene4931	2.9e-95	354.4	Gammaproteobacteria													Bacteria	1RD0P@1224,1S8SZ@1236,COG3832@1,COG3832@2	NA|NA|NA	S	Activator of Hsp90 ATPase 1 family protein
BV82_0718	BV82_0718	102.980845694777	0.609357178992586	0.476349496595563	1.27922288854637	0.200818577959942	0.420914324565972	1163398.AJJP01000087_gene4930	1.6e-219	768.5	Gammaproteobacteria				ko:K03088					ko00000,ko03021				Bacteria	1MU3D@1224,1RN25@1236,COG4941@1,COG4941@2	NA|NA|NA	K	Belongs to the sigma-70 factor family
BV82_0719	BV82_0719	188.328452563099	0.579122388857229	0.317527255314315	1.82385095819244	0.0681746075493634	0.203711008636019	1163398.AJJP01000087_gene4929	8.6e-81	306.2	Gammaproteobacteria	phaJ1		4.2.1.55	ko:K17865	ko00630,ko00650,ko01120,ko01200,map00630,map00650,map01120,map01200	M00373	R03027	RC00831	ko00000,ko00001,ko00002,ko01000				Bacteria	1MWPK@1224,1S5Y3@1236,COG2030@1,COG2030@2	NA|NA|NA	I	Dehydratase
BV82_0720	BV82_0720	266.430395259761	-0.121787180623723	0.320346549262935	-0.380173224602965	0.703816833417551	0.845574994211898	1163398.AJJP01000087_gene4928	1.2e-185	655.6	Gammaproteobacteria	pldB		3.1.1.5	ko:K01048	ko00564,map00564				ko00000,ko00001,ko01000				Bacteria	1RDSZ@1224,1SYXV@1236,COG2267@1,COG2267@2	NA|NA|NA	I	Alpha beta hydrolase
BV82_0721	BV82_0721	664.646026423045	0.0147033088892373	0.311512728547076	0.0471997049938053	0.96235406264248	0.980480594644307	237609.PSAKL28_38960	0	1090.1	Gammaproteobacteria	fadD2		6.2.1.3	ko:K01897	ko00061,ko00071,ko01100,ko01212,ko02024,ko03320,ko04146,ko04216,ko04714,ko04920,map00061,map00071,map01100,map01212,map02024,map03320,map04146,map04216,map04714,map04920	M00086	R01280	RC00004,RC00014	ko00000,ko00001,ko00002,ko01000,ko01004,ko04147	4.C.1.1		iJN746.PP_4550	Bacteria	1MU6G@1224,1RMQ4@1236,COG0318@1,COG0318@2	NA|NA|NA	IQ	COG0318 Acyl-CoA synthetases (AMP-forming) AMP-acid ligases II
BV82_0722	BV82_0722	1081.92858120547	-0.137807911469508	0.338115273542851	-0.407576712005713	0.68358446437731	0.836898675523662	237609.PSAKL28_38950	0	1090.5	Gammaproteobacteria	fadD1		6.2.1.3	ko:K01897	ko00061,ko00071,ko01100,ko01212,ko02024,ko03320,ko04146,ko04216,ko04714,ko04920,map00061,map00071,map01100,map01212,map02024,map03320,map04146,map04216,map04714,map04920	M00086	R01280	RC00004,RC00014	ko00000,ko00001,ko00002,ko01000,ko01004,ko04147	4.C.1.1			Bacteria	1MU6G@1224,1RMQ4@1236,COG0318@1,COG0318@2	NA|NA|NA	IQ	COG0318 Acyl-CoA synthetases (AMP-forming) AMP-acid ligases II
BV82_0723	BV82_0723	373.855534348805	-1.58712461667491	0.285249136553516	-5.56399446410648	2.63668313670109e-08	6.27530586534859e-07	1163398.AJJP01000087_gene4925	3.4e-252	877.1	Gammaproteobacteria				ko:K09471	ko00330,ko01100,map00330,map01100	M00136	R07415	RC00062	ko00000,ko00001,ko00002,ko01000				Bacteria	1MVGP@1224,1RXZ0@1236,COG0665@1,COG0665@2	NA|NA|NA	E	oxidoreductase
BV82_0724	BV82_0724	468.612667742737	-1.86696880104997	0.364481309796811	-5.1222621047174	3.01891851000466e-07	5.74802084304887e-06	1163398.AJJP01000087_gene4924	2.3e-267	927.5	Gammaproteobacteria			6.3.1.2	ko:K01915	ko00220,ko00250,ko00630,ko00910,ko01100,ko01120,ko01230,ko02020,ko04217,ko04724,ko04727,map00220,map00250,map00630,map00910,map01100,map01120,map01230,map02020,map04217,map04724,map04727		R00253	RC00010,RC02798	ko00000,ko00001,ko01000,ko04147				Bacteria	1MU6V@1224,1RPNZ@1236,COG0174@1,COG0174@2	NA|NA|NA	E	glutamine synthetase
BV82_0725	BV82_0725	261.752100058539	-0.971906306594639	0.509253248897178	-1.90849309002813	0.0563275154205814	0.177562234041038	NA	NA	NA	NA	NA	NA	NA	NA	NA	NA	NA	NA	NA	NA	NA	NA	NA	NA	NA	NA	NA
BV82_0728	BV82_0728	936.634408133623	-0.00561392373223829	0.271034231944435	-0.0207129693248091	0.983474623214875	0.99054998021642	1163398.AJJP01000087_gene4922	1.6e-205	721.8	Gammaproteobacteria	fabH		2.3.1.180,2.3.1.207	ko:K00648,ko:K16872	ko00061,ko01100,ko01212,map00061,map01100,map01212	M00082,M00083	R10707	RC00004,RC02729,RC02888	ko00000,ko00001,ko00002,ko01000,ko01004			iIT341.HP0202	Bacteria	1MU9N@1224,1RNIR@1236,COG0332@1,COG0332@2	NA|NA|NA	I	Catalyzes the condensation reaction of fatty acid synthesis by the addition to an acyl acceptor of two carbons from malonyl-ACP. Catalyzes the first condensation reaction which initiates fatty acid synthesis and may therefore play a role in governing the total rate of fatty acid production. Possesses both acetoacetyl-ACP synthase and acetyl transacylase activities. Its substrate specificity deter…
BV82_0729	BV82_0729	246.75471273842	0.321060160386696	0.31872397997398	1.00732979179322	0.313776317767419	0.547498267072183	1163398.AJJP01000087_gene4921	2.6e-109	401.4	Gammaproteobacteria	rpoE		2.3.1.207	ko:K03088,ko:K16872					ko00000,ko01000,ko03021				Bacteria	1RI7C@1224,1S6D1@1236,COG1595@1,COG1595@2	NA|NA|NA	K	Belongs to the sigma-70 factor family. ECF subfamily
BV82_0730	BV82_0730	13.3790469691548	0.633624191466041	0.659060041760562	0.961405867928855	0.336348135006025	NA	1163398.AJJP01000087_gene4920	2.5e-33	147.5	Gammaproteobacteria													Bacteria	1NH4R@1224,1SHCR@1236,COG5660@1,COG5660@2	NA|NA|NA	S	Transmembrane anti-sigma factor
BV82_0732	BV82_0732	383.730190789282	-0.671812440484444	0.265156543946431	-2.53364458023774	0.0112883161989328	0.0538940673088469	1163398.AJJP01000087_gene4918	1.2e-221	775.4	Gammaproteobacteria	MA20_36195			ko:K09919					ko00000				Bacteria	1MU35@1224,1RNWI@1236,COG3146@1,COG3146@2	NA|NA|NA	S	protein conserved in bacteria
BV82_0733	BV82_0733	413.103436184917	-0.152034846322308	0.267974990992002	-0.567347145938873	0.570478351669586	0.768386234846415	1163398.AJJP01000087_gene4917	0	1170.2	Gammaproteobacteria	bapA			ko:K06147,ko:K18893	ko02010,map02010				ko00000,ko00001,ko02000	3.A.1,3.A.1.106,3.A.1.109,3.A.1.21			Bacteria	1MUBM@1224,1RMUR@1236,COG1132@1,COG1132@2	NA|NA|NA	V	Involved in lipid A export and possibly also in glycerophospholipid export and for biogenesis of the outer membrane. Transmembrane domains (TMD) form a pore in the inner membrane and the ATP-binding domain (NBD) is responsible for energy generation
BV82_0735	BV82_0735	168.706804622584	0.496308178694459	0.280277732655592	1.77077277596051	0.0765984947967077	0.219908827040005	1163398.AJJP01000087_gene4915	2.2e-156	558.1	Gammaproteobacteria			3.1.1.24	ko:K01055,ko:K02014	ko00362,ko01100,ko01120,ko01220,map00362,map01100,map01120,map01220	M00568	R02991	RC00825	ko00000,ko00001,ko00002,ko01000,ko02000	1.B.14			Bacteria	1Q4C8@1224,1SYPD@1236,COG0596@1,COG0596@2	NA|NA|NA	S	Alpha beta hydrolase fold
BV82_0736	BV82_0736	89.5578287466008	-0.580614885972272	0.429255203606595	-1.35261001169923	0.176180252322591	0.386275102947889	1163398.AJJP01000087_gene4914	6.1e-171	606.7	Gammaproteobacteria	IV02_08490												Bacteria	1MZTA@1224,1RN7R@1236,COG0583@1,COG0583@2	NA|NA|NA	K	transcriptional regulator
BV82_0737	BV82_0737	447.606563007991	-0.0201133700053481	0.317501249317828	-0.0633489475980423	0.949488639457959	0.973701965188296	76869.PputGB1_4045	1.1e-36	159.1	Pseudomonas putida group													Bacteria	1QNHW@1224,1TM3T@1236,1YYY6@136845,2BFJR@1,329DU@2	NA|NA|NA
BV82_0738	BV82_0738	71.6468479880695	-0.0150525074683971	0.426991734274722	-0.0352524563361043	0.971878434091858	0.985917140300105	1163398.AJJP01000087_gene4912	3.1e-107	394.4	Gammaproteobacteria	azoR			ko:K01118					ko00000,ko01000				Bacteria	1P59R@1224,1S337@1236,COG1182@1,COG1182@2	NA|NA|NA	C	Catalyzes the reductive cleavage of azo bond in aromatic azo compounds to the corresponding amines. Requires NADH, but not NADPH, as an electron donor for its activity
BV82_0739	BV82_0739	196.891757871882	-0.580294568411415	0.296841957286923	-1.95489402413053	0.0505955800557392	0.164504754826037	1163398.AJJP01000087_gene4910	1.4e-237	828.6	Gammaproteobacteria	ybdG			ko:K16053					ko00000,ko02000	1.A.23.4.5			Bacteria	1MVX9@1224,1RNBM@1236,COG0668@1,COG0668@2	NA|NA|NA	M	Mechanosensitive Ion channel
BV82_0740	BV82_0740	836.498935015913	-0.728294824626435	0.261519384358552	-2.78485981608124	0.005355086929068	0.029032134148478	1163398.AJJP01000087_gene4909	9.2e-229	799.3	Gammaproteobacteria	srmB	GO:0003674,GO:0003724,GO:0003824,GO:0004004,GO:0004386,GO:0005575,GO:0005622,GO:0005623,GO:0005737,GO:0008026,GO:0008104,GO:0008150,GO:0008186,GO:0016462,GO:0016787,GO:0016817,GO:0016818,GO:0016887,GO:0017111,GO:0032991,GO:0033036,GO:0035770,GO:0036464,GO:0042623,GO:0043186,GO:0043226,GO:0043228,GO:0043229,GO:0043232,GO:0044424,GO:0044444,GO:0044464,GO:0045495,GO:0051179,GO:0060293,GO:0070035,GO:…	3.6.4.13	ko:K11927	ko03018,map03018				ko00000,ko00001,ko01000,ko03019				Bacteria	1MU49@1224,1RMWA@1236,COG0513@1,COG0513@2	NA|NA|NA	JKL	DEAD-box RNA helicase involved in
BV82_0741	BV82_0741	992.178706542374	0.73976755117512	0.307384053681709	2.40665559034217	0.0160993445774617	0.0710221317782369	237609.PSAKL28_38760	3e-30	137.5	Gammaproteobacteria													Bacteria	1P40C@1224,1SWFI@1236,28XSK@1,2ZJP0@2	NA|NA|NA
BV82_0742	BV82_0742	998.861338126365	1.68712948427207	0.272389193536431	6.1938194477103	5.87234922596137e-10	2.05532222908648e-08	1240350.AMZE01000016_gene3953	3.3e-57	227.6	Pseudomonas putida group													Bacteria	1QN2C@1224,1TKFJ@1236,1YVKD@136845,2AYCD@1,31QF5@2	NA|NA|NA
BV82_0743	BV82_0743	168.564928224148	-0.153219363974746	0.291430377607935	-0.525749461097272	0.599062293201636	0.786577362373346	1163398.AJJP01000087_gene4907	3.6e-163	580.9	Gammaproteobacteria	MA20_23245												Bacteria	1R6KH@1224,1S2RI@1236,COG0697@1,COG0697@2	NA|NA|NA	EG	of the drug metabolite transporter (DMT) superfamily
BV82_0744	BV82_0744	19.1064256658097	-1.2655831929833	1.05070053564539	-1.20451370304663	0.228391088938854	NA	1163398.AJJP01000087_gene4906	3.2e-198	697.6	Gammaproteobacteria	yjiJ												Bacteria	1MW6T@1224,1RMHC@1236,COG0477@1,COG2814@2	NA|NA|NA	EGP	Major facilitator Superfamily
BV82_0745	BV82_0745	236.797324837269	-0.477010968865237	0.388098285023239	-1.22909836830811	0.219034926868224	0.442532364979944	1163398.AJJP01000087_gene4905	8.5e-162	576.2	Gammaproteobacteria	gltR												Bacteria	1N8HZ@1224,1RR4Z@1236,COG0583@1,COG0583@2	NA|NA|NA	K	Transcriptional regulator
BV82_0746	BV82_0746	3436.25932200483	1.6571415108834	0.252766037933568	6.55602914232856	5.52594367042088e-11	2.43265758773485e-09	1038922.PflQ2_3981	3e-09	66.6	Pseudomonas fluorescens group													Bacteria	1QRIC@1224,1RUIZ@1236,1YR25@136843,2B1BG@1,31TRY@2	NA|NA|NA
BV82_0747	BV82_0747	987.525725039077	0.994408802698691	0.28482996905544	3.49123656473501	0.000480790341482549	0.00381274516790211	1163398.AJJP01000087_gene4903	2.3e-243	847.8	Gammaproteobacteria				ko:K03307					ko00000	2.A.21			Bacteria	1R475@1224,1RZZD@1236,COG0591@1,COG0591@2	NA|NA|NA	E	Belongs to the sodium solute symporter (SSF) (TC 2.A.21) family
BV82_0748	BV82_0748	271.619958974071	-0.591826307687336	0.276304359502895	-2.14193619221971	0.0321986169818235	0.119551807202402	1163398.AJJP01000087_gene4902	1.8e-175	621.7	Gammaproteobacteria	speB		3.5.3.11,3.5.3.7	ko:K01480,ko:K12255	ko00330,ko01100,map00330,map01100	M00133	R01157,R01990	RC00024,RC00329	ko00000,ko00001,ko00002,ko01000				Bacteria	1MVFH@1224,1RMH5@1236,COG0010@1,COG0010@2	NA|NA|NA	E	Belongs to the arginase family
BV82_0749	BV82_0749	19.7039938423286	0.0625514852452134	0.65093059514484	0.0960954757876988	0.923444744478088	NA	NA	NA	NA	NA	NA	NA	NA	NA	NA	NA	NA	NA	NA	NA	NA	NA	NA	NA	NA	NA	NA
BV82_0750	BV82_0750	535.390127777232	-0.263875357314864	0.352765052623863	-0.748020120905293	0.454448021151576	0.683899013810148	1163398.AJJP01000087_gene4901	1.5e-166	592	Gammaproteobacteria	gbuR												Bacteria	1R6CZ@1224,1RYDX@1236,COG0583@1,COG0583@2	NA|NA|NA	K	transcriptional regulator
BV82_0751	BV82_0751	473.306061858909	0.638066963873489	0.34097065403138	1.87132516047779	0.0613000251699542	0.188615462061398	1163398.AJJP01000087_gene4900	1.2e-190	672.9	Gammaproteobacteria				ko:K03776	ko02020,ko02030,map02020,map02030				ko00000,ko00001,ko02035				Bacteria	1MU9B@1224,1RMH0@1236,COG0840@1,COG0840@2	NA|NA|NA	NT	chemotaxis, protein
BV82_0752	BV82_0752	142.772485304406	0.101509491128919	0.316334801994763	0.320892581179225	0.748291796237695	0.873227378912774	1163398.AJJP01000087_gene4899	2.2e-90	338.2	Gammaproteobacteria	MA20_30020			ko:K05812					ko00000				Bacteria	1MZCN@1224,1S977@1236,COG3148@1,COG3148@2	NA|NA|NA	S	PFAM DTW domain containing protein
BV82_0753	BV82_0753	155.017361894301	0.558451002314384	0.390163775645609	1.4313245800185	0.152337212482948	0.351831698893175	1163398.AJJP01000087_gene4898	4.1e-224	783.9	Gammaproteobacteria	lapC			ko:K12542		M00330			ko00000,ko00002,ko02000,ko02044	3.A.1.109.4,8.A.1			Bacteria	1MUI8@1224,1RNK4@1236,COG0845@1,COG0845@2	NA|NA|NA	M	Type I secretion membrane fusion protein, HlyD
BV82_0754	BV82_0754	163.55560780167	0.430024975485765	0.458287580139186	0.938329979082483	0.348074857856705	0.580834769183484	237609.PSAKL28_38650	0	1285.8	Gammaproteobacteria	lapB			ko:K12541	ko02010,map02010	M00330			ko00000,ko00001,ko00002,ko02000,ko02044	3.A.1.109.3,3.A.1.109.4			Bacteria	1R2T0@1224,1SBE1@1236,COG2274@1,COG2274@2	NA|NA|NA	V	COG2274 ABC-type bacteriocin lantibiotic exporters, contain an N-terminal double-glycine peptidase domain
BV82_0755	BV82_0755	661.616028005675	1.02496044899304	0.301124332026672	3.40377824035243	0.000664606863830712	0.00495850889002224	1163398.AJJP01000086_gene4944	1.2e-234	818.9	Gammaproteobacteria	tolC			ko:K12543		M00330			ko00000,ko00002,ko02000,ko02044	1.B.17,3.A.1.109.4			Bacteria	1MYX2@1224,1RNX1@1236,COG1538@1,COG1538@2	NA|NA|NA	MU	type I secretion outer membrane protein, TolC
BV82_0756	BV82_0756	1723.25814100629	0.303012009042403	0.342174211777324	0.88554893563865	0.375860638776189	0.607709456716936	1005395.CSV86_23744	0	2989.5	Gammaproteobacteria													Bacteria	1MU7T@1224,1S3Q4@1236,COG2304@1,COG2304@2,COG2931@1,COG2931@2,COG5295@1,COG5295@2	NA|NA|NA	Q	COG2931, RTX toxins and related Ca2 -binding proteins
BV82_0757	BV82_0757	107.369308124368	0.815239600215872	0.369933894385787	2.20374400017993	0.0275423528684377	0.106155141420052	1163398.AJJP01000085_gene4874	1.4e-62	245.4	Gammaproteobacteria	ybaN			ko:K09790					ko00000				Bacteria	1N7BI@1224,1S9V2@1236,COG2832@1,COG2832@2	NA|NA|NA	S	Membrane
BV82_0758	BV82_0758	2305.0919425601	0.309938246477203	0.257494637858006	1.20366874065982	0.228717638894062	0.454525799209721	1163398.AJJP01000085_gene4873	1.5e-106	392.1	Gammaproteobacteria	IV02_13620			ko:K07039					ko00000				Bacteria	1NA8N@1224,1SDYK@1236,COG3318@1,COG3318@2	NA|NA|NA	S	Belongs to the UPF0149 family
BV82_0760	BV82_0760	550.608015776162	1.02335210158413	0.409511934639114	2.49895550049344	0.0124559950964824	0.0578444260090304	1163398.AJJP01000085_gene4871	1.4e-66	258.8	Gammaproteobacteria	slyA			ko:K06075					ko00000,ko03000				Bacteria	1RBBN@1224,1SD2B@1236,COG1846@1,COG1846@2	NA|NA|NA	K	MarR family transcriptional regulator
BV82_0761	BV82_0761	1776.68007683104	-0.95623801759559	0.257816035466638	-3.70899356925115	0.000208084712217783	0.00187150894529655	237609.PSAKL28_38580	0	1358.2	Gammaproteobacteria	plpD			ko:K07001					ko00000				Bacteria	1MUM9@1224,1RRSK@1236,COG1752@1,COG1752@2,COG4775@1,COG4775@2	NA|NA|NA	K	esterase of the alpha-beta hydrolase superfamily
BV82_0762	BV82_0762	118.622041876537	-0.536914062514658	0.325069981870942	-1.65168761330851	0.0985982490595313	0.261463880514412	1163398.AJJP01000084_gene4895	3.4e-48	197.2	Gammaproteobacteria				ko:K07401					ko00000				Bacteria	1MZ5V@1224,1S8S8@1236,COG3526@1,COG3526@2	NA|NA|NA	O	protein conserved in bacteria
BV82_0763	BV82_0763	107.46366062793	-0.151210359889226	0.36610317332142	-0.413026629945299	0.679587103194458	0.834487694188834	1163398.AJJP01000084_gene4894	1.4e-148	532.3	Gammaproteobacteria	rhaT												Bacteria	1N469@1224,1RQ1G@1236,COG0697@1,COG0697@2	NA|NA|NA	EG	Permeases of the drug metabolite transporter (DMT) superfamily
BV82_0764	BV82_0764	46.7112033978283	-0.108788225284476	0.521980424878547	-0.208414377435301	0.834905431233411	0.919942095525703	1163398.AJJP01000084_gene4893	5.1e-139	500.4	Gammaproteobacteria				ko:K07506					ko00000,ko03000				Bacteria	1RCXI@1224,1SBN1@1236,COG1917@1,COG1917@2,COG2207@1,COG2207@2	NA|NA|NA	K	transcriptional regulator
BV82_0765	BV82_0765	23.9678510281502	-0.5910775716221	0.548278369441325	-1.07806108095124	0.281006498495793	0.511813152767749	1163398.AJJP01000084_gene4892	7e-158	563.1	Gammaproteobacteria	lpxH_2												Bacteria	1MVKD@1224,1RQIA@1236,COG2908@1,COG2908@2	NA|NA|NA	S	protein conserved in bacteria
BV82_0766	BV82_0766	291.583241272314	-0.34967399572716	0.393847769346768	-0.887840487981245	0.374626560555515	0.606713014853018	1163398.AJJP01000084_gene4891	3.6e-108	397.5	Gammaproteobacteria													Bacteria	1QHQD@1224,1S2ZI@1236,COG4341@1,COG4341@2	NA|NA|NA	S	Phosphohydrolase
BV82_0767	BV82_0767	63.3413776877744	-0.325969271101221	0.538084910666065	-0.605795227927359	0.544650738979214	0.752332419483767	1163398.AJJP01000084_gene4890	5.9e-54	216.5	Gammaproteobacteria													Bacteria	1N16T@1224,1S8V6@1236,COG4323@1,COG4323@2	NA|NA|NA	S	Membrane
BV82_0768	BV82_0768	627.110120749324	0.606243089978816	0.283520804224467	2.13826668429893	0.0324951048863573	0.120374039416007	1163398.AJJP01000084_gene4889	2.3e-185	654.8	Gammaproteobacteria													Bacteria	1R73I@1224,1SYD3@1236,COG2207@1,COG2207@2	NA|NA|NA	K	AraC family transcriptional regulator
BV82_0769	BV82_0769	274.95877217668	0.0362201874265126	0.261258428256306	0.1386373931293	0.889736693183023	0.946207534700483	1163398.AJJP01000084_gene4888	5.8e-269	932.9	Gammaproteobacteria	trkH			ko:K03498					ko00000,ko02000	2.A.38.1,2.A.38.4			Bacteria	1MUIJ@1224,1RMN6@1236,COG0168@1,COG0168@2	NA|NA|NA	P	Low-affinity potassium transport system. Interacts with trk system potassium uptake protein TrkA
BV82_0770	BV82_0770	147.251138139582	0.117905153066159	0.490908041823914	0.240177676919072	0.810192518489987	0.904224241034545	1163398.AJJP01000084_gene4887	1.1e-89	335.9	Gammaproteobacteria	ydjA												Bacteria	1PKUV@1224,1RNQG@1236,COG0778@1,COG0778@2	NA|NA|NA	C	Nitroreductase
BV82_0771	BV82_0771	130.272465820134	-0.179260534057718	0.332982960761694	-0.538347468734322	0.590337185611082	0.780123543450514	1163398.AJJP01000084_gene4886	4.2e-250	870.2	Gammaproteobacteria													Bacteria	1N17V@1224,1T1JX@1236,COG0642@1,COG2205@2	NA|NA|NA	T	PhoQ Sensor
BV82_0772	BV82_0772	167.339545877941	1.44770255496199	0.429355915055411	3.37180065348618	0.000746784799121974	0.00545120492920284	1163398.AJJP01000084_gene4885	3.4e-37	161.4	Gammaproteobacteria													Bacteria	1RBDH@1224,1S2DT@1236,COG3678@1,COG3678@2	NA|NA|NA	NPTU	P pilus assembly Cpx signaling pathway, periplasmic inhibitor zinc-resistance associated protein
BV82_0773	BV82_0773	209.776354282622	-0.328510696651511	0.402401864525246	-0.816374688122005	0.414285868957263	0.645499422663362	1163398.AJJP01000084_gene4884	2.9e-122	444.5	Gammaproteobacteria													Bacteria	1MVCB@1224,1RMW7@1236,COG0745@1,COG0745@2	NA|NA|NA	K	Response regulators consisting of a CheY-like receiver domain and a winged-helix DNA-binding domain
BV82_0774	BV82_0774	80.4596086872741	-0.49853698434676	0.396690606253581	-1.25674008027323	0.20884776968067	0.431473690833329	1124983.PFLCHA0_c16300	3.3e-44	184.5	Pseudomonas fluorescens group													Bacteria	1QRBV@1224,1RU9W@1236,1YQDV@136843,2B16T@1,31TM2@2	NA|NA|NA	M	Translation initiation factor 2
BV82_0777	BV82_0777	597.946944158206	0.407069548670153	0.264120369022463	1.54122739634493	0.123261451991042	0.303844904959792	1163398.AJJP01000084_gene4880	4.2e-166	590.5	Gammaproteobacteria	trpH	GO:0003674,GO:0003824,GO:0004518,GO:0004527,GO:0004529,GO:0004532,GO:0004534,GO:0004536,GO:0004540,GO:0005488,GO:0006139,GO:0006259,GO:0006521,GO:0006725,GO:0006793,GO:0006796,GO:0006807,GO:0008150,GO:0008152,GO:0008252,GO:0008409,GO:0009987,GO:0010565,GO:0016070,GO:0016311,GO:0016787,GO:0016788,GO:0016791,GO:0016796,GO:0016895,GO:0016896,GO:0019222,GO:0030145,GO:0031323,GO:0033238,GO:0034641,GO:…	3.1.3.97	ko:K07053			R00188,R11188	RC00078	ko00000,ko01000				Bacteria	1MWIH@1224,1RNCG@1236,COG0613@1,COG0613@2	NA|NA|NA	S	Metal-dependent phosphoesterases (PHP family)
BV82_0778	BV82_0778	298.874511082464	-0.115190255937457	0.263404997147215	-0.437312341014843	0.661884846560036	0.825405257958022	1163398.AJJP01000084_gene4879	3.8e-116	424.1	Gammaproteobacteria	yciO	GO:0005575,GO:0005622,GO:0005623,GO:0005737,GO:0005829,GO:0044424,GO:0044444,GO:0044464	2.7.7.87	ko:K07566			R10463	RC00745	ko00000,ko01000,ko03009,ko03016				Bacteria	1MVPM@1224,1RNU8@1236,COG0009@1,COG0009@2	NA|NA|NA	J	Belongs to the SUA5 family
BV82_0779	BV82_0779	228.694738802164	-0.340150897399439	0.285806892739587	-1.1901423864867	0.23399043306059	0.461198534728119	1163398.AJJP01000084_gene4878	3.5e-141	507.7	Gammaproteobacteria	scpA			ko:K05896					ko00000,ko03036				Bacteria	1MVCN@1224,1RNBB@1236,COG1354@1,COG1354@2	NA|NA|NA	D	Participates in chromosomal partition during cell division. May act via the formation of a condensin-like complex containing Smc and ScpB that pull DNA away from mid-cell into both cell halves
BV82_0781	BV82_0781	597.327738985965	1.06865382325391	0.327619659924958	3.26187330607293	0.00110678597301835	0.00767973940461712	1163398.AJJP01000084_gene4876	1.5e-171	609	Gammaproteobacteria	rluB	GO:0000154,GO:0000455,GO:0001522,GO:0003674,GO:0003824,GO:0005575,GO:0005622,GO:0005623,GO:0005737,GO:0005829,GO:0006139,GO:0006364,GO:0006396,GO:0006725,GO:0006807,GO:0008150,GO:0008152,GO:0009451,GO:0009982,GO:0009987,GO:0010467,GO:0016070,GO:0016072,GO:0016853,GO:0016866,GO:0022613,GO:0031118,GO:0034470,GO:0034641,GO:0034660,GO:0042254,GO:0043170,GO:0043412,GO:0044085,GO:0044237,GO:0044238,GO:…	5.4.99.22	ko:K06178					ko00000,ko01000,ko03009				Bacteria	1MUCE@1224,1RQU0@1236,COG1187@1,COG1187@2	NA|NA|NA	J	Belongs to the pseudouridine synthase RsuA family
BV82_0782	BV82_0782	272.046342440328	-0.752678262895695	0.379577130077544	-1.98293891610891	0.0473742530416259	0.157143863747832	1163398.AJJP01000189_gene4232	5.7e-253	879.8	Gammaproteobacteria	aroP			ko:K03293,ko:K11732,ko:K11734					ko00000,ko02000	2.A.3.1,2.A.3.1.1,2.A.3.1.3		iJN746.PP_4495	Bacteria	1MUPS@1224,1RNK0@1236,COG1113@1,COG1113@2	NA|NA|NA	E	amino acid
BV82_0783	BV82_0783	85.9332208011498	-0.00757479828614425	0.436639212261865	-0.017347957016745	0.986159027182198	0.992060714767275	1163398.AJJP01000189_gene4233	2.5e-211	741.1	Gammaproteobacteria	yhcF	GO:0005575,GO:0005623,GO:0006950,GO:0006974,GO:0008150,GO:0009987,GO:0030288,GO:0030313,GO:0031975,GO:0033554,GO:0042597,GO:0044464,GO:0050896,GO:0051716											Bacteria	1N1DM@1224,1T0ZW@1236,COG3539@1,COG3539@2	NA|NA|NA	NU	Protein of unknown function (DUF1120)
BV82_0784	BV82_0784	177.848714656571	0.494664629004573	0.273072772353083	1.81147547132591	0.0700672826367023	0.207026856207761	1163398.AJJP01000189_gene4234	0	1629.4	Gammaproteobacteria	yhcD	GO:0003674,GO:0005215,GO:0005575,GO:0005623,GO:0006810,GO:0008150,GO:0009279,GO:0009297,GO:0009987,GO:0015267,GO:0015288,GO:0015473,GO:0016020,GO:0016043,GO:0019867,GO:0022607,GO:0022803,GO:0022829,GO:0022857,GO:0030030,GO:0030031,GO:0030312,GO:0030313,GO:0031975,GO:0043711,GO:0044085,GO:0044462,GO:0044464,GO:0051179,GO:0051234,GO:0055085,GO:0071840,GO:0071944											Bacteria	1R41Y@1224,1RZN3@1236,COG3188@1,COG3188@2	NA|NA|NA	NU	Usher protein
BV82_0785	BV82_0785	23.6819210010093	0.0567669317304178	0.553034331626363	0.102646306900112	0.918243689325717	0.959232718708671	1163398.AJJP01000189_gene4235	9e-95	352.8	Gammaproteobacteria	yhcA												Bacteria	1R9CK@1224,1RYSR@1236,COG3121@1,COG3121@2	NA|NA|NA	NU	chaperone
BV82_0786	BV82_0786	4.06119709607566	-0.923786601434895	1.20493303107025	-0.766670493391959	0.443277451297441	NA	NA	NA	NA	NA	NA	NA	NA	NA	NA	NA	NA	NA	NA	NA	NA	NA	NA	NA	NA	NA	NA
BV82_0787	BV82_0787	105.783464729987	0.394185984743835	0.38881409562266	1.01381608635503	0.310670517945249	0.544073460419199	1163398.AJJP01000189_gene4236	8.7e-100	369.8	Gammaproteobacteria	yhcF	GO:0005575,GO:0005623,GO:0006950,GO:0006974,GO:0008150,GO:0009987,GO:0030288,GO:0030313,GO:0031975,GO:0033554,GO:0042597,GO:0044464,GO:0050896,GO:0051716											Bacteria	1RIGE@1224,1S7B5@1236,COG3539@1,COG3539@2	NA|NA|NA	NU	Protein of unknown function (DUF1120)
BV82_0788	BV82_0788	186.061468143622	-0.0280022092038148	0.292171817647883	-0.0958415819473807	0.923646391730073	0.962047445215568	1163398.AJJP01000189_gene4237	5.8e-106	390.2	Gammaproteobacteria	yhcF	GO:0005575,GO:0005623,GO:0006950,GO:0006974,GO:0008150,GO:0009987,GO:0030288,GO:0030313,GO:0031975,GO:0033554,GO:0042597,GO:0044464,GO:0050896,GO:0051716											Bacteria	1RIGE@1224,1S7B5@1236,COG3539@1,COG3539@2	NA|NA|NA	NU	Protein of unknown function (DUF1120)
BV82_0789	BV82_0789	740.116982748276	0.757007396867201	0.347829932353107	2.17637220507724	0.029527440405452	0.112081831204108	1163398.AJJP01000189_gene4239	3.8e-111	407.5	Gammaproteobacteria	yhcF	GO:0005575,GO:0005623,GO:0006950,GO:0006974,GO:0008150,GO:0009987,GO:0030288,GO:0030313,GO:0031975,GO:0033554,GO:0042597,GO:0044464,GO:0050896,GO:0051716											Bacteria	1RIGE@1224,1S7B5@1236,COG3539@1,COG3539@2	NA|NA|NA	NU	Protein of unknown function (DUF1120)
BV82_0790	BV82_0790	912.719024396283	-0.193892012734386	0.323411158544026	-0.599521715970697	0.548825033240034	0.755904849022732	1163398.AJJP01000189_gene4240	7.1e-47	193	Proteobacteria													Bacteria	1N81W@1224,COG1396@1,COG1396@2	NA|NA|NA	K	TRANSCRIPTIONal
BV82_0791	BV82_0791	353.283608305923	-0.252625368326473	0.288372301419626	-0.876038950630228	0.381008859258289	0.613316984211457	NA	NA	NA	NA	NA	NA	NA	NA	NA	NA	NA	NA	NA	NA	NA	NA	NA	NA	NA	NA	NA
BV82_0792	BV82_0792	206.430898090904	-0.257043452340024	0.328115072458777	-0.783394223294385	0.433395647371965	0.664714025583887	1163398.AJJP01000189_gene4241	1.2e-65	255.8	Gammaproteobacteria	yaeJ	GO:0003674,GO:0003676,GO:0003723,GO:0003747,GO:0003824,GO:0004045,GO:0005488,GO:0006412,GO:0006414,GO:0006415,GO:0006417,GO:0006518,GO:0006807,GO:0008079,GO:0008135,GO:0008150,GO:0008152,GO:0009058,GO:0009059,GO:0009889,GO:0009987,GO:0010467,GO:0010468,GO:0010556,GO:0010608,GO:0016043,GO:0016150,GO:0016787,GO:0016788,GO:0019222,GO:0019538,GO:0022411,GO:0031323,GO:0031326,GO:0032268,GO:0032984,GO:…		ko:K15034					ko00000,ko03012				Bacteria	1RH75@1224,1S5YQ@1236,COG1186@1,COG1186@2	NA|NA|NA	J	chain release factor
BV82_0793	BV82_0793	107.653954835653	-0.943827695018613	0.346664600673282	-2.72259611505051	0.00647711892286676	0.0342948677117306	1163398.AJJP01000189_gene4242	2.2e-213	748	Gammaproteobacteria	yhhS												Bacteria	1MXYJ@1224,1RPQJ@1236,COG0477@1,COG2814@2	NA|NA|NA	EGP	Major facilitator Superfamily
BV82_0794	BV82_0794	183.749751363314	-0.460728552294075	0.336828750183627	-1.36784212168024	0.171361499766834	0.379210013431023	NA	NA	NA	NA	NA	NA	NA	NA	NA	NA	NA	NA	NA	NA	NA	NA	NA	NA	NA	NA	NA
BV82_0795	BV82_0795	1761.54346239622	3.58400472186649	0.41585941080793	8.61830856467454	6.79503657658514e-18	9.2412497441558e-16	1163398.AJJP01000189_gene4243	1.7e-226	791.6	Gammaproteobacteria	phhC		2.6.1.1,2.6.1.57	ko:K00813,ko:K00832	ko00220,ko00250,ko00270,ko00330,ko00350,ko00360,ko00400,ko00401,ko00950,ko00960,ko01100,ko01110,ko01130,ko01210,ko01230,map00220,map00250,map00270,map00330,map00350,map00360,map00400,map00401,map00950,map00960,map01100,map01110,map01130,map01210,map01230	M00024,M00025,M00034,M00040	R00355,R00694,R00734,R00896,R01731,R02433,R02619,R05052,R07396,R10845	RC00006,RC00036	ko00000,ko00001,ko00002,ko01000,ko01007				Bacteria	1MUT0@1224,1RN02@1236,COG1448@1,COG1448@2	NA|NA|NA	E	aminotransferase
BV82_0796	BV82_0796	2375.30043560246	4.3646409988176	0.271287865431341	16.0885964872698	3.06711727582085e-58	4.86649274430241e-55	1163398.AJJP01000189_gene4244	2.8e-63	247.7	Gammaproteobacteria	phhB	GO:0003674,GO:0003824,GO:0006066,GO:0006725,GO:0006729,GO:0006732,GO:0006807,GO:0008124,GO:0008150,GO:0008152,GO:0009058,GO:0009108,GO:0009987,GO:0016829,GO:0016835,GO:0016836,GO:0017144,GO:0018130,GO:0019438,GO:0019751,GO:0034311,GO:0034312,GO:0034641,GO:0042558,GO:0042559,GO:0044237,GO:0044249,GO:0044271,GO:0044281,GO:0044283,GO:0046146,GO:0046165,GO:0046173,GO:0046483,GO:0051186,GO:0051188,GO:…	4.2.1.96	ko:K01724	ko00790,map00790		R04734	RC01208	ko00000,ko00001,ko01000,ko04147				Bacteria	1RH99@1224,1S5YX@1236,COG2154@1,COG2154@2	NA|NA|NA	H	pterin-4-alpha-carbinolamine dehydratase
BV82_0799	BV82_0799	76.3982099628743	2.30955978596426	0.463270429629681	4.98533823497094	6.18535113567101e-07	1.1068523084885e-05	390235.PputW619_3777	1.4e-32	145.2	Pseudomonas putida group													Bacteria	1QNIM@1224,1TM4U@1236,1YZ0Q@136845,2AYUF@1,31QZV@2	NA|NA|NA	S	Protein of unknown function (DUF2790)
BV82_0800	BV82_0800	13670.8492557163	1.00614176260997	0.242039484701796	4.15693234452875	3.22549458886826e-05	0.00037136586188203	1163398.AJJP01000189_gene4248	0	1319.3	Gammaproteobacteria	acsA	GO:0003674,GO:0003824,GO:0003987,GO:0005575,GO:0005622,GO:0005623,GO:0005737,GO:0005829,GO:0006082,GO:0006083,GO:0006084,GO:0006085,GO:0006139,GO:0006163,GO:0006164,GO:0006464,GO:0006473,GO:0006476,GO:0006637,GO:0006725,GO:0006732,GO:0006753,GO:0006790,GO:0006793,GO:0006796,GO:0006807,GO:0008150,GO:0008152,GO:0009056,GO:0009058,GO:0009108,GO:0009117,GO:0009150,GO:0009152,GO:0009165,GO:0009259,GO:…	6.2.1.1	ko:K01895	ko00010,ko00620,ko00640,ko00680,ko00720,ko01100,ko01110,ko01120,ko01130,ko01200,map00010,map00620,map00640,map00680,map00720,map01100,map01110,map01120,map01130,map01200	M00357	R00235,R00236,R00316,R00926,R01354	RC00004,RC00012,RC00043,RC00070,RC02746,RC02816	ko00000,ko00001,ko00002,ko01000,ko01004			iE2348C_1286.E2348C_4392,iYL1228.KPN_04478	Bacteria	1MUF5@1224,1RMNZ@1236,COG0365@1,COG0365@2	NA|NA|NA	I	Catalyzes the conversion of acetate into acetyl-CoA (AcCoA), an essential intermediate at the junction of anabolic and catabolic pathways. AcsA undergoes a two-step reaction. In the first half reaction, AcsA combines acetate with ATP to form acetyl-adenylate (AcAMP) intermediate. In the second half reaction, it can then transfer the acetyl group from AcAMP to the sulfhydryl group of CoA, forming …
BV82_0801	BV82_0801	5266.61798614164	0.550816824278638	0.380472501276289	1.44771783093635	0.147695981062116	0.345052509956215	1163398.AJJP01000189_gene4249	1e-142	512.7	Gammaproteobacteria	aotJ			ko:K10014,ko:K10022	ko02010,map02010	M00226,M00235			ko00000,ko00001,ko00002,ko02000	3.A.1.3.1,3.A.1.3.11			Bacteria	1NT2J@1224,1S077@1236,COG0834@1,COG0834@2	NA|NA|NA	ET	COG0834 ABC-type amino acid transport signal transduction systems periplasmic component domain
BV82_0802	BV82_0802	318.656620978892	-0.0399214242108908	0.31079570384056	-0.128449086385604	0.897793587533787	0.950341152747331	1163398.AJJP01000189_gene4250	1.2e-118	432.6	Gammaproteobacteria	aotQ			ko:K10024	ko02010,map02010	M00235			ko00000,ko00001,ko00002,ko02000	3.A.1.3.11		iJN746.PP_4485	Bacteria	1MY2N@1224,1RNYD@1236,COG4215@1,COG4215@2	NA|NA|NA	P	(ABC) transporter
BV82_0803	BV82_0803	84.3876691783938	-0.175651204862203	0.39907657226565	-0.440144115363602	0.659832732230331	0.823277537461698	1163398.AJJP01000189_gene4251	4.8e-120	437.2	Gammaproteobacteria	aotM			ko:K10023	ko02010,map02010	M00235			ko00000,ko00001,ko00002,ko02000	3.A.1.3.11			Bacteria	1MWI6@1224,1RPT1@1236,COG4160@1,COG4160@2	NA|NA|NA	P	ABC transporter (permease)
BV82_0804	BV82_0804	149.971705365382	0.80511490190331	0.309453987941139	2.60172734324707	0.00927555638479667	0.0457543400537925	1163398.AJJP01000189_gene4252	4.8e-137	493.8	Gammaproteobacteria	hisP		3.6.3.21	ko:K10017,ko:K10025	ko02010,map02010	M00225,M00226,M00235			ko00000,ko00001,ko00002,ko01000,ko02000	3.A.1.3.1,3.A.1.3.11			Bacteria	1QTS2@1224,1RQYN@1236,COG4598@1,COG4598@2	NA|NA|NA	E	abc transporter atp-binding protein
BV82_0806	BV82_0806	13.3237387220131	-0.116511841637845	0.676940655837574	-0.172115296419426	0.863346887413462	NA	NA	NA	NA	NA	NA	NA	NA	NA	NA	NA	NA	NA	NA	NA	NA	NA	NA	NA	NA	NA	NA
BV82_0812	BV82_0812	489.770691471035	0.938883147824079	0.323904212103937	2.89864445332622	0.00374779622813497	0.0213391268491895	1163398.AJJP01000190_gene4260	1.8e-49	201.4	Gammaproteobacteria													Bacteria	1NX7T@1224,1SQTA@1236,2F7UY@1,34090@2	NA|NA|NA	S	Topoisomerase II
BV82_0815	BV82_0815	193.591925398743	-0.678850907450995	0.423140037901012	-1.60431735748392	0.108644116991452	0.279546337442889	NA	NA	NA	NA	NA	NA	NA	NA	NA	NA	NA	NA	NA	NA	NA	NA	NA	NA	NA	NA	NA
BV82_0817	BV82_0817	1195.80654345172	-0.814571620688278	0.273466622055607	-2.97868754353006	0.00289485811790611	0.0171814521711136	1163398.AJJP01000190_gene4264	1.2e-222	778.9	Gammaproteobacteria	lysC	GO:0003674,GO:0003824,GO:0004072,GO:0005575,GO:0005622,GO:0005623,GO:0005737,GO:0006082,GO:0006520,GO:0006553,GO:0006793,GO:0006796,GO:0006807,GO:0008150,GO:0008152,GO:0008652,GO:0009058,GO:0009066,GO:0009067,GO:0009085,GO:0009089,GO:0009507,GO:0009532,GO:0009536,GO:0009570,GO:0009987,GO:0016053,GO:0016301,GO:0016310,GO:0016740,GO:0016772,GO:0016774,GO:0019202,GO:0019752,GO:0043226,GO:0043227,GO:…	1.1.1.3,2.7.2.4	ko:K00928,ko:K12524	ko00260,ko00261,ko00270,ko00300,ko01100,ko01110,ko01120,ko01130,ko01210,ko01230,map00260,map00261,map00270,map00300,map01100,map01110,map01120,map01130,map01210,map01230	M00016,M00017,M00018,M00033,M00525,M00526,M00527	R00480,R01773,R01775	RC00002,RC00043,RC00087	ko00000,ko00001,ko00002,ko01000				Bacteria	1MW3H@1224,1RN1G@1236,COG0527@1,COG0527@2	NA|NA|NA	E	belongs to the aspartokinase family
BV82_0818	BV82_0818	1124.28115602165	1.35491028556225	0.403212267656296	3.3602903340163	0.000778606032929434	0.00564964133650016	1163398.AJJP01000190_gene4265	1.6e-25	121.3	Proteobacteria	csrA	GO:0003674,GO:0003676,GO:0003723,GO:0003729,GO:0005488,GO:0005575,GO:0005622,GO:0005623,GO:0005737,GO:0005829,GO:0005979,GO:0006109,GO:0006417,GO:0006446,GO:0008150,GO:0009889,GO:0009890,GO:0009892,GO:0010468,GO:0010556,GO:0010558,GO:0010605,GO:0010608,GO:0010629,GO:0010675,GO:0010677,GO:0010906,GO:0010962,GO:0017148,GO:0019222,GO:0031323,GO:0031324,GO:0031326,GO:0031327,GO:0032268,GO:0032269,GO:…		ko:K03563	ko02020,ko02025,ko02026,ko05111,map02020,map02025,map02026,map05111				ko00000,ko00001,ko03019				Bacteria	1N6PG@1224,COG1551@1,COG1551@2	NA|NA|NA	J	Could accelerate the degradation of some genes transcripts potentially through selective RNA binding
BV82_0824	BV82_0824	26.2558068858525	-0.922654225672607	0.655183185025382	-1.40823856100163	0.159060441492968	0.362435472238643	NA	NA	NA	NA	NA	NA	NA	NA	NA	NA	NA	NA	NA	NA	NA	NA	NA	NA	NA	NA	NA
BV82_0825	BV82_0825	6276.90303043105	0.366213664568315	0.375802435441855	0.974484543022543	0.329816010174458	0.561288597937226	1038922.PflQ2_1258	1.7e-35	154.8	Pseudomonas fluorescens group	algZ												Bacteria	1NHZP@1224,1SJ6H@1236,1YQEP@136843,2EHWU@1,33BNF@2	NA|NA|NA	K	Arc-like DNA binding domain
BV82_0827	BV82_0827	66.5917878134781	-0.0747356223104856	0.363729639370096	-0.205470256534255	0.837204734173186	0.920770456253319	NA	NA	NA	NA	NA	NA	NA	NA	NA	NA	NA	NA	NA	NA	NA	NA	NA	NA	NA	NA	NA
BV82_0829	BV82_0829	590.547713657691	-0.0845023650654113	0.2542579382238	-0.332348974650425	0.739625763060778	0.86907396498872	1163398.AJJP01000190_gene4270	0	1907.9	Proteobacteria													Bacteria	1MU7T@1224,COG2931@1,COG2931@2,COG3209@1,COG3209@2	NA|NA|NA	Q	COG2931, RTX toxins and related Ca2 -binding proteins
BV82_0830	BV82_0830	299.238890561845	0.234583721284233	0.441708035196826	0.53108321015646	0.595361118485078	0.784150227999163	1163398.AJJP01000136_gene2401	1.8e-33	148.7	Bacteria			3.2.1.4,3.4.24.40	ko:K01179,ko:K01406,ko:K07004	ko00500,ko01100,ko01503,map00500,map01100,map01503		R06200,R11307,R11308		ko00000,ko00001,ko01000,ko01002		GH5,GH9		Bacteria	COG2931@1,COG2931@2	NA|NA|NA	Q	calcium- and calmodulin-responsive adenylate cyclase activity
BV82_0831A	BV82_0831A	228.946718782967	0.200890122999786	0.306043684883239	0.656409960154642	0.511560383597961	0.728613831815168	1163398.AJJP01000137_gene429	0	1216.1	Proteobacteria			3.2.1.4,3.4.24.40	ko:K01179,ko:K01406,ko:K07004	ko00500,ko01100,ko01503,map00500,map01100,map01503		R06200,R11307,R11308		ko00000,ko00001,ko01000,ko01002		GH5,GH9		Bacteria	1MU7T@1224,COG2931@1,COG2931@2	NA|NA|NA	Q	COG2931, RTX toxins and related Ca2 -binding proteins
BV82_0831B	BV82_0831B	8.21076858422643	1.10999356924501	0.843780526827055	1.31550033919249	0.188341803423653	NA	NA	NA	NA	NA	NA	NA	NA	NA	NA	NA	NA	NA	NA	NA	NA	NA	NA	NA	NA	NA	NA
BV82_0832	BV82_0832	110.746837001326	0.808214099494372	0.396580859160216	2.0379553899949	0.0415543943951753	0.14312512107166	1488328.JMCL01000016_gene408	8.6e-20	102.4	Gammaproteobacteria				ko:K04763					ko00000,ko03036				Bacteria	1QV9T@1224,1T2UQ@1236,COG4974@1,COG4974@2	NA|NA|NA	L	Belongs to the 'phage' integrase family
BV82_0833	BV82_0833	91.0299006078843	-0.35882437760899	0.480292683049018	-0.74709524061679	0.455006072901512	0.684306131757092	1163398.AJJP01000137_gene431	4.9e-81	307	Bacteria			5.1.99.1	ko:K05606	ko00280,ko00630,ko00640,ko00720,ko01100,ko01120,ko01200,map00280,map00630,map00640,map00720,map01100,map01120,map01200	M00373,M00375,M00376,M00741	R02765,R09979	RC00780,RC02739	ko00000,ko00001,ko00002,ko01000				Bacteria	COG0346@1,COG0346@2	NA|NA|NA	E	lactoylglutathione lyase activity
BV82_0834	BV82_0834	36.5523627090552	-0.408883442603259	0.448340211383879	-0.911993687430289	0.361772040607559	0.593600452703199	1163398.AJJP01000137_gene432	6.2e-119	433.3	Gammaproteobacteria			2.5.1.18	ko:K00799,ko:K11209	ko00480,ko00980,ko00982,ko00983,ko01524,ko05200,ko05204,ko05225,ko05418,map00480,map00980,map00982,map00983,map01524,map05200,map05204,map05225,map05418		R03522,R07002,R07003,R07004,R07023,R07024,R07025,R07026,R07069,R07070,R07083,R07084,R07091,R07092,R07093,R07094,R07100,R07113,R07116,R08280,R09409,R11905	RC00004,RC00069,RC00840,RC00948,RC01704,RC01705,RC01706,RC01758,RC01759,RC01765,RC01767,RC01769,RC02243,RC02527,RC02939,RC02940,RC02942,RC02943,RC02944	ko00000,ko00001,ko01000,ko02000	1.A.12.2.2,1.A.12.3.2			Bacteria	1MUN3@1224,1RS8U@1236,COG0625@1,COG0625@2	NA|NA|NA	O	Belongs to the GST superfamily
BV82_0835	BV82_0835	104.505288454826	-0.232680008147579	0.367286136920047	-0.633511545245799	0.52639964390388	0.740006587413606	1163398.AJJP01000137_gene433	5.2e-123	447.2	Gammaproteobacteria				ko:K03566	ko02026,map02026				ko00000,ko00001,ko03000				Bacteria	1MWY0@1224,1RYIF@1236,COG0583@1,COG0583@2	NA|NA|NA	K	LysR substrate binding domain
BV82_0836	BV82_0836	1137.94469999602	0.266885655031913	0.317169568111939	0.841460473716447	0.400090019365518	0.632910765097994	1163398.AJJP01000137_gene434	2.3e-223	781.2	Gammaproteobacteria	vioA	GO:0005575,GO:0005576,GO:0006873,GO:0006875,GO:0006879,GO:0006950,GO:0007154,GO:0008150,GO:0009267,GO:0009605,GO:0009607,GO:0009987,GO:0009991,GO:0010106,GO:0019725,GO:0030003,GO:0031667,GO:0031668,GO:0031669,GO:0033554,GO:0042592,GO:0042594,GO:0043207,GO:0044403,GO:0044419,GO:0046916,GO:0048878,GO:0050801,GO:0050896,GO:0051701,GO:0051704,GO:0051707,GO:0051716,GO:0052173,GO:0052200,GO:0052564,GO:…	2.6.1.33	ko:K13308,ko:K20429	ko00523,ko01130,map00523,map01130	M00797	R02773	RC00006,RC00781	ko00000,ko00001,ko00002,ko01000				Bacteria	1MUPN@1224,1RQ7S@1236,COG0399@1,COG0399@2	NA|NA|NA	E	Belongs to the DegT DnrJ EryC1 family
BV82_0837	BV82_0837	80.9503395928918	0.374337058404341	0.366162215735568	1.0223257406621	0.306626754174455	0.540105685877472	1163398.AJJP01000137_gene435	2.1e-96	358.6	Gammaproteobacteria													Bacteria	1NGHB@1224,1SE9T@1236,2DRBN@1,33B4G@2	NA|NA|NA
BV82_0838	BV82_0838	1354.55834811348	2.26117386266927	0.304751817762259	7.41972231461223	1.17366141681361e-13	8.02008852720992e-12	1163398.AJJP01000137_gene436	1.1e-259	902.1	Gammaproteobacteria	lpdV	GO:0005575,GO:0005622,GO:0005623,GO:0005737,GO:0044424,GO:0044464	1.8.1.4	ko:K00382	ko00010,ko00020,ko00260,ko00280,ko00620,ko00630,ko00640,ko01100,ko01110,ko01120,ko01130,ko01200,map00010,map00020,map00260,map00280,map00620,map00630,map00640,map01100,map01110,map01120,map01130,map01200	M00009,M00011,M00036,M00307,M00532	R00209,R01221,R01698,R03815,R07618,R08549	RC00004,RC00022,RC00583,RC02742,RC02833,RC02834	br01601,ko00000,ko00001,ko00002,ko01000,ko04147				Bacteria	1MU2U@1224,1RMFF@1236,COG1249@1,COG1249@2	NA|NA|NA	C	COG1249 Pyruvate 2-oxoglutarate dehydrogenase complex, dihydrolipoamide dehydrogenase (E3) component, and related enzymes
BV82_0842	BV82_0842	133.55148831675	0.30149088282603	0.401831844834403	0.750291164579742	0.453079362794168	0.682486635095013	1163398.AJJP01000137_gene440	5.1e-84	317	Gammaproteobacteria	bkdR	GO:0001101,GO:0003674,GO:0003676,GO:0003677,GO:0003700,GO:0005488,GO:0005575,GO:0005622,GO:0005623,GO:0005737,GO:0005829,GO:0006355,GO:0008150,GO:0009889,GO:0010033,GO:0010243,GO:0010468,GO:0010556,GO:0019219,GO:0019222,GO:0031323,GO:0031326,GO:0042221,GO:0043200,GO:0043565,GO:0044424,GO:0044444,GO:0044464,GO:0050789,GO:0050794,GO:0050896,GO:0051171,GO:0051252,GO:0060255,GO:0065007,GO:0080090,GO:…		ko:K03719					ko00000,ko03000,ko03036				Bacteria	1MX7R@1224,1S4N9@1236,COG1522@1,COG1522@2	NA|NA|NA	K	transcriptional regulator
BV82_0843	BV82_0843	1286.25288619244	0.456618723487453	0.255611738613877	1.78637618899504	0.0740383682939839	0.215022961000222	1163398.AJJP01000137_gene441	0	2298.5	Gammaproteobacteria	rbfC			ko:K20444					ko00000,ko01000,ko01005,ko02000	4.D.1.3	GT2,GT4		Bacteria	1MX5Z@1224,1RMDY@1236,COG0463@1,COG0463@2,COG1216@1,COG1216@2	NA|NA|NA	G	Glycosyl transferase, family 2
BV82_0844	BV82_0844	486.861753753074	0.152363090228595	0.266012821335194	0.572765964677347	0.566803166821852	0.766351427678864	1163398.AJJP01000137_gene442	1.2e-238	832	Proteobacteria			6.3.1.2	ko:K01915	ko00220,ko00250,ko00630,ko00910,ko01100,ko01120,ko01230,ko02020,ko04217,ko04724,ko04727,map00220,map00250,map00630,map00910,map01100,map01120,map01230,map02020,map04217,map04724,map04727		R00253	RC00010,RC02798	ko00000,ko00001,ko01000,ko04147				Bacteria	1R414@1224,COG0174@1,COG0174@2	NA|NA|NA	E	Belongs to the glutamine synthetase family
BV82_0845	BV82_0845	767.531500373624	0.237023516178746	0.359818527206245	0.658730716339368	0.510068704764747	0.727462456911677	1163398.AJJP01000137_gene443	1.6e-241	841.6	Gammaproteobacteria	ycaD	GO:0005575,GO:0005623,GO:0005886,GO:0016020,GO:0044464,GO:0071944		ko:K08219					ko00000,ko02000	2.A.1.26			Bacteria	1QTUM@1224,1T1HT@1236,COG0477@1,COG0477@2	NA|NA|NA	EGP	Major facilitator superfamily
BV82_0847	BV82_0847	903.140172252925	-0.117700131753062	0.342739892534403	-0.34340949016096	0.731290421041157	0.862473340970245	1163398.AJJP01000137_gene445	3.2e-75	287.7	Gammaproteobacteria	flgN			ko:K02399	ko02040,map02040				ko00000,ko00001,ko02035				Bacteria	1NGUP@1224,1SHTW@1236,COG3418@1,COG3418@2	NA|NA|NA	N	Flagellar biosynthesis protein flgN
BV82_0850	BV82_0850	3161.38887822136	0.0804619219215547	0.303922975460103	0.2647444530962	0.791206330309533	0.895851812852779	1163398.AJJP01000137_gene448	2e-166	591.7	Gammaproteobacteria	cheV		2.7.13.3	ko:K03407,ko:K03408,ko:K03415	ko02020,ko02030,map02020,map02030	M00506			ko00000,ko00001,ko00002,ko01000,ko01001,ko02022,ko02035				Bacteria	1N81M@1224,1RPS1@1236,COG0784@1,COG0784@2,COG0835@1,COG0835@2	NA|NA|NA	T	chemotaxis signal transduction protein
BV82_0851	BV82_0851	892.826607190774	-0.355872151587449	0.266266788271403	-1.33652474609305	0.181377817659249	0.393150460864309	1163398.AJJP01000137_gene449	4.7e-151	540.4	Gammaproteobacteria	cheR	GO:0006935,GO:0008150,GO:0009605,GO:0040011,GO:0042221,GO:0042330,GO:0050896	2.1.1.80	ko:K00575	ko02020,ko02030,map02020,map02030				ko00000,ko00001,ko01000,ko02035				Bacteria	1MU6W@1224,1RMFK@1236,COG1352@1,COG1352@2	NA|NA|NA	NT	Methylation of the membrane-bound methyl-accepting chemotaxis proteins (MCP) to form gamma-glutamyl methyl ester residues in MCP
BV82_0852	BV82_0852	5.04346549162405	0.206137683497122	1.0397044023596	0.198265663807226	0.842837214708178	NA	NA	NA	NA	NA	NA	NA	NA	NA	NA	NA	NA	NA	NA	NA	NA	NA	NA	NA	NA	NA	NA
BV82_0855	BV82_0855	1076.47381936871	0.573895982500919	0.348111989103357	1.64859585554385	0.0992304583693773	0.262555298409247	1163398.AJJP01000137_gene452	3.8e-120	437.6	Gammaproteobacteria	flgD			ko:K02389	ko02040,map02040				ko00000,ko00001,ko02035				Bacteria	1MXCG@1224,1SBUV@1236,COG1843@1,COG1843@2	NA|NA|NA	N	Required for flagellar hook formation. May act as a scaffolding protein
BV82_0856	BV82_0856	2526.9837761746	0.210359193038094	0.316058712712873	0.665569986134815	0.505685995968098	0.723547288522563	1163398.AJJP01000137_gene453	1e-251	875.5	Gammaproteobacteria	flgE			ko:K02390	ko02040,map02040				ko00000,ko00001,ko02035				Bacteria	1MU5J@1224,1RMWX@1236,COG1749@1,COG1749@2	NA|NA|NA	N	Flagellar hook protein flgE
BV82_0857	BV82_0857	25.6360383229465	-0.0962237253987783	0.658634210451219	-0.146095850886423	0.883845721787996	0.944355922718487	237609.PSAKL28_37820	3.3e-18	96.7	Bacteria													Bacteria	2EJIJ@1,33D9G@2	NA|NA|NA
BV82_0858	BV82_0858	1943.29032575501	0.711904045501621	0.224420488107059	3.17218829486731	0.00151294876588021	0.0101004714243896	1163398.AJJP01000137_gene455	2.9e-131	474.6	Gammaproteobacteria	flgF			ko:K02391	ko02040,map02040				ko00000,ko00001,ko02035				Bacteria	1NZWQ@1224,1RNVX@1236,COG4787@1,COG4787@2	NA|NA|NA	N	flagellar basal body
BV82_0860	BV82_0860	813.307626327833	0.0130988584703282	0.261507837451404	0.0500897357340671	0.960050879169543	0.980002929727984	1163398.AJJP01000137_gene457	3.6e-117	427.6	Gammaproteobacteria	flgH			ko:K02393	ko02040,map02040				ko00000,ko00001,ko02035				Bacteria	1RDEY@1224,1S3XK@1236,COG2063@1,COG2063@2	NA|NA|NA	N	Assembles around the rod to form the L-ring and probably protects the motor basal body from shearing forces during rotation
BV82_0861	BV82_0861	1169.31909198069	-0.254356711576775	0.232666638529139	-1.09322382093434	0.274295540619905	0.504500298821772	1163398.AJJP01000137_gene458	1.7e-199	701.8	Gammaproteobacteria	flgI	GO:0003674,GO:0005198,GO:0005575,GO:0005623,GO:0009288,GO:0009425,GO:0042995,GO:0043226,GO:0043228,GO:0044422,GO:0044461,GO:0044463,GO:0044464		ko:K02394	ko02040,map02040				ko00000,ko00001,ko02035				Bacteria	1MVKW@1224,1RMRB@1236,COG1706@1,COG1706@2	NA|NA|NA	N	Assembles around the rod to form the L-ring and probably protects the motor basal body from shearing forces during rotation
BV82_0865	BV82_0865	376.809744917887	0.209145697945503	0.292719281075366	0.714492387304185	0.474922761855432	0.696650954216288	1163398.AJJP01000137_gene462	0	2411.3	Gammaproteobacteria				ko:K20444					ko00000,ko01000,ko01005,ko02000	4.D.1.3	GT2,GT4		Bacteria	1MX5Z@1224,1RMDY@1236,COG1215@1,COG1215@2,COG1216@1,COG1216@2	NA|NA|NA	G	Glycosyl transferase, family 2
BV82_0866	BV82_0866	344.843054434987	0.80727677073586	0.321954883298365	2.50742204145334	0.0121615405408877	0.0566427915602987	1163398.AJJP01000137_gene463	0	1798.5	Gammaproteobacteria			3.4.24.40	ko:K01406	ko01503,map01503				ko00000,ko00001,ko01000,ko01002				Bacteria	1MX5Z@1224,1RMDY@1236,COG1216@1,COG1216@2	NA|NA|NA	G	Glycosyl transferase, family 2
BV82_0867	BV82_0867	2160.0660993194	-0.236096563824685	0.322737089268343	-0.731544565763805	0.464446593773929	0.689257464893776	1163398.AJJP01000137_gene464	7e-175	619.8	Gammaproteobacteria	fabH		2.3.1.180	ko:K00648	ko00061,ko01100,ko01212,map00061,map01100,map01212	M00082,M00083	R10707	RC00004,RC02729,RC02888	ko00000,ko00001,ko00002,ko01000,ko01004			iJN746.PP_4379	Bacteria	1MU9N@1224,1RZ2G@1236,COG0332@1,COG0332@2	NA|NA|NA	I	synthase
BV82_0868	BV82_0868	23626.4266297245	-0.0974067411848307	0.452262477235956	-0.215376570216793	0.829473735624732	0.915444638051995	1163398.AJJP01000137_gene465	2.7e-124	451.4	Gammaproteobacteria	fliC	GO:0005575,GO:0005576,GO:0005623,GO:0009288,GO:0042995,GO:0043226,GO:0043228,GO:0044464		ko:K02406	ko02020,ko02040,ko04621,ko04626,ko05132,ko05134,map02020,map02040,map04621,map04626,map05132,map05134				ko00000,ko00001,ko02035				Bacteria	1MV1N@1224,1RN0Y@1236,COG1344@1,COG1344@2	NA|NA|NA	N	Flagellin is the subunit protein which polymerizes to form the filaments of bacterial flagella
BV82_0869	BV82_0869	1608.78142223325	-0.302285046775468	0.420527228363469	-0.718823958086722	0.472249394011268	0.694894926183331	1163398.AJJP01000137_gene466	1.8e-54	218.4	Gammaproteobacteria	flaG			ko:K06603					ko00000,ko02035				Bacteria	1NH9T@1224,1SH7I@1236,COG1334@1,COG1334@2	NA|NA|NA	N	flagellar protein FlaG
BV82_0870	BV82_0870	4519.11254152225	-0.60324856329696	0.338152170431382	-1.78395591111361	0.07443082958375	0.215899298487904	1163398.AJJP01000137_gene467	1.2e-247	862.1	Gammaproteobacteria	fliD	GO:0001539,GO:0005575,GO:0005576,GO:0005623,GO:0006928,GO:0008150,GO:0009288,GO:0009987,GO:0040011,GO:0042995,GO:0043226,GO:0043228,GO:0044464,GO:0048870,GO:0051179,GO:0051674,GO:0071973,GO:0071978,GO:0097588		ko:K02407	ko02040,map02040				ko00000,ko00001,ko02035				Bacteria	1MUVP@1224,1RS2S@1236,COG1345@1,COG1345@2	NA|NA|NA	N	Required for morphogenesis and for the elongation of the flagellar filament by facilitating polymerization of the flagellin monomers at the tip of growing filament. Forms a capping structure, which prevents flagellin subunits (transported through the central channel of the flagellum) from leaking out without polymerization at the distal end
BV82_0872	BV82_0872	1591.98953862687	0.236909587248959	0.349563792381166	0.677729193962489	0.497943412534767	0.716725323152553	1240350.AMZE01000027_gene4680	1.9e-33	148.3	Pseudomonas putida group													Bacteria	1QNK7@1224,1TM6S@1236,1YZ58@136845,2AYVT@1,31R1B@2	NA|NA|NA
BV82_0873	BV82_0873	3408.83380720757	0.338920683175554	0.230292821840044	1.47169451686583	0.14110338894118	0.334654773971108	384676.PSEEN3820	2.4e-270	937.6	Gammaproteobacteria	fleQ			ko:K10941	ko02020,ko02025,ko05111,map02020,map02025,map05111				ko00000,ko00001,ko03000				Bacteria	1MU0N@1224,1T1IW@1236,COG2204@1,COG2204@2	NA|NA|NA	K	COG2204 Response regulator containing CheY-like receiver, AAA-type ATPase, and DNA-binding domains
BV82_0874	BV82_0874	907.694955258883	0.256041311089266	0.243138634224629	1.05306716024701	0.292310212535265	0.524659355832527	1163398.AJJP01000137_gene471	2e-222	778.1	Gammaproteobacteria	fleS		2.7.13.3	ko:K02482,ko:K07709,ko:K10942	ko02020,ko05111,map02020,map05111	M00499,M00515			ko00000,ko00001,ko00002,ko01000,ko01001,ko02022				Bacteria	1MURQ@1224,1RP9C@1236,COG0642@1,COG0642@2	NA|NA|NA	T	Histidine kinase
BV82_0875	BV82_0875	717.549738773585	-0.410674090569247	0.364559303720225	-1.12649460973409	0.259956220881599	0.491028417220799	1163398.AJJP01000137_gene472	5.8e-242	843.2	Gammaproteobacteria	fleR			ko:K10943	ko02020,ko05111,map02020,map05111	M00515			ko00000,ko00001,ko00002,ko02022				Bacteria	1MU0N@1224,1RMCK@1236,COG2204@1,COG2204@2	NA|NA|NA	T	COG2204 Response regulator containing CheY-like receiver, AAA-type ATPase, and DNA-binding domains
BV82_0879	BV82_0879	418.16704195865	-0.150780821387899	0.295976054520406	-0.509435878629513	0.610446732900714	0.792398813364439	1163398.AJJP01000137_gene476	7.4e-114	416.8	Gammaproteobacteria	fliH			ko:K02411	ko02040,map02040				ko00000,ko00001,ko02035,ko02044	3.A.6.2			Bacteria	1N5X8@1224,1SAP6@1236,COG1317@1,COG1317@2	NA|NA|NA	N	Flagellar assembly protein fliH
BV82_0882	BV82_0882	2333.61765089885	1.07166338735945	0.270477202311668	3.96212094106393	7.42868914407027e-05	0.000767040354138276	1163398.AJJP01000137_gene479	2.8e-45	187.6	Gammaproteobacteria	spoIIAA			ko:K04749,ko:K20978	ko02020,ko02025,map02020,map02025				ko00000,ko00001,ko03021				Bacteria	1MZ5N@1224,1S9QR@1236,COG1366@1,COG1366@2	NA|NA|NA	T	Anti-anti-sigma regulatory factor (Antagonist of anti-sigma factor)
BV82_0883	BV82_0883	2526.11729832353	1.28751853988877	0.310413169556357	4.14775746057712	3.35747806445128e-05	0.000383972624541141	1163398.AJJP01000137_gene480	0	1117.1	Gammaproteobacteria	rsbU		3.1.3.3	ko:K07315,ko:K20977	ko02020,ko02025,map02020,map02025	M00820			ko00000,ko00001,ko00002,ko01000,ko02022,ko03021				Bacteria	1N4K5@1224,1RNYP@1236,COG2208@1,COG2208@2,COG3437@1,COG3437@2	NA|NA|NA	T	response regulator
BV82_0884	BV82_0884	613.977285810868	-0.13102790937484	0.2879755996812	-0.454996567486596	0.64911170827166	0.816503191903149	1163398.AJJP01000137_gene481	2.1e-55	221.5	Gammaproteobacteria	hptB			ko:K20976	ko02020,ko02025,map02020,map02025	M00820			ko00000,ko00001,ko00002,ko02022				Bacteria	1NBYP@1224,1SCGW@1236,COG2198@1,COG2198@2	NA|NA|NA	T	(Hpt) domain
BV82_0885	BV82_0885	663.24187293078	0.0695181463080219	0.343187012327982	0.202566367055825	0.83947398016177	0.921456455911974	1163398.AJJP01000137_gene482	8.3e-214	749.6	Bacteria	fliK			ko:K02414	ko02040,map02040				ko00000,ko00001,ko02035				Bacteria	COG3144@1,COG3144@2	NA|NA|NA	N	bacterial-type flagellum assembly
BV82_0886	BV82_0886	1159.12840529992	1.01182449416863	0.336475522350215	3.00712660196272	0.00263729902378366	0.0159815137890193	1163398.AJJP01000137_gene483	8.5e-71	273.1	Gammaproteobacteria	fliL			ko:K02415					ko00000,ko02035				Bacteria	1RJUU@1224,1S63Y@1236,COG1580@1,COG1580@2	NA|NA|NA	N	Controls the rotational direction of flagella during chemotaxis
BV82_0896	BV82_0896	1147.99834835118	-0.173081027058387	0.270699143890794	-0.639385202962488	0.522572372638727	0.738435936197767	1265490.JHVY01000021_gene3769	3.4e-149	534.3	Gammaproteobacteria	fleN			ko:K02282,ko:K04562					ko00000,ko02035,ko02044				Bacteria	1R8IW@1224,1RMZ2@1236,COG0455@1,COG0455@2	NA|NA|NA	D	Belongs to the ParA family
BV82_0897	BV82_0897	2001.99558771778	-0.0731944112469629	0.283700177009921	-0.257999173699505	0.79640754493563	0.897679354462136	1163398.AJJP01000137_gene494	7.6e-132	476.5	Gammaproteobacteria	fliA			ko:K02405	ko02020,ko02025,ko02026,ko02040,ko05111,map02020,map02025,map02026,map02040,map05111				ko00000,ko00001,ko02035,ko03021				Bacteria	1MWEU@1224,1RMKJ@1236,COG1191@1,COG1191@2	NA|NA|NA	K	Sigma factors are initiation factors that promote the attachment of RNA polymerase to specific initiation sites and are then released. This sigma factor controls the expression of flagella-related genes
BV82_0899	BV82_0899	838.204498512177	-0.689767757825518	0.254431243561754	-2.71101830172088	0.0067076923769263	0.0352024429042659	1163398.AJJP01000137_gene496	2.1e-135	488.4	Gammaproteobacteria	cheZ	GO:0001539,GO:0003674,GO:0003824,GO:0004721,GO:0005488,GO:0005515,GO:0005575,GO:0005622,GO:0005623,GO:0005737,GO:0005829,GO:0005886,GO:0006464,GO:0006470,GO:0006793,GO:0006796,GO:0006807,GO:0006928,GO:0008150,GO:0008152,GO:0009987,GO:0016020,GO:0016311,GO:0016787,GO:0016788,GO:0016791,GO:0019538,GO:0032991,GO:0036211,GO:0040011,GO:0042578,GO:0042802,GO:0043170,GO:0043412,GO:0044237,GO:0044238,GO:…		ko:K03414	ko02030,map02030				ko00000,ko00001,ko02035				Bacteria	1NIV6@1224,1RNG2@1236,COG3143@1,COG3143@2	NA|NA|NA	NT	Plays an important role in bacterial chemotaxis signal transduction pathway by accelerating the dephosphorylation of phosphorylated CheY (CheY-P)
BV82_0900	BV82_0900	1285.85341290388	-0.780347273750615	0.257849040195816	-3.02637261382863	0.00247507086841381	0.0151502825194497	1163398.AJJP01000137_gene497	9.2e-290	1002.7	Gammaproteobacteria	cheA	GO:0003674,GO:0005488,GO:0005515,GO:0019904	2.7.13.3	ko:K02487,ko:K03407,ko:K06596	ko02020,ko02025,ko02030,map02020,map02025,map02030	M00506,M00507			ko00000,ko00001,ko00002,ko01000,ko01001,ko02022,ko02035				Bacteria	1MUAG@1224,1RMS6@1236,COG0643@1,COG0643@2,COG2198@1,COG2198@2	NA|NA|NA	T	COG0643 Chemotaxis protein histidine kinase and related kinases
BV82_0902	BV82_0902	203.617113737044	-1.08141615414281	0.342372167413244	-3.15859832390388	0.00158529822839906	0.0104951593423916	1163398.AJJP01000137_gene499	3.9e-128	464.2	Gammaproteobacteria	motC			ko:K02556	ko02020,ko02030,ko02040,map02020,map02030,map02040				ko00000,ko00001,ko02000,ko02035	1.A.30.1			Bacteria	1MXK3@1224,1RNWB@1236,COG1291@1,COG1291@2	NA|NA|NA	N	this protein with a related protein (a MotB homolog) forms the ion channels that couple flagellar rotation to proton sodium motive force across the membrane and forms the stator elements of the rotary flagellar machine
BV82_0903	BV82_0903	189.966134165021	-0.833810876666187	0.412626074335171	-2.02074209200094	0.0433064701165657	0.147347246429487	1163398.AJJP01000137_gene500	6.1e-160	570.1	Gammaproteobacteria	motB			ko:K02557	ko02030,ko02040,map02030,map02040				ko00000,ko00001,ko02000,ko02035	1.A.30.1			Bacteria	1MU4S@1224,1S294@1236,COG1360@1,COG1360@2	NA|NA|NA	N	Flagellar Motor Protein
BV82_0904	BV82_0904	585.234332779767	-0.0590982456078434	0.33025824325519	-0.178945557952897	0.857980450009341	0.931778905326138	1163398.AJJP01000137_gene501	4.6e-143	513.8	Gammaproteobacteria	XCC1889			ko:K03496					ko00000,ko03036,ko04812				Bacteria	1MWSE@1224,1RQ3X@1236,COG1192@1,COG1192@2	NA|NA|NA	D	COG1192 ATPases involved in chromosome partitioning
BV82_0905	BV82_0905	401.785305740518	0.164203441267161	0.332657166463211	0.493611615264333	0.621580496106159	0.800303803479935	1163398.AJJP01000137_gene502	6e-136	490.3	Gammaproteobacteria	cheV	GO:0005575,GO:0005622,GO:0005623,GO:0005737,GO:0005829,GO:0006935,GO:0008150,GO:0009605,GO:0040011,GO:0042221,GO:0042330,GO:0044424,GO:0044444,GO:0044464,GO:0050896		ko:K03408,ko:K03415	ko02020,ko02030,map02020,map02030	M00506			ko00000,ko00001,ko00002,ko02022,ko02035				Bacteria	1MYHY@1224,1S1W1@1236,COG0835@1,COG0835@2	NA|NA|NA	NT	Chemotaxis protein cheW
BV82_0906	BV82_0906	698.991638975923	0.371552670401464	0.334188888158661	1.11180438239186	0.266222267212069	0.497300625549903	1163398.AJJP01000137_gene503	5.2e-81	307	Gammaproteobacteria	cheW			ko:K02659,ko:K03408	ko02020,ko02025,ko02030,map02020,map02025,map02030				ko00000,ko00001,ko02035,ko02044				Bacteria	1RAH1@1224,1SYDF@1236,COG0835@1,COG0835@2	NA|NA|NA	NT	chemotaxis signal transduction protein
BV82_0907	BV82_0907	90.8793843938083	-0.49685199786345	0.490625711044295	-1.01269050251342	0.311208015752125	0.544614027566219	1163398.AJJP01000137_gene504	8.8e-63	246.1	Gammaproteobacteria													Bacteria	1NHAY@1224,1SH4T@1236,2ER47@1,33IPS@2	NA|NA|NA	S	chemotaxis, protein
BV82_0908	BV82_0908	58.1491576413562	-0.285818792521659	0.371598131698009	-0.769161005238686	0.441797736310888	0.672521593896281	1163398.AJJP01000137_gene505	7.5e-55	219.5	Gammaproteobacteria	flhB2			ko:K04061					ko00000,ko02044				Bacteria	1N7F1@1224,1SCWV@1236,COG2257@1,COG2257@2	NA|NA|NA	S	homolog of the cytoplasmic domain of flagellar protein FhlB
BV82_0909	BV82_0909	191.434424119668	0.603672797266375	0.364374914740014	1.65673533727508	0.0975729953224577	0.259758085981487	1163398.AJJP01000137_gene506	4e-247	860.5	Gammaproteobacteria	fliK1			ko:K02414	ko02040,map02040				ko00000,ko00001,ko02035				Bacteria	1MV22@1224,1SCC6@1236,COG3144@1,COG3144@2	NA|NA|NA	N	Flagellar hook-length control protein fliK
BV82_0910	BV82_0910	12.1111169949487	-4.34624033363963	1.17085669083042	-3.71201733540687	0.00020561390091241	NA	NA	NA	NA	NA	NA	NA	NA	NA	NA	NA	NA	NA	NA	NA	NA	NA	NA	NA	NA	NA	NA
BV82_0911	BV82_0911	22.338364423457	-1.50978673557001	0.78070875135496	-1.93386680109542	0.0531295068968967	0.170071588990739	1163398.AJJP01000137_gene507	2.7e-108	397.9	Gammaproteobacteria	ccmA	GO:0003674,GO:0003824,GO:0005215,GO:0005575,GO:0005622,GO:0005623,GO:0005886,GO:0006810,GO:0008150,GO:0009898,GO:0015232,GO:0015886,GO:0016020,GO:0016021,GO:0016462,GO:0016787,GO:0016817,GO:0016818,GO:0016887,GO:0017111,GO:0019897,GO:0019898,GO:0022857,GO:0031224,GO:0031234,GO:0032991,GO:0042623,GO:0043190,GO:0044424,GO:0044425,GO:0044459,GO:0044464,GO:0051179,GO:0051181,GO:0051184,GO:0051234,GO:…	3.6.3.41	ko:K02193	ko02010,map02010	M00259			ko00000,ko00001,ko00002,ko01000,ko02000	3.A.1.107		iAPECO1_1312.APECO1_4358,iECED1_1282.ECED1_2666,iECS88_1305.ECS88_2348,iECUMN_1333.ECUMN_2536,iLF82_1304.LF82_0273,iNRG857_1313.NRG857_11170,iUMN146_1321.UM146_05800,iUTI89_1310.UTI89_C2479	Bacteria	1MZPC@1224,1S3R2@1236,COG4133@1,COG4133@2	NA|NA|NA	O	once thought to export heme, this seems not to be the case, but its exact role is uncertain. Responsible for energy coupling to the transport system
BV82_0915	BV82_0915	92.8296513479808	-0.0045136088419606	0.36755809658862	-0.0122799875281005	0.990202233792507	0.994590131431174	1163398.AJJP01000137_gene511	2.5e-77	294.7	Gammaproteobacteria	ccmE	GO:0003674,GO:0003824,GO:0005488,GO:0005575,GO:0005623,GO:0005886,GO:0006464,GO:0006807,GO:0006810,GO:0008150,GO:0008152,GO:0009897,GO:0009986,GO:0009987,GO:0015886,GO:0016020,GO:0016043,GO:0017003,GO:0017004,GO:0017006,GO:0018063,GO:0019538,GO:0020037,GO:0022607,GO:0031224,GO:0031226,GO:0031233,GO:0031237,GO:0034622,GO:0036211,GO:0043170,GO:0043412,GO:0043933,GO:0044085,GO:0044237,GO:0044238,GO:…		ko:K02197					ko00000			iSSON_1240.SSON_2255	Bacteria	1RHN5@1224,1S5VA@1236,COG2332@1,COG2332@2	NA|NA|NA	O	Heme chaperone required for the biogenesis of c-type cytochromes. Transiently binds heme delivered by CcmC and transfers the heme to apo-cytochromes in a process facilitated by CcmF and CcmH
BV82_0920	BV82_0920	196.89618388649	-0.17170959400536	0.395268549211372	-0.434412488289165	0.663988930717224	0.825773487196113	76869.PputGB1_3887	9.1e-42	176.4	Pseudomonas putida group													Bacteria	1QTQ7@1224,1RXUQ@1236,1YYN1@136845,2B368@1,31VU9@2	NA|NA|NA
BV82_0921	BV82_0921	268.101397339327	-0.702068875655109	0.335752815754295	-2.09102900322029	0.0365254641536656	0.130833154685272	1163398.AJJP01000137_gene517	1.6e-166	592	Gammaproteobacteria			1.1.1.399,1.1.1.95	ko:K00058	ko00260,ko00680,ko01100,ko01120,ko01130,ko01200,ko01230,map00260,map00680,map01100,map01120,map01130,map01200,map01230	M00020	R01513	RC00031	ko00000,ko00001,ko00002,ko01000,ko04147				Bacteria	1MWID@1224,1RZMT@1236,COG1052@1,COG1052@2	NA|NA|NA	CH	Belongs to the D-isomer specific 2-hydroxyacid dehydrogenase family
BV82_0922	BV82_0922	164.725791346775	0.863225008374815	0.473263398047608	1.82398430120721	0.0681544456277722	0.203711008636019	1163398.AJJP01000137_gene518	2.9e-77	294.3	Gammaproteobacteria													Bacteria	1N0KM@1224,1SA6W@1236,COG3791@1,COG3791@2	NA|NA|NA	S	Glutathione-dependent formaldehyde-activating
BV82_0923	BV82_0923	78.3901405210672	0.268370645498356	0.368106489385989	0.729057088740829	0.465966741975159	0.69011050955541	1163398.AJJP01000137_gene519	9.4e-169	599.4	Gammaproteobacteria													Bacteria	1MWY0@1224,1RP7Q@1236,COG0583@1,COG0583@2	NA|NA|NA	K	transcriptional regulator
BV82_0924	BV82_0924	47.4468810399429	-0.182821859586491	0.478664320456226	-0.381941690185388	0.702504615974174	0.844955149450424	1163398.AJJP01000137_gene520	2.5e-164	584.7	Gammaproteobacteria	ytfF												Bacteria	1MW7P@1224,1RQ9F@1236,COG0697@1,COG0697@2	NA|NA|NA	EG	Permeases of the drug metabolite transporter (DMT) superfamily
BV82_0925	BV82_0925	35.3922915712026	-0.647581929939878	0.512475242673404	-1.2636355398588	0.206360871264599	0.427158650784997	1163398.AJJP01000137_gene521	1.3e-57	228.8	Gammaproteobacteria	ytfC		5.2.1.8	ko:K01802,ko:K03772					ko00000,ko01000,ko03110				Bacteria	1RDA1@1224,1S617@1236,COG0545@1,COG0545@2	NA|NA|NA	G	Peptidyl-prolyl cis-trans
BV82_0926	BV82_0926	69.8806374776274	-0.235689786380684	0.409280433254429	-0.575863802006307	0.564707244262333	0.765568598494232	1163398.AJJP01000137_gene522	7.3e-76	289.7	Gammaproteobacteria													Bacteria	1RDUY@1224,1S4VX@1236,29KDN@1,307AY@2	NA|NA|NA
BV82_0927	BV82_0927	386.280051278803	-0.432480039670877	0.37482737780186	-1.15381123493998	0.248577567065394	0.478036142967398	1163398.AJJP01000137_gene523	4.4e-123	447.2	Gammaproteobacteria													Bacteria	1REU3@1224,1T2EC@1236,COG2062@1,COG2062@2	NA|NA|NA	T	phosphohistidine phosphatase, SixA
BV82_0928	BV82_0928	57.8376830660488	-0.330327579268928	0.375046352893559	-0.880764675407142	0.378445202902739	0.610230069721219	587753.EY04_11640	1.2e-43	183.3	Bacteria													Bacteria	28WFG@1,2ZIFP@2	NA|NA|NA
BV82_0929	BV82_0929	64.5229029604247	0.52016723084587	0.406844545328599	1.27854050599534	0.201058912023677	0.421047259671229	587753.EY04_11635	1.5e-31	143.3	Bacteria													Bacteria	28WFG@1,2ZIFP@2	NA|NA|NA
BV82_0930	BV82_0930	127.121526789434	0.410703187662533	0.376736388109795	1.09016065510199	0.275642381441551	0.506195114067046	1163398.AJJP01000137_gene526	5.1e-162	577	Gammaproteobacteria													Bacteria	1MX2A@1224,1RQ5Y@1236,COG0583@1,COG0583@2	NA|NA|NA	K	Transcriptional regulator
BV82_0931	BV82_0931	693.661261507563	-1.60647302206372	0.439591739338829	-3.65446590165673	0.00025771791009459	0.00225089404045917	205922.Pfl01_5290	9.1e-170	603.2	Pseudomonas fluorescens group	dadA2		1.4.5.1	ko:K00285	ko00360,map00360		R01374,R09493	RC00006,RC00025	ko00000,ko00001,ko01000				Bacteria	1MVIZ@1224,1RRC3@1236,1YPQD@136843,COG0665@1,COG0665@2	NA|NA|NA	C	Oxidative deamination of D-amino acids
BV82_0932	BV82_0932	825.673969580558	-1.4193406333391	0.475082684223857	-2.98756549222138	0.00281209036867576	0.0167949186385152	1163398.AJJP01000138_gene2162	4e-167	594	Gammaproteobacteria	gltI	GO:0003333,GO:0003674,GO:0005488,GO:0005575,GO:0005623,GO:0006810,GO:0006811,GO:0006820,GO:0006835,GO:0006836,GO:0006855,GO:0006865,GO:0008150,GO:0015711,GO:0015740,GO:0015800,GO:0015807,GO:0015813,GO:0015849,GO:0015893,GO:0016595,GO:0016597,GO:0030288,GO:0030313,GO:0031406,GO:0031975,GO:0034220,GO:0036094,GO:0042221,GO:0042493,GO:0042597,GO:0043167,GO:0043168,GO:0043177,GO:0044464,GO:0046942,GO:…		ko:K10001	ko02010,ko02020,map02010,map02020	M00230			ko00000,ko00001,ko00002,ko02000	3.A.1.3.19,3.A.1.3.4		iECH74115_1262.ECH74115_0748,iECSE_1348.ECSE_0725,iECSP_1301.ECSP_0707,iECW_1372.ECW_m0710,iECs_1301.ECs0694,iEKO11_1354.EKO11_3211,iG2583_1286.G2583_0819,iSFV_1184.SFV_0671,iSF_1195.SF0626,iS_1188.S0648,iWFL_1372.ECW_m0710,iZ_1308.Z0805	Bacteria	1MV5D@1224,1RPBX@1236,COG0834@1,COG0834@2	NA|NA|NA	ET	ABC-type amino acid transport signal transduction systems periplasmic component domain
BV82_0933	BV82_0933	184.802560005467	-0.306960151065178	0.331747591864478	-0.92528222839542	0.354819120489641	0.58853163468039	1163398.AJJP01000138_gene2163	9.5e-74	282.7	Gammaproteobacteria	lrpC			ko:K03719					ko00000,ko03000,ko03036				Bacteria	1RI5D@1224,1S7MU@1236,COG1522@1,COG1522@2	NA|NA|NA	K	AsnC family transcriptional regulator
BV82_0934	BV82_0934	118.115857323136	-0.0118333254540369	0.353540837514575	-0.0334708870896678	0.973299081555585	0.986339665279473	1163398.AJJP01000138_gene2164	2.6e-155	554.7	Gammaproteobacteria	yxxF												Bacteria	1MXMS@1224,1S15E@1236,COG0697@1,COG0697@2	NA|NA|NA	EG	COG0697 Permeases of the drug metabolite transporter (DMT) superfamily
BV82_0935	BV82_0935	278.429076413889	0.911870756787778	0.321630659238392	2.8351487353446	0.0045804355153951	0.025352177968931	1163398.AJJP01000138_gene2165	1.7e-125	455.3	Gammaproteobacteria				ko:K07002					ko00000				Bacteria	1QTUZ@1224,1T37Y@1236,COG3545@1,COG3545@2	NA|NA|NA	S	Serine hydrolase
BV82_0936	BV82_0936	49.3691584613729	0.140351071696256	0.498701634916138	0.281432948820908	0.778378349415973	0.887967479728519	1163398.AJJP01000138_gene2166	9.3e-29	132.1	Bacteria													Bacteria	COG0500@1,COG2226@2	NA|NA|NA	Q	methyltransferase
BV82_0937	BV82_0937	22.3012687008107	-0.889636996695013	0.582044343649299	-1.52846944807877	0.126396023462617	0.309329085697716	1226994.AMZB01000086_gene621	2.3e-15	87.4	Gammaproteobacteria													Bacteria	1MV7N@1224,1T1TX@1236,COG0500@1,COG2226@2	NA|NA|NA	Q	methyltransferase
BV82_0938	BV82_0938	53.9990512953633	0.0554744006134661	0.406886024984646	0.136338918535134	0.891553358574149	0.946852741368351	1163398.AJJP01000138_gene2167	3.1e-167	594.3	Gammaproteobacteria													Bacteria	1MZTA@1224,1RN7R@1236,COG0583@1,COG0583@2	NA|NA|NA	K	transcriptional regulator
BV82_0939	BV82_0939	28.1144826057214	0.0874632490152152	0.622692328668561	0.140459814564006	0.888296701006373	0.945744600982676	1163398.AJJP01000138_gene2168	1.1e-118	432.6	Gammaproteobacteria		GO:0005575,GO:0005618,GO:0005623,GO:0030312,GO:0044464,GO:0071944											Bacteria	1RAIJ@1224,1S88U@1236,COG2761@1,COG2761@2	NA|NA|NA	Q	Thioredoxin
BV82_0940	BV82_0940	93.8994609557813	-0.460913117778932	0.515354517678822	-0.894361263882781	0.371128630890789	0.603749925851043	1163398.AJJP01000138_gene2169	1.4e-183	648.7	Gammaproteobacteria			2.1.1.191	ko:K06969					ko00000,ko01000,ko03009				Bacteria	1PUHQ@1224,1RN8N@1236,COG1092@1,COG1092@2	NA|NA|NA	J	Belongs to the methyltransferase superfamily
BV82_0941	BV82_0941	32.4211347345622	-0.296615014531092	0.616942654319417	-0.480782147991218	0.630671339369611	0.806629675391187	1163398.AJJP01000138_gene2170	2.4e-278	964.1	Gammaproteobacteria													Bacteria	1MUX8@1224,1S33A@1236,COG3182@1,COG3182@2	NA|NA|NA	S	PepSY-associated TM region
BV82_0942	BV82_0942	88.7655649477544	-1.02615481693432	0.348679593453771	-2.94297353845679	0.0032507620296923	0.0190093700999206	1163398.AJJP01000138_gene2171	0	1428.7	Gammaproteobacteria	bfrG			ko:K02014					ko00000,ko02000	1.B.14			Bacteria	1MV0X@1224,1RYVN@1236,COG4774@1,COG4774@2	NA|NA|NA	M	receptor
BV82_0943	BV82_0943	89.4347879442739	-1.65351187930071	0.483220313519236	-3.42185920798399	0.000621945102252644	0.00469169363981392	1163398.AJJP01000138_gene2172	1.3e-69	268.9	Gammaproteobacteria													Bacteria	1QHNQ@1224,1SRWQ@1236,2DXZU@1,347D5@2	NA|NA|NA	S	Protein of unknown function (DUF2946)
BV82_0944	BV82_0944	2972.49747322496	-1.60811024732733	0.525936382075917	-3.05761362425618	0.00223107040161819	0.0139390453003613	1163398.AJJP01000138_gene2173	4.9e-190	670.2	Gammaproteobacteria	sbp			ko:K02048	ko00920,ko02010,map00920,map02010	M00185			ko00000,ko00001,ko00002,ko02000	3.A.1.6.1,3.A.1.6.3			Bacteria	1MUAU@1224,1RMAR@1236,COG1613@1,COG1613@2	NA|NA|NA	P	sulfate ABC transporter
BV82_0945	BV82_0945	186.058686779117	-0.330293059981114	0.323380063121731	-1.02137731309917	0.307075709683501	0.540530171470744	1163398.AJJP01000138_gene2174	2.6e-133	481.5	Gammaproteobacteria	kch			ko:K10716					ko00000,ko02000	1.A.1.1,1.A.1.13,1.A.1.17,1.A.1.24,1.A.1.25,1.A.1.6			Bacteria	1MXCS@1224,1RPCN@1236,COG2126@1,COG2126@2	NA|NA|NA	J	COG1226 Kef-type K transport systems
BV82_0946	BV82_0946	12.045128048358	-0.326491895722879	1.05996745929834	-0.308020678237619	0.758066597846032	NA	1163398.AJJP01000138_gene2175	1.8e-159	568.5	Gammaproteobacteria	yut			ko:K08717					ko00000,ko02000	1.A.28.2			Bacteria	1N2FW@1224,1SAET@1236,COG4413@1,COG4413@2	NA|NA|NA	E	Urea transporter
BV82_0947	BV82_0947	29.7428694048762	-0.270768441990594	0.612446474410358	-0.442109561086592	0.658409926021841	0.822661950813758	1163398.AJJP01000138_gene2176	3.3e-261	907.1	Gammaproteobacteria	pyk	GO:0003674,GO:0003824,GO:0004743,GO:0005575,GO:0005622,GO:0005623,GO:0005737,GO:0005829,GO:0005886,GO:0005975,GO:0006082,GO:0006090,GO:0006091,GO:0006096,GO:0006139,GO:0006163,GO:0006164,GO:0006165,GO:0006725,GO:0006732,GO:0006733,GO:0006753,GO:0006754,GO:0006757,GO:0006793,GO:0006796,GO:0006807,GO:0008150,GO:0008152,GO:0009056,GO:0009058,GO:0009108,GO:0009117,GO:0009123,GO:0009124,GO:0009126,GO:…	2.7.1.40	ko:K00873	ko00010,ko00230,ko00620,ko01100,ko01110,ko01120,ko01130,ko01200,ko01230,ko04922,ko04930,ko05165,ko05203,ko05230,map00010,map00230,map00620,map01100,map01110,map01120,map01130,map01200,map01230,map04922,map04930,map05165,map05203,map05230	M00001,M00002,M00049,M00050	R00200,R00430,R01138,R01858,R02320	RC00002,RC00015	ko00000,ko00001,ko00002,ko01000,ko04131,ko04147				Bacteria	1MU21@1224,1RMW3@1236,COG0469@1,COG0469@2	NA|NA|NA	G	Belongs to the pyruvate kinase family
BV82_0948	BV82_0948	66.3279277589706	-0.149299523876244	0.551589990956131	-0.270671198397648	0.786643930505263	0.894125254021516	1163398.AJJP01000138_gene2177	6.4e-235	819.7	Gammaproteobacteria	ttuD		2.7.1.165	ko:K11529	ko00030,ko00260,ko00561,ko00630,ko00680,ko01100,ko01120,ko01130,ko01200,map00030,map00260,map00561,map00630,map00680,map01100,map01120,map01130,map01200	M00346	R08572	RC00002,RC00428	ko00000,ko00001,ko00002,ko01000				Bacteria	1MVIK@1224,1RPKA@1236,COG2379@1,COG2379@2	NA|NA|NA	G	Hydroxypyruvate reductase
BV82_0949	BV82_0949	106.789882133125	0.253772267017741	0.447831272884664	0.566669373898545	0.570938832146165	0.76848819577057	1005395.CSV86_09300	4.8e-157	560.5	Gammaproteobacteria	glxR		1.1.1.60	ko:K00042	ko00630,ko01100,map00630,map01100		R01745,R01747	RC00099	ko00000,ko00001,ko01000				Bacteria	1MUGU@1224,1RQ2D@1236,COG2084@1,COG2084@2	NA|NA|NA	I	COG2084 3-hydroxyisobutyrate dehydrogenase and related beta-hydroxyacid dehydrogenases
BV82_0952	BV82_0952	17.2590612979773	1.22012694924786	0.766015338863288	1.59282312944078	0.111199874851662	NA	1163398.AJJP01000138_gene2181	8.4e-70	269.6	Gammaproteobacteria	glcG												Bacteria	1NAC1@1224,1SDBA@1236,COG3193@1,COG3193@2	NA|NA|NA	S	Haem-degrading
BV82_0953	BV82_0953	132.714606241869	-0.558408919333151	0.3576275000818	-1.56142611853235	0.118423243292899	0.295437441338679	1163398.AJJP01000138_gene2182	7.9e-111	406.4	Gammaproteobacteria	tetR9			ko:K09017					ko00000,ko03000				Bacteria	1RBN0@1224,1S326@1236,COG1309@1,COG1309@2	NA|NA|NA	K	transcriptional regulator
BV82_0954	BV82_0954	178.014132183496	-0.196694807300868	0.319219680177916	-0.616173812313957	0.537779810257279	0.748477940145824	1163398.AJJP01000138_gene2183	1.1e-148	532.7	Gammaproteobacteria	yedI	GO:0005575,GO:0005623,GO:0005886,GO:0016020,GO:0044464,GO:0071944		ko:K09781					ko00000				Bacteria	1MVYU@1224,1RMUZ@1236,COG2354@1,COG2354@2	NA|NA|NA	S	protein conserved in bacteria
BV82_0955	BV82_0955	128.933170954129	0.201926169279557	0.373800997755433	0.540196977782471	0.589061196686132	0.779779619338023	1163398.AJJP01000138_gene2184	4.7e-156	557	Gammaproteobacteria													Bacteria	1RHQ1@1224,1S6WT@1236,COG3248@1,COG3248@2	NA|NA|NA	M	Nucleoside-specific channel-forming protein, Tsx
BV82_0956	BV82_0956	84.2108608244033	-0.131537376193494	0.356113953693321	-0.36936877881166	0.711852866079792	0.850080191304519	1163398.AJJP01000138_gene2185	3.2e-152	544.3	Gammaproteobacteria													Bacteria	1RC26@1224,1S2QT@1236,COG3248@1,COG3248@2	NA|NA|NA	M	Membrane
BV82_0957	BV82_0957	220.551692776917	0.603704905746782	0.430178907149675	1.40338100198095	0.160503255082646	0.36432784653953	1163398.AJJP01000138_gene2186	1.3e-227	795.4	Gammaproteobacteria	ygfU			ko:K03458					ko00000	2.A.40			Bacteria	1MUN9@1224,1RMGW@1236,COG2233@1,COG2233@2	NA|NA|NA	F	xanthine
BV82_0958	BV82_0958	175.716787664475	0.725276516048477	0.359906302054086	2.01518148448393	0.0438856368261598	0.148892110686045	1163398.AJJP01000138_gene2187	3.3e-239	833.9	Gammaproteobacteria													Bacteria	1MWHB@1224,1RRV4@1236,COG3748@1,COG3748@2	NA|NA|NA	S	Membrane
BV82_0961	BV82_0961	279.242723289673	0.550467168195116	0.299916020740944	1.83540434697414	0.0664458001177524	0.200051871322265	1163398.AJJP01000138_gene2190	8.2e-184	649.4	Gammaproteobacteria	cda1		3.5.1.41,3.5.2.5	ko:K01452,ko:K16842	ko00230,ko00520,ko01100,ko01120,map00230,map00520,map01100,map01120	M00546	R02333,R02425	RC00166,RC00300,RC00680	ko00000,ko00001,ko00002,ko01000				Bacteria	1MV3V@1224,1RPKM@1236,COG0726@1,COG0726@2	NA|NA|NA	G	deacetylase
BV82_0963	BV82_0963	84.7256031343856	0.631550871588009	0.3611138444244	1.74889686822912	0.0803088480442457	0.226081279389123	1163398.AJJP01000166_gene1746	1.3e-241	842	Gammaproteobacteria	yicO			ko:K06901					ko00000,ko02000	2.A.1.40			Bacteria	1MUV0@1224,1RMBE@1236,COG2252@1,COG2252@2	NA|NA|NA	S	permease
BV82_0964	BV82_0964	1260.52903270157	-0.0455773073141437	0.319648774932387	-0.142585584204989	0.88661748327915	0.945687854388672	1163398.AJJP01000166_gene1745	2e-135	488.4	Gammaproteobacteria	HA62_00785												Bacteria	1R96W@1224,1RS75@1236,COG1802@1,COG1802@2	NA|NA|NA	K	transcriptional regulator
BV82_0965	BV82_0965	1258.39261951685	1.87601094685421	0.394646165623578	4.75365304484824	1.9977375063087e-06	3.16974351000981e-05	1163398.AJJP01000166_gene1744	6.3e-120	436.8	Gammaproteobacteria	aqpZ			ko:K02440,ko:K06188					ko00000,ko02000	1.A.8,1.A.8.1,1.A.8.2		iJN678.apqZ	Bacteria	1MXTJ@1224,1RPKU@1236,COG0580@1,COG0580@2	NA|NA|NA	G	Channel that permits osmotically driven movement of water in both directions. It is involved in the osmoregulation and in the maintenance of cell turgor during volume expansion in rapidly growing cells. It mediates rapid entry or exit of water in response to abrupt changes in osmolarity
BV82_0970	BV82_0970	310.736659305683	-0.576336933823091	0.335880670241807	-1.71589789137963	0.0861807327352384	0.237808862504194	1163398.AJJP01000165_gene1674	4.3e-110	404.1	Gammaproteobacteria			2.7.7.61	ko:K05964	ko02020,map02020		R10706		ko00000,ko00001,ko01000				Bacteria	1RIE7@1224,1S6K0@1236,COG1802@1,COG1802@2	NA|NA|NA	K	transcriptional
BV82_0974	BV82_0974	171.449611795324	0.406868108548622	0.455980321280518	0.892293130997461	0.372235835072813	0.604311928699383	1163398.AJJP01000165_gene1670	2.7e-232	810.8	Gammaproteobacteria													Bacteria	1MW31@1224,1RRA7@1236,COG4307@1,COG4307@2	NA|NA|NA	S	protein conserved in bacteria
BV82_0975	BV82_0975	31.2046570748634	0.726547691975029	0.468734349647776	1.55002016071786	0.121136677144516	0.300318012087445	NA	NA	NA	NA	NA	NA	NA	NA	NA	NA	NA	NA	NA	NA	NA	NA	NA	NA	NA	NA	NA
BV82_0976	BV82_0976	36.3182283971246	-0.285450298922459	0.54364051214477	-0.525071793851972	0.599533283195147	0.786598243662872	1357275.AVEL02000083_gene665	1.7e-24	119.8	Gammaproteobacteria													Bacteria	1NF73@1224,1RXVA@1236,COG4886@1,COG4886@2	NA|NA|NA	S	COG4886 Leucine-rich repeat (LRR) protein
BV82_0977	BV82_0977	344.486214024667	0.0864030043420753	0.26873127807533	0.321521949215956	0.747814881475852	0.873227378912774	1163398.AJJP01000165_gene1667	0	2642.8	Gammaproteobacteria													Bacteria	1N4JY@1224,1S9T0@1236,COG4886@1,COG4886@2	NA|NA|NA	S	SMART leucine-rich repeat-containing protein typical subtype
BV82_0978	BV82_0978	218.09084938832	0.541682608516926	0.292107262438674	1.8543962378568	0.0636824926548504	0.193692437723379	1163398.AJJP01000164_gene1682	4.5e-132	477.2	Gammaproteobacteria				ko:K02030		M00236			ko00000,ko00002,ko02000	3.A.1.3			Bacteria	1NCKT@1224,1SD6E@1236,COG0834@1,COG0834@2	NA|NA|NA	ET	COG0834 ABC-type amino acid transport signal transduction systems periplasmic component domain
BV82_0980	BV82_0980	818.045820797908	-0.223362101424866	0.292907352192993	-0.762569118707868	0.445720407437132	0.676108712364802	1163398.AJJP01000164_gene1680	4.6e-49	200.3	Gammaproteobacteria	ybaB	GO:0003674,GO:0003676,GO:0003677,GO:0005488,GO:0005575,GO:0005622,GO:0005623,GO:0005737,GO:0005829,GO:0044424,GO:0044444,GO:0044464,GO:0097159,GO:1901363		ko:K06187,ko:K09747	ko03440,map03440				ko00000,ko00001,ko03400				Bacteria	1RGZD@1224,1S5WU@1236,COG0718@1,COG0718@2	NA|NA|NA	S	Binds to DNA and alters its conformation. May be involved in regulation of gene expression, nucleoid organization and DNA protection
BV82_0981	BV82_0981	90.7435734245962	0.405501609533464	0.360399746695037	1.12514399150394	0.260528022341886	0.491328599979152	1163398.AJJP01000164_gene1679	2.2e-147	528.5	Bacteria													Bacteria	COG3539@1,COG3539@2	NA|NA|NA	NU	cell adhesion
BV82_0982	BV82_0982	323.740257226487	0.235261923429494	0.256652127459723	0.916656821659951	0.359322498856359	0.59264556290931	1163398.AJJP01000164_gene1678	0	1603.6	Gammaproteobacteria	fimC			ko:K07347	ko05133,map05133				ko00000,ko00001,ko02000,ko02035,ko02044	1.B.11.3			Bacteria	1MUHE@1224,1RMPU@1236,COG3188@1,COG3188@2	NA|NA|NA	NU	Usher protein
BV82_0983	BV82_0983	134.248400945766	0.589176627434667	0.295974140261617	1.99063548901226	0.0465209756763341	0.155004785597463	1163398.AJJP01000164_gene1677	3.7e-134	484.2	Proteobacteria				ko:K15540					ko00000				Bacteria	1R3Z4@1224,COG3121@1,COG3121@2	NA|NA|NA	M	Chaperone
BV82_0984	BV82_0984	38.3347246340569	0.162804753679061	0.592648679424037	0.274707021767571	0.783541336052647	0.891835667051793	1163398.AJJP01000163_gene1654	8.5e-96	356.3	Bacteria				ko:K07345	ko05133,map05133				ko00000,ko00001,ko02035,ko02044				Bacteria	COG3539@1,COG3539@2	NA|NA|NA	NU	cell adhesion
BV82_0987	BV82_0987	1312.44668059803	-0.792598053690798	0.344330401900658	-2.30185324710151	0.0213434495512905	0.0877551357127004	1163398.AJJP01000162_gene1665	7.6e-132	476.5	Gammaproteobacteria	anr			ko:K01420					ko00000,ko03000				Bacteria	1MVGE@1224,1RPTB@1236,COG0664@1,COG0664@2	NA|NA|NA	K	COG0664 cAMP-binding proteins - catabolite gene activator and regulatory subunit of cAMP-dependent protein kinases
BV82_0988	BV82_0988	574.702157755958	-1.20829561234999	0.253650717868689	-4.76361991995427	1.90150518207013e-06	3.04509870518323e-05	1163398.AJJP01000162_gene1664	5.9e-271	939.5	Gammaproteobacteria	hemN	GO:0003674,GO:0003824,GO:0005488,GO:0005575,GO:0005622,GO:0005623,GO:0005737,GO:0006725,GO:0006778,GO:0006779,GO:0006782,GO:0006783,GO:0006807,GO:0008150,GO:0008152,GO:0009058,GO:0009987,GO:0016491,GO:0016627,GO:0018130,GO:0019438,GO:0033013,GO:0033014,GO:0034641,GO:0042168,GO:0042440,GO:0044237,GO:0044249,GO:0044271,GO:0044424,GO:0044464,GO:0046148,GO:0046483,GO:0046501,GO:0048037,GO:0051186,GO:…	1.3.98.3	ko:K02495	ko00860,ko01100,ko01110,map00860,map01100,map01110	M00121	R06895	RC00884	ko00000,ko00001,ko00002,ko01000				Bacteria	1MV1I@1224,1RN1Y@1236,COG0635@1,COG0635@2	NA|NA|NA	H	Belongs to the anaerobic coproporphyrinogen-III oxidase family
BV82_0989	BV82_0989	29.6133009149032	-0.0644927773394927	0.789704269781691	-0.0816669984034926	0.934911522127452	0.967640540405886	1163398.AJJP01000162_gene1663	6.6e-122	443.4	Gammaproteobacteria	braZ			ko:K09792					ko00000				Bacteria	1RIGJ@1224,1S5V1@1236,COG2836@1,COG2836@2	NA|NA|NA	P	biogenesis protein
BV82_0991	BV82_0991	134.51351783179	-0.224869550511027	0.638972118397382	-0.35192388530978	0.724895345759308	0.858610003666494	1163398.AJJP01000162_gene1661	0	1574.7	Gammaproteobacteria	fixI	GO:0003674,GO:0003824,GO:0005215,GO:0005388,GO:0005575,GO:0005622,GO:0005623,GO:0005886,GO:0005887,GO:0006810,GO:0006811,GO:0006812,GO:0006816,GO:0008150,GO:0008324,GO:0015075,GO:0015085,GO:0015318,GO:0015399,GO:0015405,GO:0015662,GO:0016020,GO:0016021,GO:0016462,GO:0016787,GO:0016817,GO:0016818,GO:0016887,GO:0017111,GO:0019829,GO:0022804,GO:0022853,GO:0022857,GO:0022890,GO:0030001,GO:0031224,GO:…	3.6.3.4,3.6.3.54	ko:K01533,ko:K17686	ko01524,ko04016,map01524,map04016		R00086	RC00002	ko00000,ko00001,ko01000	3.A.3.5			Bacteria	1MU08@1224,1RN2C@1236,COG2217@1,COG2217@2,COG2608@1,COG2608@2	NA|NA|NA	P	P-type atpase
BV82_0992	BV82_0992	278.601155311522	0.408228899584116	0.28152707969852	1.45005198086549	0.147044024322528	0.344453521542929	1163398.AJJP01000162_gene1660	2.7e-94	351.3	Gammaproteobacteria	ccoH			ko:K09926					ko00000				Bacteria	1N75J@1224,1SC87@1236,COG3198@1,COG3198@2	NA|NA|NA	S	protein conserved in bacteria
BV82_0993	BV82_0993	919.624308866292	1.47785605194329	0.254141230418354	5.81509757197018	6.05985290085295e-09	1.67702905860814e-07	1163398.AJJP01000162_gene1659	4.1e-267	926.8	Gammaproteobacteria	ccoG												Bacteria	1MVFY@1224,1RMDI@1236,COG0348@1,COG0348@2	NA|NA|NA	C	Cytochrome c oxidase accessory protein
BV82_0994	BV82_0994	1155.59758517346	1.00411630547793	0.295747604377872	3.39517984461842	0.000685835333898855	0.00508500964074541	1163398.AJJP01000162_gene1658	2.1e-193	681.4	Gammaproteobacteria	ccoP			ko:K00406	ko00190,ko01100,ko02020,map00190,map01100,map02020	M00156			ko00000,ko00001,ko00002	3.D.4.3			Bacteria	1MUCW@1224,1RPYJ@1236,COG2010@1,COG2010@2	NA|NA|NA	C	C-type cytochrome. Part of the cbb3-type cytochrome c oxidase complex
BV82_0995	BV82_0995	125.585366296211	1.5581974339699	0.407320317199449	3.82548419063249	0.000130515310458694	0.00125759691858985	1163398.AJJP01000162_gene1657	2.5e-26	124	Bacteria	ccoQ			ko:K00407	ko00190,ko01100,ko02020,map00190,map01100,map02020	M00156			ko00000,ko00001,ko00002	3.D.4.3			Bacteria	COG4736@1,COG4736@2	NA|NA|NA	O	Cbb3-type cytochrome oxidase
BV82_0996	BV82_0996	463.062435575602	1.23156150125133	0.346822487851733	3.55098514193757	0.000383792082671972	0.00315518188863314	1163398.AJJP01000162_gene1656	9.1e-115	419.5	Gammaproteobacteria	ccoO		1.9.3.1	ko:K00405,ko:K15862	ko00190,ko01100,ko02020,map00190,map01100,map02020	M00156			ko00000,ko00001,ko00002,ko01000	3.D.4.3		iIT341.HP0145	Bacteria	1MXEY@1224,1RPU6@1236,COG2993@1,COG2993@2	NA|NA|NA	C	COG2993 Cbb3-type cytochrome oxidase, cytochrome c subunit
BV82_0997	BV82_0997	895.549463422975	0.983797347825239	0.244411592865106	4.02516646732141	5.69350249915865e-05	0.00061874593369852	1163398.AJJP01000162_gene1655	2.8e-265	920.6	Gammaproteobacteria	ccoN		1.9.3.1	ko:K00404,ko:K15862	ko00190,ko01100,ko02020,map00190,map01100,map02020	M00156			ko00000,ko00001,ko00002,ko01000	3.D.4.3		iIT341.HP0144	Bacteria	1MU18@1224,1RM7I@1236,COG3278@1,COG3278@2	NA|NA|NA	C	Belongs to the heme-copper respiratory oxidase family
BV82_0998	BV82_0998	327.178212659927	2.40485177162004	0.367393012084264	6.54571995797371	5.92094406627812e-11	2.56215397777126e-09	NA	NA	NA	NA	NA	NA	NA	NA	NA	NA	NA	NA	NA	NA	NA	NA	NA	NA	NA	NA	NA
BV82_0999	BV82_0999	535.677246743626	-2.00710750218795	0.306107489510864	-6.55687159237807	5.49482884848568e-11	2.43265758773485e-09	1163398.AJJP01000161_gene1590	2.1e-187	661.4	Gammaproteobacteria	ccoP			ko:K00406	ko00190,ko01100,ko02020,map00190,map01100,map02020	M00156			ko00000,ko00001,ko00002	3.D.4.3		iJN746.PP_4253	Bacteria	1MUCW@1224,1RPYJ@1236,COG2010@1,COG2010@2	NA|NA|NA	C	C-type cytochrome. Part of the cbb3-type cytochrome c oxidase complex
BV82_1000	BV82_1000	50.2975595614622	-3.10212913426631	0.776547742863809	-3.99476936579077	6.47572599072622e-05	0.000678952769071736	1163398.AJJP01000161_gene1589	9.3e-29	132.1	Bacteria	ccoQ			ko:K00407	ko00190,ko01100,ko02020,map00190,map01100,map02020	M00156			ko00000,ko00001,ko00002	3.D.4.3			Bacteria	COG4736@1,COG4736@2	NA|NA|NA	O	Cbb3-type cytochrome oxidase
BV82_1001	BV82_1001	173.574419972911	-2.15563316930349	0.497597395246662	-4.33208290456371	1.47705299372844e-05	0.000181673701554196	1163398.AJJP01000161_gene1588	6.9e-115	419.9	Gammaproteobacteria	ccoO		1.9.3.1	ko:K00405,ko:K15862	ko00190,ko01100,ko02020,map00190,map01100,map02020	M00156			ko00000,ko00001,ko00002,ko01000	3.D.4.3		iIT341.HP0145	Bacteria	1MXEY@1224,1RPU6@1236,COG2993@1,COG2993@2	NA|NA|NA	C	COG2993 Cbb3-type cytochrome oxidase, cytochrome c subunit
BV82_1002	BV82_1002	845.658187889577	-1.62837556827285	0.252169388764229	-6.45746724554002	1.06469786146499e-10	4.48492196510918e-09	1163398.AJJP01000161_gene1587	7.5e-277	959.1	Gammaproteobacteria	ccoN	GO:0003674,GO:0003824,GO:0004129,GO:0005215,GO:0005488,GO:0005506,GO:0005507,GO:0005575,GO:0005623,GO:0005886,GO:0005887,GO:0006091,GO:0006119,GO:0006139,GO:0006163,GO:0006725,GO:0006753,GO:0006793,GO:0006796,GO:0006807,GO:0006810,GO:0006811,GO:0006812,GO:0008144,GO:0008150,GO:0008152,GO:0008324,GO:0009055,GO:0009060,GO:0009117,GO:0009123,GO:0009126,GO:0009141,GO:0009144,GO:0009150,GO:0009161,GO:…	1.9.3.1	ko:K00404,ko:K15862	ko00190,ko01100,ko02020,map00190,map01100,map02020	M00156			ko00000,ko00001,ko00002,ko01000	3.D.4.3		iIT341.HP0144	Bacteria	1MU18@1224,1RM7I@1236,COG3278@1,COG3278@2	NA|NA|NA	C	Belongs to the heme-copper respiratory oxidase family
BV82_1003	BV82_1003	203.32994078765	0.464023366543118	0.377244293088986	1.23003415835283	0.218684313813143	0.442532364979944	1163398.AJJP01000161_gene1586	4.6e-131	473.8	Gammaproteobacteria				ko:K07020					ko00000				Bacteria	1RD20@1224,1S3Y4@1236,COG3571@1,COG3571@2	NA|NA|NA	S	hydrolase of the alpha beta-hydrolase fold
BV82_1004	BV82_1004	394.973062425733	-0.76540771941361	0.353945264468283	-2.16250306544841	0.0305794210629333	0.115306736543162	1163398.AJJP01000161_gene1585	9.9e-48	195.7	Gammaproteobacteria	ppnP	GO:0003674,GO:0003824,GO:0004731,GO:0005575,GO:0005622,GO:0005623,GO:0005737,GO:0005829,GO:0016154,GO:0016740,GO:0016757,GO:0016763,GO:0044424,GO:0044444,GO:0044464	2.4.2.1,2.4.2.2	ko:K09913	ko00230,ko00240,map00230,map00240		R01561,R01570,R01863,R01876,R02147,R02296,R02297	RC00063,RC00122	ko00000,ko00001,ko01000				Bacteria	1MZ8N@1224,1S9G3@1236,COG3123@1,COG3123@2	NA|NA|NA	S	Catalyzes the phosphorolysis of diverse nucleosides, yielding D-ribose 1-phosphate and the respective free bases. Can use uridine, adenosine, guanosine, cytidine, thymidine, inosine and xanthosine as substrates. Also catalyzes the reverse reactions
BV82_1005	BV82_1005	508.610624190064	1.46196377349571	0.306935162607797	4.76310293377436	1.9063853238332e-06	3.04509870518323e-05	1163398.AJJP01000161_gene1584	1.5e-103	382.1	Gammaproteobacteria	SCO7397												Bacteria	1RE77@1224,1S8NC@1236,COG5018@1,COG5018@2	NA|NA|NA	L	Exonuclease
BV82_1006	BV82_1006	802.731301719764	0.182634259835068	0.250590541891389	0.728815455110934	0.466114556348875	0.69011050955541	1163398.AJJP01000161_gene1583	3.4e-143	514.2	Gammaproteobacteria													Bacteria	1RJ5A@1224,1S29D@1236,COG0834@1,COG0834@2	NA|NA|NA	ET	Amino acid ABC transporter substrate-binding protein
BV82_1007	BV82_1007	616.082606165318	1.05127416808617	0.447660055057448	2.34837608629447	0.0188554719401858	0.0802791113016853	1163398.AJJP01000161_gene1582	7.6e-207	726.1	Gammaproteobacteria	iucB		2.3.1.102,6.3.2.38	ko:K03894,ko:K03896	ko00310,ko01120,map00310,map01120		R03168,R10090	RC00004,RC00064,RC00090,RC00865	ko00000,ko00001,ko01000				Bacteria	1MWIE@1224,1S2ID@1236,COG1670@1,COG1670@2	NA|NA|NA	J	Siderophore biosynthesis protein
BV82_1008	BV82_1008	859.788500060639	-0.474126225629634	0.293038377223174	-1.61796632278149	0.105669855601502	0.274557048396916	1163398.AJJP01000161_gene1581	2.2e-93	348.2	Gammaproteobacteria	pvdS			ko:K03088					ko00000,ko03021				Bacteria	1RM5T@1224,1S6KC@1236,COG1595@1,COG1595@2	NA|NA|NA	K	Belongs to the sigma-70 factor family. ECF subfamily
BV82_1009	BV82_1009	3774.02867227611	0.839987110523647	0.487335380370253	1.72363252158189	0.08477420366279	0.235291667308968	1163398.AJJP01000161_gene1580	0	8521	Gammaproteobacteria	pvdL	GO:0003674,GO:0003824,GO:0005975,GO:0005984,GO:0005991,GO:0006082,GO:0006629,GO:0006643,GO:0006664,GO:0006790,GO:0008150,GO:0008152,GO:0008610,GO:0009058,GO:0009247,GO:0009311,GO:0009987,GO:0016409,GO:0016740,GO:0016746,GO:0016747,GO:0040007,GO:0043436,GO:0044237,GO:0044238,GO:0044249,GO:0044255,GO:0044262,GO:0044272,GO:0044281,GO:0046467,GO:0046505,GO:0046506,GO:0071704,GO:1901135,GO:1901137,GO:…		ko:K21183		M00827,M00828,M00832			ko00000,ko00001,ko00002				Bacteria	1MU6G@1224,1T1II@1236,COG0318@1,COG0318@2,COG1020@1,COG1020@2	NA|NA|NA	IQ	COG0318 Acyl-CoA synthetases (AMP-forming) AMP-acid ligases II
BV82_1010	BV82_1010	251.858756650016	1.72725023503787	0.478613827763291	3.60885986748406	0.000307545672356525	0.00260483523205883	1163398.AJJP01000161_gene1579	4.2e-83	313.9	Gammaproteobacteria													Bacteria	1N1BB@1224,1SBC2@1236,COG3059@1,COG3059@2	NA|NA|NA	S	Protein of unknown function, DUF417
[truncated: 4,317 more rows]

## Sheet: Maize M9 with M9 as reference
Column1	Column2	Column3	Column4	Column5	Column6	Column7	Column8	Column9	Column10	Column11	Column12	Column13	Column14	Column15	Column16	Column17	Column18	Column19	Column20	Column21	Column22	Column23	Column24	Column25	Column26	Column27	Column28	Column29
[truncated: 5,169 more rows]

[truncated: 1 more sheets: Maize M9 with Tomato M9 as ref.]
