# Supplementary material for: Host-adaptive traits in the plant-colonizing Pseudomonas donghuensis P482 revealed by transcriptomic responses to exudates of tomato and maize
Source: Sci Rep. 2023 Jun 9;13:9445. doi: 10.1038/s41598-023-36494-6 (PMC10256816; doi:10.1038/s41598-023-36494-6)
Supplement: Supplementary file 6 — Supplementary Information 6. [file 41598_2023_36494_MOESM6_ESM.xlsx]

## Sheet: Description_Groups
x	tomato vs medium
y	maize vs medium
z	differentiating between tomato and maize

## Sheet: BioVenn results
Group	x	y	z		x only	y only	z only		x-y total overlap	x-z total overlap	y-z total overlap		x-y only overlap	x-z only overlap	y-z only overlap		x-y-z overlap
Total	413	181	278		192	76	86		71	158	42		63	150	34		8
	BV82_3239	BV82_3802	BV82_2326		BV82_4947	BV82_3872	BV82_3680		BV82_0797	BV82_3239	BV82_3802		BV82_2350	BV82_3239	BV82_3988		BV82_0797
	BV82_4743	BV82_3988	BV82_4355		BV82_0569	BV82_4274	BV82_4393		BV82_2350	BV82_4743	BV82_3988		BV82_5016	BV82_4743	BV82_2809		BV82_3802
	BV82_3240	BV82_2809	BV82_1214		BV82_0714	BV82_3363	BV82_0988		BV82_5016	BV82_3240	BV82_2809		BV82_3874	BV82_3240	BV82_2032		BV82_1377
	BV82_3241	BV82_2032	BV82_5001		BV82_2544	BV82_5113	BV82_3423		BV82_3874	BV82_3241	BV82_2032		BV82_3873	BV82_3241	BV82_2904		BV82_2906
	BV82_0044	BV82_2906	BV82_2032		BV82_4137	BV82_4544	BV82_3525		BV82_3802	BV82_0044	BV82_2906		BV82_2984	BV82_0044	BV82_4275		BV82_3801
	BV82_0797	BV82_3801	BV82_5069		BV82_0998	BV82_0719	BV82_2239		BV82_3873	BV82_0797	BV82_3801		BV82_1931	BV82_4439	BV82_2815		BV82_2907
	BV82_4439	BV82_1377	BV82_2274		BV82_2005C	BV82_2701	BV82_3262		BV82_2984	BV82_4439	BV82_1377		BV82_1744	BV82_0046	BV82_1378		BV82_3340
	BV82_0046	BV82_2904	BV82_2325		BV82_0510	BV82_2477	BV82_0507		BV82_1377	BV82_0046	BV82_2904		BV82_1739	BV82_3190	BV82_1235		BV82_4727
	BV82_3190	BV82_2907	BV82_5186		BV82_4540	BV82_1738	BV82_4471		BV82_1931	BV82_3190	BV82_2907		BV82_4419	BV82_4666	BV82_3740
	BV82_4666	BV82_4275	BV82_3988		BV82_1726	BV82_1024	BV82_4748		BV82_1744	BV82_4666	BV82_4275		BV82_5013	BV82_3246	BV82_3967
	BV82_3246	BV82_2815	BV82_1669		BV82_5015	BV82_4545	BV82_3232		BV82_2906	BV82_3246	BV82_2815		BV82_5227	BV82_0796	BV82_5024
	BV82_0796	BV82_1378	BV82_3844		BV82_5213	BV82_3698	BV82_0774		BV82_1739	BV82_0796	BV82_1378		BV82_5017	BV82_3189	BV82_2066
	BV82_3189	BV82_3872	BV82_1354		BV82_2152	BV82_1353	BV82_3263		BV82_4419	BV82_3189	BV82_1235		BV82_3564	BV82_2397	BV82_1402
	BV82_2397	BV82_1235	BV82_3674		BV82_4231	BV82_1454	BV82_3220		BV82_5013	BV82_2397	BV82_3740		BV82_1376	BV82_3244	BV82_0871
	BV82_3244	BV82_4419	BV82_1618		BV82_3688	BV82_2693	BV82_5197		BV82_5227	BV82_3244	BV82_3967		BV82_2227	BV82_3245	BV82_1811
	BV82_3245	BV82_3873	BV82_3341		BV82_0499	BV82_4035	BV82_1215		BV82_3801	BV82_3245	BV82_5024		BV82_0723	BV82_1773	BV82_0498
	BV82_1773	BV82_3740	BV82_5184		BV82_5103	BV82_4295	BV82_1695		BV82_5017	BV82_1773	BV82_2066		BV82_3608	BV82_1636	BV82_3902
	BV82_1636	BV82_4274	BV82_3237		BV82_5071	BV82_2903	BV82_2273		BV82_3564	BV82_1636	BV82_1402		BV82_3003	BV82_3377	BV82_4077
	BV82_3377	BV82_3363	BV82_1747		BV82_1539	BV82_1149	BV82_3557		BV82_1376	BV82_3377	BV82_0871		BV82_4822	BV82_0045	BV82_4001
	BV82_0045	BV82_5113	BV82_5034A		BV82_2346	BV82_1261	BV82_1220		BV82_2227	BV82_0045	BV82_1811		BV82_0079	BV82_4665	BV82_0373
	BV82_4665	BV82_3874	BV82_3238		BV82_2345	BV82_4712	BV82_3870		BV82_2907	BV82_4665	BV82_0498		BV82_3451	BV82_0795	BV82_1825
	BV82_0795	BV82_4544	BV82_2463		BV82_0030	BV82_4102	BV82_4057		BV82_0723	BV82_0795	BV82_3902		BV82_1071	BV82_0008	BV82_0927
	BV82_0008	BV82_5227	BV82_2809		BV82_5170	BV82_4744	BV82_0402		BV82_3608	BV82_0008	BV82_4077		BV82_0628	BV82_2882	BV82_3554
	BV82_2882	BV82_3967	BV82_1698		BV82_4232	BV82_3139	BV82_3229		BV82_3003	BV82_2882	BV82_4001		BV82_0078	BV82_4369	BV82_4145
	BV82_4369	BV82_5024	BV82_3680		BV82_1562	BV82_1723	BV82_4577		BV82_4822	BV82_4369	BV82_0373		BV82_4823	BV82_3242	BV82_0591
	BV82_3242	BV82_2066	BV82_3612		BV82_2523	BV82_1262	BV82_4597		BV82_0079	BV82_3242	BV82_0797		BV82_0724	BV82_4539	BV82_1337
	BV82_4539	BV82_1376	BV82_1670		BV82_2347	BV82_1876	BV82_0308		BV82_3451	BV82_4539	BV82_1825		BV82_1074	BV82_0840	BV82_3597
	BV82_0840	BV82_5016	BV82_2464		BV82_2348	BV82_1453	BV82_4747		BV82_1071	BV82_0840	BV82_0927		BV82_3599	BV82_1123	BV82_0367
	BV82_1123	BV82_1931	BV82_2453		BV82_0481	BV82_4347	BV82_3233		BV82_0628	BV82_1123	BV82_3554		BV82_2469	BV82_3460	BV82_2744
	BV82_3460	BV82_0719	BV82_1771		BV82_4243	BV82_3075	BV82_1622		BV82_0078	BV82_3460	BV82_4145		BV82_4510	BV82_1125	BV82_0119
	BV82_2350	BV82_2701	BV82_3261		BV82_4242	BV82_1121	BV82_4019		BV82_4823	BV82_1125	BV82_0591		BV82_1675	BV82_0255	BV82_1868
	BV82_1125	BV82_2477	BV82_3802		BV82_3206	BV82_5167	BV82_2595		BV82_0724	BV82_0255	BV82_1337		BV82_2499	BV82_0841	BV82_1856
	BV82_0255	BV82_1738	BV82_4393		BV82_0159	BV82_1996	BV82_4214		BV82_1074	BV82_0841	BV82_3597		BV82_1854	BV82_2349	BV82_1217
	BV82_0841	BV82_1402	BV82_1001		BV82_4765	BV82_1338	BV82_4905		BV82_3599	BV82_2349	BV82_4727		BV82_1656	BV82_0254	BV82_3753
	BV82_2349	BV82_1024	BV82_2815		BV82_1307	BV82_2780	BV82_3260		BV82_2469	BV82_0254	BV82_0367		BV82_2135	BV82_0147
	BV82_0254	BV82_0871	BV82_2272		BV82_4948	BV82_0315	BV82_2466		BV82_4510	BV82_0147	BV82_3340		BV82_1072	BV82_1774
	BV82_0147	BV82_1739	BV82_5185		BV82_3264	BV82_4602	BV82_2449		BV82_1675	BV82_1774	BV82_2744		BV82_1677	BV82_2654
	BV82_1774	BV82_1811	BV82_0931		BV82_3700	BV82_1654	BV82_2651		BV82_2499	BV82_2654	BV82_0119		BV82_0378	BV82_2933
	BV82_4947	BV82_4545	BV82_3454		BV82_1730	BV82_2096	BV82_1185		BV82_1854	BV82_2933	BV82_1868		BV82_1075	BV82_0253
	BV82_2654	BV82_2984	BV82_3333		BV82_0715	BV82_0880	BV82_1472		BV82_1656	BV82_0253	BV82_1856		BV82_4739	BV82_2934
	BV82_2933	BV82_5017	BV82_0999		BV82_5232	BV82_3765	BV82_5202		BV82_2135	BV82_2934	BV82_1217		BV82_4726	BV82_1126
	BV82_5016	BV82_2350	BV82_1198		BV82_2543	BV82_3521	BV82_1770		BV82_1072	BV82_1126	BV82_3753		BV82_1073	BV82_5133
	BV82_0253	BV82_0498	BV82_3638		BV82_2521	BV82_1263	BV82_0678		BV82_1677	BV82_3802			BV82_4885	BV82_2438
	BV82_2934	BV82_3902	BV82_2458		BV82_1798	BV82_3651	BV82_2695		BV82_0378	BV82_5133			BV82_3452	BV82_3619
	BV82_1126	BV82_3698	BV82_1002		BV82_2043	BV82_0862	BV82_4911		BV82_1075	BV82_2438			BV82_0057	BV82_2132
	BV82_3874	BV82_1353	BV82_3967		BV82_3663	BV82_0328	BV82_4895		BV82_4739	BV82_3619			BV82_1657	BV82_2522
	BV82_3802	BV82_1454	BV82_3236		BV82_0575	BV82_0064	BV82_4775		BV82_4726	BV82_2132			BV82_0053	BV82_3701
	BV82_5133	BV82_2693	BV82_1674		BV82_4105	BV82_3761	BV82_4076		BV82_1073	BV82_2522			BV82_2457	BV82_2881
	BV82_2438	BV82_4035	BV82_3342		BV82_0965	BV82_0879	BV82_2183		BV82_4885	BV82_3701			BV82_1676	BV82_5230B
	BV82_3619	BV82_4295	BV82_0988		BV82_3287	BV82_0377	BV82_0061		BV82_3452	BV82_2881			BV82_2456	BV82_0566
	BV82_2132	BV82_2903	BV82_4551		BV82_0071	BV82_5201	BV82_4208		BV82_0057	BV82_5230B			BV82_2468	BV82_3620
	BV82_2522	BV82_4077	BV82_4001		BV82_4952	BV82_3595	BV82_3478		BV82_1657	BV82_0566			BV82_2455	BV82_0252
	BV82_0569	BV82_2227	BV82_1235		BV82_1920	BV82_4210	BV82_3193		BV82_0053	BV82_3620			BV82_0055	BV82_3378
	BV82_3701	BV82_4001	BV82_3423		BV82_3052	BV82_3403	BV82_4318		BV82_2457	BV82_0252			BV82_3002	BV82_4556
	BV82_2881	BV82_0373	BV82_3525		BV82_1482	BV82_3754	BV82_2016		BV82_1676	BV82_3378			BV82_3639	BV82_0799
	BV82_0714	BV82_5013	BV82_2904		BV82_1731	BV82_3837	BV82_0586		BV82_2456	BV82_4556			BV82_3675	BV82_1532
	BV82_2544	BV82_1149	BV82_3801		BV82_2889	BV82_3402	BV82_1189		BV82_2468	BV82_0799			BV82_0097	BV82_0136
	BV82_4137	BV82_1261	BV82_0591		BV82_3724	BV82_3764	BV82_0772		BV82_2455	BV82_1532			BV82_0058	BV82_0256
	BV82_5230B	BV82_0797	BV82_4336		BV82_2437	BV82_3450	BV82_2339		BV82_0055	BV82_0136			BV82_3001	BV82_2131
	BV82_0566	BV82_4712	BV82_2467		BV82_3845	BV82_3762	BV82_1205		BV82_3002	BV82_0256			BV82_1667	BV82_0838
	BV82_3620	BV82_4102	BV82_2239		BV82_0042	BV82_4812	BV82_3751		BV82_3340	BV82_2131			BV82_1666	BV82_0630
	BV82_3873	BV82_4744	BV82_3453		BV82_3171	BV82_4290	BV82_4027		BV82_3639	BV82_0838			BV82_1668	BV82_1124
	BV82_2984	BV82_3564	BV82_3184		BV82_0075	BV82_4877	BV82_0204		BV82_4727	BV82_0630			BV82_0056	BV82_3459
	BV82_0998	BV82_1825	BV82_3262		BV82_3117	BV82_2191	BV82_1515		BV82_3675	BV82_1124				BV82_0189
	BV82_0252	BV82_3139	BV82_2452		BV82_0374	BV82_1679	BV82_4263		BV82_0097	BV82_3459				BV82_2153
	BV82_3378	BV82_1723	BV82_2907		BV82_0474	BV82_3759	BV82_3536		BV82_0058	BV82_0189				BV82_4316
	BV82_2005C	BV82_1262	BV82_3217		BV82_5104	BV82_5029	BV82_4876		BV82_3001	BV82_2153				BV82_3625
	BV82_4556	BV82_0927	BV82_5024		BV82_2000	BV82_0326	BV82_3631		BV82_1667	BV82_4316				BV82_4606
	BV82_0510	BV82_3554	BV82_0927		BV82_4742	BV82_3598	BV82_3387		BV82_1666	BV82_1377				BV82_3550
	BV82_4540	BV82_4145	BV82_3740		BV82_0103	BV82_2640	BV82_3811		BV82_1668	BV82_3625				BV82_4820
	BV82_0799	BV82_1876	BV82_1402		BV82_2891	BV82_0324	BV82_1569		BV82_0056	BV82_4606				BV82_3617
	BV82_1532	BV82_1453	BV82_3212		BV82_3369	BV82_1678	BV82_4518			BV82_3550				BV82_1237
	BV82_1726	BV82_0591	BV82_3234		BV82_4159	BV82_4878	BV82_3810			BV82_4820				BV82_3632
	BV82_0136	BV82_4347	BV82_0507		BV82_4522	BV82_2192	BV82_0800			BV82_3617				BV82_2935
	BV82_5015	BV82_3075	BV82_2906		BV82_1311	BV82_0325	BV82_3447			BV82_1237				BV82_0568
	BV82_5213	BV82_1337	BV82_4471		BV82_3862	BV82_2921	BV82_3098			BV82_3632				BV82_0839
	BV82_0256	BV82_1121	BV82_4748		BV82_3390		BV82_3000			BV82_2935				BV82_0009
	BV82_2131	BV82_1744	BV82_1337		BV82_3481		BV82_3626			BV82_2906				BV82_2129
	BV82_0838	BV82_5167	BV82_4145		BV82_3494		BV82_3732			BV82_0568				BV82_2228
	BV82_2152	BV82_1996	BV82_2066		BV82_2936		BV82_2404			BV82_0839				BV82_3940
	BV82_4231	BV82_1338	BV82_3232		BV82_4386		BV82_0191			BV82_0009				BV82_0190
	BV82_3688	BV82_2780	BV82_4077		BV82_1010		BV82_0387			BV82_2129				BV82_2403
	BV82_0499	BV82_0315	BV82_0774		BV82_1481		BV82_0198			BV82_2228				BV82_0366
	BV82_0630	BV82_4602	BV82_1378		BV82_1188		BV82_0197			BV82_3940				BV82_0571
	BV82_1124	BV82_1654	BV82_3263		BV82_4576		BV82_0196			BV82_0190				BV82_0257
	BV82_5103	BV82_2096	BV82_0944		BV82_4158		BV82_3731			BV82_2403				BV82_2507
	BV82_3459	BV82_3597	BV82_4727		BV82_4219					BV82_0366				BV82_2892
	BV82_0189	BV82_0880	BV82_4275		BV82_5132					BV82_0571				BV82_0258
	BV82_5071	BV82_3765	BV82_1658		BV82_1507					BV82_0257				BV82_3382
	BV82_2153	BV82_3521	BV82_3220		BV82_0742					BV82_2507				BV82_2130
	BV82_1539	BV82_1263	BV82_5197		BV82_5148					BV82_2892				BV82_3568
	BV82_2346	BV82_3651	BV82_0498		BV82_3435					BV82_0258				BV82_0511
	BV82_2345	BV82_0862	BV82_1811		BV82_3906					BV82_3801				BV82_0567
	BV82_4316	BV82_0328	BV82_1215		BV82_2352					BV82_3382				BV82_1866
	BV82_0030	BV82_0064	BV82_1695		BV82_2240					BV82_2130				BV82_3613
	BV82_1377	BV82_3761	BV82_2273		BV82_0585					BV82_3568				BV82_1919
	BV82_3625	BV82_0879	BV82_3557		BV82_1735					BV82_0511				BV82_3184
	BV82_4606	BV82_0377	BV82_1220		BV82_2206					BV82_0567				BV82_0931
	BV82_3550	BV82_5201	BV82_3870		BV82_1729					BV82_1866				BV82_0944
	BV82_5170	BV82_4726	BV82_0373		BV82_4943					BV82_3613				BV82_1002
	BV82_4232	BV82_3595	BV82_4057		BV82_2525					BV82_2907				BV82_3238
	BV82_4820	BV82_0724	BV82_0402		BV82_0746					BV82_1919				BV82_5185
	BV82_1562	BV82_4727	BV82_3229		BV82_3048					BV82_3184				BV82_3212
	BV82_2523	BV82_4210	BV82_4577		BV82_4526					BV82_0931				BV82_1771
	BV82_2347	BV82_3403	BV82_4597		BV82_3569					BV82_0944				BV82_1198
	BV82_2348	BV82_3754	BV82_0308		BV82_4558					BV82_1002				BV82_3333
	BV82_3617	BV82_0079	BV82_4747		BV82_0148					BV82_3238				BV82_2452
	BV82_0481	BV82_0367	BV82_3616		BV82_5099					BV82_5185				BV82_3236
	BV82_4243	BV82_3340	BV82_3233		BV82_3085					BV82_3212				BV82_3217
	BV82_1931	BV82_2499	BV82_1622		BV82_0660					BV82_1771				BV82_3234
	BV82_1744	BV82_3837	BV82_3554		BV82_1725					BV82_1198				BV82_1698
	BV82_4242	BV82_3402	BV82_4019		BV82_0570					BV82_3333				BV82_4336
	BV82_3206	BV82_3003	BV82_1825		BV82_0010					BV82_2452				BV82_1618
	BV82_0159	BV82_4510	BV82_2595		BV82_2001					BV82_3236				BV82_3616
	BV82_1237	BV82_3764	BV82_4214		BV82_1339					BV82_3217				BV82_3453
	BV82_3632	BV82_2135	BV82_1377		BV82_4527					BV82_3234				BV82_0999
	BV82_2935	BV82_3450	BV82_4905		BV82_3745					BV82_1698				BV82_1354
	BV82_4765	BV82_3762	BV82_3260		BV82_2258					BV82_4336				BV82_1747
	BV82_1307	BV82_3608	BV82_2466		BV82_2932					BV82_1618				BV82_3261
	BV82_2906	BV82_0628	BV82_2449		BV82_1699					BV82_3616				BV82_2272
	BV82_4948	BV82_4812	BV82_2651		BV82_4455					BV82_3453				BV82_3454
	BV82_3264	BV82_4290	BV82_1185		BV82_1858					BV82_0999				BV82_3612
	BV82_3700	BV82_4877	BV82_1472		BV82_5208					BV82_1354				BV82_1001
	BV82_0568	BV82_2191	BV82_5202		BV82_5198					BV82_1747				BV82_3844
	BV82_0839	BV82_3452	BV82_1770		BV82_4387					BV82_3261				BV82_1670
	BV82_1730	BV82_4822	BV82_0678		BV82_1380					BV82_2272				BV82_1197
	BV82_0715	BV82_1668	BV82_3340		BV82_3096					BV82_3454				BV82_1658
	BV82_5232	BV82_2457	BV82_2695		BV82_3112					BV82_3612				BV82_2463
	BV82_2543	BV82_1679	BV82_4911		BV82_2003					BV82_1001				BV82_5034A
	BV82_2521	BV82_2744	BV82_3902		BV82_2024					BV82_3844				BV82_3237
	BV82_1739	BV82_3759	BV82_4895		BV82_0680					BV82_1670				BV82_5184
	BV82_1798	BV82_5029	BV82_0871		BV82_3506					BV82_1197				BV82_2458
	BV82_2043	BV82_0078	BV82_4775		BV82_0995					BV82_1658				BV82_5186
	BV82_3663	BV82_0119	BV82_4076		BV82_1650					BV82_2463				BV82_4551
	BV82_0575	BV82_0326	BV82_1197		BV82_1253					BV82_5034A				BV82_3342
	BV82_4105	BV82_1868	BV82_2183		BV82_1905					BV82_3237				BV82_2453
	BV82_0965	BV82_3598	BV82_0061		BV82_0201					BV82_5184				BV82_3638
	BV82_4419	BV82_2640	BV82_1866		BV82_3886					BV82_2458				BV82_5069
	BV82_3287	BV82_1677	BV82_4208		BV82_3505					BV82_5186				BV82_2274
	BV82_0071	BV82_1072	BV82_3478		BV82_2416					BV82_4551				BV82_3341
	BV82_0009	BV82_4885	BV82_3193		BV82_5014					BV82_3342				BV82_2467
	BV82_5013	BV82_1856	BV82_3597		BV82_3458					BV82_2453				BV82_1674
	BV82_4952	BV82_1854	BV82_4318		BV82_2440					BV82_3638				BV82_4355
	BV82_2129	BV82_3451	BV82_3550		BV82_5181					BV82_5069				BV82_5001
	BV82_1920	BV82_0324	BV82_2016		BV82_1633					BV82_2274				BV82_1214
	BV82_2228	BV82_1678	BV82_3625		BV82_0122					BV82_3340				BV82_2464
	BV82_3052	BV82_1071	BV82_0586		BV82_2890					BV82_3341				BV82_2325
	BV82_3940	BV82_4823	BV82_1189		BV82_4239					BV82_2467				BV82_2326
	BV82_1482	BV82_1657	BV82_0772		BV82_0272					BV82_1674				BV82_1669
	BV82_1731	BV82_4739	BV82_2339		BV82_3546					BV82_4355				BV82_3674
	BV82_2889	BV82_1656	BV82_1205		BV82_0052					BV82_5001
	BV82_3724	BV82_4878	BV82_0839		BV82_4881					BV82_4727
	BV82_2437	BV82_2469	BV82_3568		BV82_3213					BV82_1214
	BV82_3845	BV82_2468	BV82_3751		BV82_3231					BV82_2464
	BV82_0190	BV82_1217	BV82_1919		BV82_3600					BV82_2325
	BV82_0042	BV82_2192	BV82_4027		BV82_5043					BV82_2326
	BV82_2403	BV82_3599	BV82_0838		BV82_0313					BV82_1669
	BV82_3171	BV82_3639	BV82_0119		BV82_2145					BV82_3674
	BV82_0075	BV82_1073	BV82_0204		BV82_4349
	BV82_3117	BV82_0053	BV82_1515		BV82_0943
	BV82_0374	BV82_1074	BV82_0136		BV82_2461
	BV82_0474	BV82_3675	BV82_4263		BV82_1180
	BV82_5104	BV82_0325	BV82_4316		BV82_2661
	BV82_2000	BV82_1675	BV82_3632		BV82_4511
	BV82_4742	BV82_2921	BV82_3536		BV82_3545
	BV82_0103	BV82_0378	BV82_4876		BV82_3976
	BV82_0366	BV82_0723	BV82_3631		BV82_2048
	BV82_2891	BV82_1075	BV82_2935		BV82_4740
	BV82_3369	BV82_1676	BV82_2744		BV82_3180
	BV82_4159	BV82_2455	BV82_3387		BV82_4736
	BV82_4522	BV82_0057	BV82_3811		BV82_4884
	BV82_0571	BV82_0055	BV82_2522		BV82_4600
	BV82_1311	BV82_3753	BV82_4820		BV82_1653
	BV82_3862	BV82_2456	BV82_2349		BV82_3215
	BV82_0257	BV82_0058	BV82_1569		BV82_3607
	BV82_3390	BV82_3002	BV82_3701		BV82_1098
	BV82_3481	BV82_3001	BV82_0568		BV82_2231
	BV82_3494	BV82_1667	BV82_5230B		BV82_1097
	BV82_2507	BV82_1666	BV82_1868		BV82_3635
	BV82_2936	BV82_0097	BV82_0009		BV82_1178
	BV82_2892	BV82_0056	BV82_4518		BV82_0381
	BV82_4386		BV82_4556		BV82_2409
	BV82_1010		BV82_2228		BV82_1855
	BV82_1481		BV82_2507		BV82_4728
	BV82_5227		BV82_4606		BV82_2410
	BV82_0258		BV82_3810		BV82_2324
	BV82_1188		BV82_0800		BV82_4738
	BV82_4576		BV82_2153		BV82_2454
	BV82_3801		BV82_0511		BV82_1177
	BV82_4158		BV82_0567		BV82_1000
	BV82_4219		BV82_2403		BV82_3636
	BV82_5132		BV82_2892		BV82_3637
	BV82_1507		BV82_3447
	BV82_3382		BV82_5133
	BV82_0742		BV82_3459
	BV82_5148		BV82_2438
	BV82_3435		BV82_3098
	BV82_3906		BV82_3378
	BV82_2352		BV82_3000
	BV82_2240		BV82_0366
	BV82_2130		BV82_3626
	BV82_0585		BV82_0799
	BV82_1735		BV82_2129
	BV82_2206		BV82_2654
	BV82_1729		BV82_3617
	BV82_5017		BV82_3732
	BV82_4943		BV82_0571
	BV82_3568		BV82_3753
	BV82_2525		BV82_2404
	BV82_0746		BV82_0191
	BV82_3048		BV82_1856
	BV82_4526		BV82_0387
	BV82_3569		BV82_0190
	BV82_4558		BV82_0198
	BV82_0148		BV82_3940
	BV82_0511		BV82_0197
	BV82_0567		BV82_3613
	BV82_5099		BV82_1237
	BV82_3085		BV82_2881
	BV82_0660		BV82_1532
	BV82_1725		BV82_1124
	BV82_0570		BV82_0196
	BV82_0010		BV82_1774
	BV82_2001		BV82_0258
	BV82_1339		BV82_1217
	BV82_4527		BV82_2130
	BV82_3745		BV82_1773
	BV82_2258		BV82_3619
	BV82_2932		BV82_0630
	BV82_1699		BV82_3731
	BV82_4455		BV82_0189
	BV82_1858		BV82_0252
	BV82_5208		BV82_2933
	BV82_5198		BV82_0257
	BV82_4387		BV82_3382
	BV82_1380		BV82_0840
	BV82_3096		BV82_4665
	BV82_3112		BV82_2934
	BV82_2003		BV82_1126
	BV82_2024		BV82_4539
	BV82_0680		BV82_1636
	BV82_3506		BV82_0008
	BV82_0995		BV82_2131
	BV82_1866		BV82_0367
	BV82_3564		BV82_0841
	BV82_1376		BV82_2132
	BV82_1650		BV82_3620
	BV82_1253		BV82_0795
	BV82_1905		BV82_3242
	BV82_0201		BV82_0253
	BV82_3886		BV82_3377
	BV82_3505		BV82_0566
	BV82_2416		BV82_1125
	BV82_2227		BV82_0796
	BV82_5014		BV82_0256
	BV82_3613		BV82_0797
	BV82_3458		BV82_3460
	BV82_2440		BV82_2882
	BV82_5181		BV82_0147
	BV82_2907		BV82_1123
	BV82_1633		BV82_0254
	BV82_0122		BV82_3244
	BV82_1919		BV82_4369
	BV82_2890		BV82_0255
	BV82_4239		BV82_3245
	BV82_0272		BV82_4439
	BV82_3546		BV82_3189
	BV82_0052		BV82_0044
	BV82_3184		BV82_2397
	BV82_4881		BV82_0045
	BV82_3213		BV82_3246
	BV82_0723		BV82_4666
	BV82_3608		BV82_3190
	BV82_3231		BV82_3241
	BV82_0931		BV82_4743
	BV82_0944		BV82_0046
	BV82_3600		BV82_3240
	BV82_5043		BV82_3239
	BV82_3003
	BV82_1002
	BV82_4822
	BV82_0313
	BV82_2145
	BV82_0079
	BV82_4349
	BV82_0943
	BV82_2461
	BV82_3238
	BV82_1180
	BV82_3451
	BV82_1071
	BV82_2661
	BV82_4511
	BV82_3545
	BV82_3976
	BV82_0628
	BV82_2048
	BV82_4740
	BV82_5185
	BV82_3212
	BV82_1771
	BV82_0078
	BV82_1198
	BV82_3333
	BV82_2452
	BV82_3180
	BV82_4736
	BV82_3236
	BV82_3217
	BV82_4884
	BV82_4600
	BV82_3234
	BV82_1698
	BV82_4336
	BV82_1653
	BV82_3215
	BV82_4823
	BV82_0724
	BV82_3607
	BV82_1074
	BV82_1098
	BV82_1618
	BV82_2231
	BV82_3616
	BV82_3599
	BV82_2469
	BV82_3453
	BV82_4510
	BV82_0999
	BV82_1097
	BV82_1354
	BV82_3635
	BV82_1747
	BV82_1178
	BV82_0381
	BV82_1675
	BV82_2499
	BV82_3261
	BV82_2272
	BV82_1854
	BV82_3454
	BV82_1656
	BV82_3612
	BV82_2409
	BV82_2135
	BV82_1001
	BV82_1072
	BV82_1677
	BV82_1855
	BV82_4728
	BV82_0378
	BV82_3844
	BV82_1075
	BV82_4739
	BV82_1670
	BV82_4726
	BV82_1197
	BV82_2410
	BV82_1658
	BV82_2324
	BV82_1073
	BV82_2463
	BV82_5034A
	BV82_3237
	BV82_4885
	BV82_3452
	BV82_5184
	BV82_0057
	BV82_2458
	BV82_1657
	BV82_0053
	BV82_4738
	BV82_2457
	BV82_1676
	BV82_5186
	BV82_2456
	BV82_2454
	BV82_4551
	BV82_3342
	BV82_2468
	BV82_2453
	BV82_3638
	BV82_2455
	BV82_0055
	BV82_1177
	BV82_3002
	BV82_1000
	BV82_5069
	BV82_2274
	BV82_3340
	BV82_3341
	BV82_2467
	BV82_1674
	BV82_4355
	BV82_5001
	BV82_3636
	BV82_3639
	BV82_4727
	BV82_1214
	BV82_2464
	BV82_3675
	BV82_0097
	BV82_3637
	BV82_0058
	BV82_3001
	BV82_1667
	BV82_1666
	BV82_2325
	BV82_2326
	BV82_1669
	BV82_3674
	BV82_1668
	BV82_0056
